# Supplementary material for: Phosphoproteomics-Mediated Identification of Fer Kinase as a Target of Mutant Shp2 in Noonan and LEOPARD Syndrome
Source: PLoS One. 2014 Sep 3;9(9):e106682. doi: 10.1371/journal.pone.0106682 (PMC4153654; doi:10.1371/journal.pone.0106682)
Supplement: Table S1 — Raw MS data. Tab1 “PD_Output” shows raw, non-normalized data from Proteome Discoverer, which is used for normalization on all nonphosphopeptides. “numberOFphospho”: number of phosphoresidues present in the peptide. “numberOFlocalized”: number of localized phosphoresidue (pRS>75). “peptideSite”: localized site. Tab2 “Aggregation” shows data averaged per rows based on the following values (protein group accession, sequences, description, numberofphospho, numer of localized, peptide sites). “SITES” tab shows all normalized, quantified, localized, protein assigned peptides. “SITES with lacking protein” tab shows all normalized, quantified, localized, peptides, including non-protein assigned peptides. “quantified only pRS<75” shows all normalized quantified peptides for which no phosphosite could be assigned. “all quant phosphopepts combined” shows a combination of “SITES with lacking protein” and “quantified only pRS<75” with duplicate peptides for which one site is assigned and the other is not removed. “Table 1” shows “all quant phosphopepts combined” where non-assigned peptides are BLASTed against the zebrafish proteome to identify the protein, phosporylation site in zebrafish and the phosphosite is compared to human homologs from PhosphoSite.org to identify the site. Sites without a human homolog were removed from the analysis. (XLSX) [file pone.0106682.s003.xlsx]

## Sheet: PD_Output
Sequence	Protein Descriptions	Protein Group Accessions	Modifications	numberOFphospho	numberOFlocalized	peptideSite	PhosphoRS Isoform Confidence Probability	PhosphoRS Site Probabilities	Precursor Area	Heavy/Light	Medium/Light	normalized_Heavy/Light	normalized_Medium/Light	PhosphoRS Binomial Peptide Score	IonScore	# Missed Cleavages	Charge	m/z [Da]	MH+ [Da]	ΔM [ppm]	RT [min]	Spectrum File
SAPTDASRFTK			N-Term(Dimethyl:2H(4)); T4(Phosp); K11(Dimethyl:2H(4))	n1	N0		0.294019	S(1): 29.4; T(4): 29.4; S(7): 29.4; T(10): 11.8	291119					6.03223	21.5	1	2	662.839	1324.67	-2.78267	79.2066	OR3_110412_CP_JP_Z2.raw
LGEGTYATVYK			N-Term(Dimethyl:2H(6)13C(2)); Y6(Phosp); K11(Dimethyl:2H(6)13C(2))	n1	N0		0.495275	T(5): 0.8; Y(6): 49.5; T(8): 49.5; Y(10): 0.1	6.05017e+06	8.87548	1.81897	3.77873	1.32135	61.722	20.24	0	2	677.367	1353.73	-0.484581	90.334	OR3_110412_CP_JP_Z2.raw
LSKTSMNKASK			N-Term(Dimethyl:2H(6)13C(2)); K3(Dimethyl:2H(6)13C(2)); S5(Phosp); M6(Oxidation); K8(Dimethyl:2H(6)13C(2)); K11(Dimethyl:2H(6)13C(2))	n1	N0		0.303959	S(2): 8.8; T(4): 30.4; S(5): 30.4; S(10): 30.4	1.19177e+07					16.2291	21.16	2	4	359.482	1434.91	-4.93942	83.6749	OR3_110412_CP_JP_Z3.raw
GVSVQGSVMLTLKTDKK			N-Term(Dimethyl:2H(6)13C(2)); S3(Phosp); K13(Dimethyl:2H(6)13C(2)); K16(Dimethyl:2H(6)13C(2)); K17(Dimethyl:2H(6)13C(2))	n1	N0		0.0366726	S(3): 3.7; S(7): 5.0; T(11): 45.7; T(14): 45.7						0.475153	23.16	2	5	403.862	2015.28	3.79298	104.459	OR3_110412_CP_JP_Zre2.raw
FLEDDPTDPTYTSSLGGK			N-Term(Dimethyl:2H(6)13C(2)); S14(Phosp); K18(Dimethyl:2H(6)13C(2))	n1	N0		0.199998	T(7): 0.0; T(10): 20.0; Y(11): 20.0; T(12): 20.0; S(13): 20.0; S(14): 20.0	1.01217e+06	17.5581	2.8217	7.47535	2.04977	79.4047	30.63	0	2	1048.01	2095.01	2.182	114.593	OR3_110412_CP_JP_Zre2.raw
THTGEKPFACAQCGKSFSTK			N-Term(Dimethyl:2H(4)); K6(Dimethyl:2H(4)); C10(Carbamidomethyl); C13(Carbamidomethyl); K15(Dimethyl:2H(4)); T19(Phosp); K20(Dimethyl:2H(4))	n1	N0		0.637097	T(1): 0.4; T(3): 0.4; S(16): 17.7; S(18): 17.7; T(19): 63.7						22.3251	25.97	1	4	613.316	2450.24	5.53116	146.758	OR3_110412_CP_JP_Zre2.raw
LCDFGSASHVADNEITPYLVSR			N-Term(Dimethyl:2H(6)13C(2)); C2(Carbamidomethyl); Y18(Phosp)	n1	N0		0.461487	S(6): 0.0; S(8): 0.0; T(16): 7.7; Y(18): 46.1; S(21): 46.1	3.87683e+06	2.88613	1.93138	1.22877	1.40301	80.8455	20.28	0	3	856.408	2567.21	2.96397	142.643	OR3_110412_CP_JP_Zre2.raw
LNTKSR			N-Term(Dimethyl:2H(6)13C(2)); T3(Phosp); K4(Dimethyl:2H(6)13C(2))	n1	N0		0.5	T(3): 50.0; S(5): 50.0						67.4319	21.73	1	2	435.773	870.54	1.61756	90.6233	OR3_110412_CP_JP_Zre3.raw
LNTKSR			N-Term(Dimethyl:2H(6)13C(2)); T3(Phosp); K4(Dimethyl:2H(6)13C(2))	n1	N0		0.5	T(3): 50.0; S(5): 50.0						33.7759	21.83	1	2	435.774	870.54	2.38879	90.946	OR3_110412_CP_JP_Zre3.raw
LVSSLHK			N-Term(Dimethyl:2H(6)13C(2)); S4(Phosp); K7(Dimethyl:2H(6)13C(2))	n1	N0		0.5	S(3): 50.0; S(4): 50.0	330130					27.0983	20.03	0	2	468.296	935.586	-4.76113	161.337	OR3_110412_CP_JP_Zre3.raw
NQGSASADSK			N-Term(Dimethyl:2H(6)13C(2)); S6(Phosp); K10(Dimethyl:2H(6)13C(2))	n1	N0		0.490329	S(4): 1.9; S(6): 49.0; S(9): 49.0	2.42271e+07					31.8294	21.77	0	2	558.78	1116.55	1.71743	79.8545	OR3_110412_CP_JP_Zre3.raw
SQSLQSGELESPGNK			N-Term(Dimethyl:2H(6)13C(2)); S6(Phosp); K15(Dimethyl:2H(6)13C(2))	n1	N0		0.376347	S(1): 12.4; S(3): 12.4; S(6): 37.6; S(11): 37.6	1.49194e+07					14.2915	27.28	0	2	856.938	1712.87	1.05795	76.8809	OR3_110412_CP_JP_Zre3.raw
LCDFGSASHVADNEITPYLVSR			N-Term(Dimethyl:2H(6)13C(2)); C2(Carbamidomethyl); S21(Phosp)	n1	N0		0.499014	S(6): 0.0; S(8): 0.0; T(16): 0.2; Y(18): 49.9; S(21): 49.9	1231305					92.8584	22.25	0	3	856.409	2567.21	3.74854	142.159	OR3_110412_CP_JP_Zre3.raw
DYQENYQSDPEAEPR	Uncharacterized protein OS=Danio rerio GN=ybx1 PE=2 SV=1 - [A1A605_DANRE]|Uncharacterized protein OS=Danio rerio GN=ybx1 PE=2 SV=1 - [F1RB19_DANRE]	A1A605;F1RB19	N-Term(Dimethyl:2H(6)13C(2)); Y6(Phosp)	n1	N0		0.499983	Y(2): 0.0; Y(6): 50.0; S(8): 50.0	9.8783e+06	2.45927	0.504267	1.04703	0.366314	127.819	36.87	0	2	978.906	1956.8	0.333604	66.6837	OR3_110412_CP_JP_Zre3.raw
AVCSTYLQSR	Uncharacterized protein OS=Danio rerio GN=hipk3a PE=4 SV=2 - [A2BG03_DANRE]|Uncharacterized protein OS=Danio rerio GN=hipk2 PE=4 SV=1 - [F1Q4N0_DANRE]|Uncharacterized protein OS=Danio rerio GN=hipk3b PE=4 SV=1 - [Q1LUZ7_DANRE]|Uncharacterized protein OS=Danio rerio GN=si:dkey-229p15.2 PE=4 SV=1 - [E9QFT3_DANRE]|Uncharacterized protein OS=Danio rerio PE=4 SV=1 - [E7F551_DANRE]|Uncharacterized prot…	A2BG03;F1Q4N0;Q1LUZ7;E9QFT3;E7F551;Q1MTA8;E7F544	N-Term(Dimethyl); C3(Carbamidomethyl); T5(Phosp)	n1	N0		0.472547	S(4): 4.9; T(5): 47.3; Y(6): 47.3; S(9): 0.6	182953					57.4112	30.37	0	2	646.788	1292.57	-0.672013	63.2372	OR3_110412_CP_JP_Z1.raw
AVCSTYLQSR	Uncharacterized protein OS=Danio rerio GN=hipk3a PE=4 SV=2 - [A2BG03_DANRE]|Uncharacterized protein OS=Danio rerio GN=hipk2 PE=4 SV=1 - [F1Q4N0_DANRE]|Uncharacterized protein OS=Danio rerio GN=hipk3b PE=4 SV=1 - [Q1LUZ7_DANRE]|Uncharacterized protein OS=Danio rerio GN=si:dkey-229p15.2 PE=4 SV=1 - [E9QFT3_DANRE]|Uncharacterized protein OS=Danio rerio PE=4 SV=1 - [E7F551_DANRE]|Uncharacterized prot…	A2BG03;F1Q4N0;Q1LUZ7;E9QFT3;E7F551;Q1MTA8;E7F544	N-Term(Dimethyl:2H(6)13C(2)); C3(Carbamidomethyl); Y6(Phosp)	n1	N0		0.480977	S(4): 3.8; T(5): 48.1; Y(6): 48.1; S(9): 0.0	6.63646e+07	2.17507	1.17676	0.926035	0.854834	89.9897	43.94	0	2	650.811	1300.61	-0.337393	61.5486	OR3_110412_CP_JP_Z1.raw
IIEDNEYTAR	Uncharacterized protein OS=Danio rerio GN=hck PE=4 SV=1 - [E7F0I7_DANRE]	E7F0I7	N-Term(Dimethyl); Y7(Phosp)	n1	N0		0.5	Y(7): 50.0; T(8): 50.0	4.0878e+07	1.87104	0.88246	0.796595	0.641045	67.5248	23.34	0	2	666.298	1331.59	0.0961214	55.6815	OR3_110412_CP_JP_Z2.raw
IIEDNEYTAR	Uncharacterized protein OS=Danio rerio GN=hck PE=4 SV=1 - [E7F0I7_DANRE]	E7F0I7	N-Term(Dimethyl); Y7(Phosp)	n1	N0		0.5	Y(7): 50.0; T(8): 50.0	4.0878e+07	1.87104	0.88246	0.796595	0.641045	50.8699	23.34	0	2	666.298	1331.59	1.19619	56.695	OR3_110412_CP_JP_Z2.raw
LDNGGYYLSTAR	Uncharacterized protein OS=Danio rerio GN=fynrk PE=4 SV=1 - [E7F1M5_DANRE]|Uncharacterized protein (Fragment) OS=Danio rerio GN=fynrk PE=4 SV=1 - [F8W3Q8_DANRE]	E7F1M5;F8W3Q8	N-Term(Dimethyl:2H(4)); Y7(Phosp)	n1	N0		0.499633	Y(6): 50.0; Y(7): 50.0; S(9): 0.1; T(10): 0.0	1.2165e+07	2.47828	1.20809	1.05512	0.877592	84.3737	20.4	0	2	721.337	1441.67	0.716224	95.4623	OR3_110412_CP_JP_Z1.raw
LDNGGYYLSTAR	Uncharacterized protein OS=Danio rerio GN=fynrk PE=4 SV=1 - [E7F1M5_DANRE]|Uncharacterized protein (Fragment) OS=Danio rerio GN=fynrk PE=4 SV=1 - [F8W3Q8_DANRE]	E7F1M5;F8W3Q8	N-Term(Dimethyl); Y6(Phosp)	n1	N0		0.471652	Y(6): 47.2; Y(7): 47.2; S(9): 5.1; T(10): 0.6	3.07493e+06	2.53324	1.12677	1.07853	0.818522	72.1297	31.26	0	2	719.324	1437.64	0.0114839	95.3251	OR3_110412_CP_JP_Z2.raw
LDNGGYYLSTAR	Uncharacterized protein OS=Danio rerio GN=fynrk PE=4 SV=1 - [E7F1M5_DANRE]|Uncharacterized protein (Fragment) OS=Danio rerio GN=fynrk PE=4 SV=1 - [F8W3Q8_DANRE]	E7F1M5;F8W3Q8	N-Term(Dimethyl); Y6(Phosp)	n1	N0		0.499518	Y(6): 50.0; Y(7): 50.0; S(9): 0.0; T(10): 0.0	2.20489e+06	2.42194	1.25225	1.03114	0.909675	86.5542	40.81	0	2	719.324	1437.64	0.0114839	93.3153	OR3_110412_CP_JP_Zre2.raw
LDNGGYYLSTAR	Uncharacterized protein OS=Danio rerio GN=fynrk PE=4 SV=1 - [E7F1M5_DANRE]|Uncharacterized protein (Fragment) OS=Danio rerio GN=fynrk PE=4 SV=1 - [F8W3Q8_DANRE]	E7F1M5;F8W3Q8	N-Term(Dimethyl:2H(6)13C(2)); Y6(Phosp)	n1	N0		0.499475	Y(6): 49.9; Y(7): 49.9; S(9): 0.1; T(10): 0.1	7.06988e+06	2.4979	1.30778	1.06348	0.950007	85.0923	32.14	0	2	723.346	1445.69	0.139846	94.2073	OR3_110412_CP_JP_Zre2.raw
IQNTGDYYDLYGGEK	Uncharacterized protein OS=Danio rerio GN=ptpn6 PE=4 SV=1 - [E7F3D4_DANRE]|Uncharacterized protein OS=Danio rerio GN=ptpn6 PE=4 SV=1 - [F8W5L5_DANRE]|Tyrosine-protein phosphatase non-receptor type OS=Danio rerio GN=ptpn11a PE=3 SV=1 - [F1QZU5_DANRE]	E7F3D4;F8W5L5;F1QZU5	N-Term(Dimethyl:2H(6)13C(2)); Y8(Phosp); K15(Dimethyl:2H(6)13C(2))	n1	N0		0.494841	T(4): 1.0; Y(7): 49.5; Y(8): 49.5; Y(11): 0.0	9.17514e+06	3.01372	0.188056	1.28309	0.13661	63.2284	22.14	0	2	944.454	1887.9	1.12407	109.149	OR3_110412_CP_JP_Zre2.raw
GPLDGSLYAQVK	Uncharacterized protein OS=Danio rerio GN=wu:fc15a01 PE=4 SV=1 - [E7F486_DANRE]	E7F486	N-Term(Dimethyl); Y8(Phosp); K12(Dimethyl)	n1	N0		0.5	S(6): 50.0; Y(8): 50.0	726704	3.97751	3.2939	1.69342	2.39279	72.1297	32.14	0	2	692.351	1383.69	1.62548	111.389	OR3_110412_CP_JP_Z2.raw
LMTGDTYTAHAGAK	Uncharacterized protein OS=Danio rerio GN=abl1 PE=4 SV=1 - [E7FDC6_DANRE]|Uncharacterized protein OS=Danio rerio GN=abl1 PE=4 SV=1 - [F8W2F9_DANRE]|Uncharacterized protein OS=Danio rerio GN=abl2 PE=4 SV=1 - [B0UXN7_DANRE]|Uncharacterized protein OS=Danio rerio GN=abl2 PE=4 SV=1 - [B0UXN6_DANRE]|Uncharacterized protein OS=Danio rerio GN=abl1 PE=4 SV=1 - [F8W5Q8_DANRE]	E7FDC6;F8W2F9;B0UXN7;B0UXN6;F8W5Q8	N-Term(Dimethyl); M2(Oxidation); Y7(Phosp); K14(Dimethyl)	n1	N0		0.478507	T(3): 0.0; T(6): 47.9; Y(7): 47.9; T(8): 4.3	1.3597e+07	2.18474	0.929088	0.93015	0.674917	108.403	26.05	0	3	530.241	1588.71	0.377565	45.2375	OR3_110412_CP_JP_Zre3.raw
ESVYSSEDAQIPYK	Uncharacterized protein OS=Danio rerio GN=ptk6a PE=4 SV=1 - [E7FG18_DANRE]|Uncharacterized protein (Fragment) OS=Danio rerio GN=ptk6a PE=4 SV=2 - [F1Q7D7_DANRE]	E7FG18;F1Q7D7	N-Term(Dimethyl); Y4(Phosp); K14(Dimethyl)	n1	N0		0.460704	S(2): 3.9; Y(4): 46.1; S(5): 46.1; S(6): 3.9; Y(13): 0.0	1.34475e+06	4.68197	2.07044	1.99334	1.50403	111.798	22.64	0	3	584.598	1751.78	0.580156	95.3916	OR3_110412_CP_JP_Z1.raw
ESVYSSEDAQIPYK	Uncharacterized protein OS=Danio rerio GN=ptk6a PE=4 SV=1 - [E7FG18_DANRE]|Uncharacterized protein (Fragment) OS=Danio rerio GN=ptk6a PE=4 SV=2 - [F1Q7D7_DANRE]	E7FG18;F1Q7D7	N-Term(Dimethyl:2H(6)13C(2)); Y4(Phosp); K14(Dimethyl:2H(6)13C(2))	n1	N0		0.49575	S(2): 49.6; Y(4): 49.6; S(5): 0.7; S(6): 0.1; Y(13): 0.0	1.60693e+07	1.74702	0.850229	0.743792	0.617632	74.2008	25.09	0	2	884.438	1767.87	1.69017	95.0701	OR3_110412_CP_JP_Z1.raw
HTETEMTGYVVTR	Uncharacterized protein OS=Danio rerio GN=zgc:171775 PE=4 SV=1 - [E9QBD3_DANRE]|Uncharacterized protein OS=Danio rerio GN=zgc:171775 PE=4 SV=1 - [F1QHF2_DANRE]	E9QBD3;F1QHF2	N-Term(Dimethyl:2H(6)13C(2)); M6(Oxidation); Y9(Phosp)	n1	N0		0.499999	T(2): 0.0; T(4): 0.0; T(7): 50.0; Y(9): 50.0; T(12): 0.0	1.23795e+07	2.21008	3.08051	0.940939	2.23777	132.545	36.8	0	2	828.381	1655.75	1.04297	49.1365	OR3_110412_CP_JP_Z3.raw
QEDDGIYSSSGLK	Uncharacterized protein OS=Danio rerio GN=fer PE=4 SV=1 - [F1QBS0_DANRE]|Uncharacterized protein OS=Danio rerio GN=fer PE=4 SV=1 - [F8W3J0_DANRE]	F1QBS0;F8W3J0	N-Term(Dimethyl); Y7(Phosp); K13(Dimethyl)	n1	N0		0.479695	Y(7): 48.0; S(8): 48.0; S(9): 3.7; S(10): 0.3	2.9148e+06	0.846739	0.366992	0.360498	0.266594	99.6907	44.3	0	2	767.838	1534.67	0.697388	70.1264	OR3_110412_CP_JP_Z1.raw
QEDDGIYSSSGLK	Uncharacterized protein OS=Danio rerio GN=fer PE=4 SV=1 - [F1QBS0_DANRE]|Uncharacterized protein OS=Danio rerio GN=fer PE=4 SV=1 - [F8W3J0_DANRE]	F1QBS0;F8W3J0	N-Term(Dimethyl:2H(6)13C(2)); Y7(Phosp); K13(Dimethyl:2H(6)13C(2))	n1	N0		0.322861	Y(7): 32.3; S(8): 32.3; S(9): 32.3; S(10): 3.1	2.59164e+06	0.846739	0.366992	0.360498	0.266594	82.4844	28.97	0	2	775.881	1550.76	-0.251147	70.0358	OR3_110412_CP_JP_Z1.raw
YMEDSSYYK	Uncharacterized protein OS=Danio rerio GN=ptk2.1 PE=2 SV=1 - [F1QT14_DANRE]|Uncharacterized protein OS=Danio rerio GN=ptk2.1 PE=2 SV=1 - [F1REU4_DANRE]	F1QT14;F1REU4	N-Term(Dimethyl:2H(6)13C(2)); M2(Oxidation); Y7(Phosp); K9(Dimethyl:2H(6)13C(2))	n1	N0		0.0492698	Y(1): 0.0; S(5): 47.2; S(6): 47.2; Y(7): 4.9; Y(8): 0.6	3.734e+08	2.01604	0.800059	0.858329	0.581187	51.6264	21.23	0	2	677.299	1353.59	1.03474	54.6033	OR3_110412_CP_JP_Z1.raw
YMEDSSYYK	Uncharacterized protein OS=Danio rerio GN=ptk2.1 PE=2 SV=1 - [F1QT14_DANRE]|Uncharacterized protein OS=Danio rerio GN=ptk2.1 PE=2 SV=1 - [F1REU4_DANRE]	F1QT14;F1REU4	N-Term(Dimethyl:2H(6)13C(2)); M2(Oxidation); Y8(Phosp); K9(Dimethyl:2H(6)13C(2))	n1	N0		0.025885	Y(1): 0.0; S(5): 32.5; S(6): 32.5; Y(7): 32.5; Y(8): 2.6	24743618	1.97481	0.65522	0.840772	0.475971	71.8565	20.69	0	2	677.299	1353.59	0.854373	54.5953	OR3_110412_CP_JP_Zre3.raw
QTDSEMTGYVVTR	Mitogen-activated protein kinase 12 OS=Danio rerio GN=mapk12 PE=2 SV=1 - [MK12_DANRE]	O42376	N-Term(Dimethyl); M6(Oxidation); Y9(Phosp)	n1	N0		0.499997	T(2): 0.0; S(4): 0.0; T(7): 50.0; Y(9): 50.0; T(12): 0.0	1.9288e+07	1.56126	0.974828	0.664704	0.708144	108.742	56.33	0	2	805.842	1610.68	0.207566	53.9177	OR3_110412_CP_JP_Z3.raw
QTDSEMTGYVVTR	Mitogen-activated protein kinase 12 OS=Danio rerio GN=mapk12 PE=2 SV=1 - [MK12_DANRE]	O42376	N-Term(Dimethyl:2H(6)13C(2)); M6(Oxidation); Y9(Phosp)	n1	N0		0.499968	T(2): 0.0; S(4): 0.0; T(7): 50.0; Y(9): 50.0; T(12): 0.0	3.01136e+07	1.56126	0.974828	0.664704	0.708144	98.2833	41.88	0	2	809.865	1618.72	0.999936	53.7698	OR3_110412_CP_JP_Z3.raw
QTDSEMTGYVVTR	Mitogen-activated protein kinase 12 OS=Danio rerio GN=mapk12 PE=2 SV=1 - [MK12_DANRE]	O42376	N-Term(Dimethyl:2H(6)13C(2)); M6(Oxidation); Y9(Phosp)	n1	N0		0.49997	T(2): 0.0; S(4): 0.0; T(7): 50.0; Y(9): 50.0; T(12): 0.0	8.94982e+06	1.8924	1.25917	0.805688	0.914699	106.6	28.37	0	2	809.865	1618.72	0.321233	54.2629	OR3_110412_CP_JP_Zre2.raw
QADSEMTGYVVTR	Si:dkey-14d8.5 OS=Danio rerio GN=mapk12b PE=2 SV=1 - [Q5RHW0_DANRE]	Q5RHW0	N-Term(Dimethyl:2H(6)13C(2)); M6(Oxidation); T7(Phosp)	n1	N0		0.496024	S(4): 0.0; T(7): 49.6; Y(9): 49.6; T(12): 0.8	3.53508e+06	2.48676	1.56801	1.05874	1.13905	72.1475	22.72	0	2	794.859	1588.71	0.673641	54.3918	OR3_110412_CP_JP_Zre2.raw
QTDDEMTGYVATR	Uncharacterized protein OS=Danio rerio GN=mapk11 PE=2 SV=1 - [Q6IQ84_DANRE]	Q6IQ84	N-Term(Dimethyl); M6(Oxidation); Y9(Phosp)	n1	N0		0.49996	T(2): 0.0; T(7): 50.0; Y(9): 50.0; T(12): 0.0	1.56137e+06	2.09916	1.01696	0.893714	0.738753	85.1321	28.2	0	2	805.825	1610.64	1.27052	46.0376	OR3_110412_CP_JP_Z2.raw
NFSSLSYSGPSMSR	Keratin, type II cytoskeletal 8 OS=Danio rerio GN=krt8 PE=1 SV=1 - [K2C8_DANRE]	Q6NWF6	N-Term(Dimethyl:2H(6)13C(2)); Y7(Phosp); M12(Oxidation)	n1	N0		0.470343	S(3): 0.0; S(4): 0.0; S(6): 5.9; Y(7): 47.0; S(8): 47.0; S(11): 0.0; S(13): 0.0	2.08986e+06	3.99343	1.30268	1.7002	0.946304	70.8091	34.45	0	2	826.365	1651.72	1.2975	89.904	OR3_110412_CP_JP_Z1.raw
IGEGTYGVVYK	Cell division control protein 2 OS=Danio rerio GN=cdk1 PE=2 SV=1 - [Q7T3L7_DANRE]|Cyclin-dependent kinase 2 OS=Danio rerio GN=cdk2 PE=2 SV=1 - [Q7ZWB1_DANRE]	Q7T3L7;Q7ZWB1	N-Term(Dimethyl:2H(4)); Y10(Phosp); K11(Dimethyl:2H(4))	n1	N0		0.496335	T(5): 0.7; Y(6): 49.6; Y(10): 49.6	2.23148e+07	3.88226	1.39086	1.65287	1.01036	72.6105	29.8	0	2	665.351	1329.69	-0.318205	95.0353	OR3_110412_CP_JP_Z1.raw
IGEGTYGVVYK	Cell division control protein 2 OS=Danio rerio GN=cdk1 PE=2 SV=1 - [Q7T3L7_DANRE]|Cyclin-dependent kinase 2 OS=Danio rerio GN=cdk2 PE=2 SV=1 - [Q7ZWB1_DANRE]	Q7T3L7;Q7ZWB1	N-Term(Dimethyl); Y6(Phosp); K11(Dimethyl)	n1	N0		0.499676	T(5): 0.1; Y(6): 50.0; Y(10): 50.0	6.28664e+06	2.3838	1.52865	1.0149	1.11045	80.8516	25.29	0	2	661.326	1321.64	0.543731	95.0248	OR3_110412_CP_JP_Z2.raw
IGEGTYGVVYK	Cell division control protein 2 OS=Danio rerio GN=cdk1 PE=2 SV=1 - [Q7T3L7_DANRE]|Cyclin-dependent kinase 2 OS=Danio rerio GN=cdk2 PE=2 SV=1 - [Q7ZWB1_DANRE]	Q7T3L7;Q7ZWB1	N-Term(Dimethyl); Y6(Phosp); K11(Dimethyl)	n1	N0		0.5	T(5): 50.0; Y(6): 50.0; Y(10): 0.0						90.854	29.56	0	2	661.326	1321.64	0.728456	92.9941	OR3_110412_CP_JP_Z2.raw
IGEGTYGVVYK	Cell division control protein 2 OS=Danio rerio GN=cdk1 PE=2 SV=1 - [Q7T3L7_DANRE]|Cyclin-dependent kinase 2 OS=Danio rerio GN=cdk2 PE=2 SV=1 - [Q7ZWB1_DANRE]	Q7T3L7;Q7ZWB1	N-Term(Dimethyl:2H(6)13C(2)); Y6(Phosp); K11(Dimethyl:2H(6)13C(2))	n1	N0		0.496402	T(5): 0.7; Y(6): 49.6; Y(10): 49.6	1.49861e+07	2.3838	1.52865	1.0149	1.11045	64.4309	24.8	0	2	669.37	1337.73	0.358514	94.6676	OR3_110412_CP_JP_Z2.raw
IGEGTYGVVYK	Cell division control protein 2 OS=Danio rerio GN=cdk1 PE=2 SV=1 - [Q7T3L7_DANRE]|Cyclin-dependent kinase 2 OS=Danio rerio GN=cdk2 PE=2 SV=1 - [Q7ZWB1_DANRE]	Q7T3L7;Q7ZWB1	N-Term(Dimethyl:2H(4)); Y6(Phosp); K11(Dimethyl:2H(4))	n1	N0		0.496493	T(5): 49.6; Y(6): 49.6; Y(10): 0.7						73.701	21.67	0	2	665.35	1329.69	-0.410008	93.2739	OR3_110412_CP_JP_Zre2.raw
IGEGTYGVVYK	Cell division control protein 2 OS=Danio rerio GN=cdk1 PE=2 SV=1 - [Q7T3L7_DANRE]|Cyclin-dependent kinase 2 OS=Danio rerio GN=cdk2 PE=2 SV=1 - [Q7ZWB1_DANRE]	Q7T3L7;Q7ZWB1	N-Term(Dimethyl:2H(4)); Y6(Phosp); K11(Dimethyl:2H(4))	n1	N0		0.49993	T(5): 50.0; Y(6): 50.0; Y(10): 0.0						53.7072	22.52	0	2	665.35	1329.69	-0.501812	92.6233	OR3_110412_CP_JP_Zre3.raw
IGEGTYGVVYK	Cell division control protein 2 OS=Danio rerio GN=cdk1 PE=2 SV=1 - [Q7T3L7_DANRE]|Cyclin-dependent kinase 2 OS=Danio rerio GN=cdk2 PE=2 SV=1 - [Q7ZWB1_DANRE]	Q7T3L7;Q7ZWB1	N-Term(Dimethyl:2H(6)13C(2)); Y6(Phosp); K11(Dimethyl:2H(6)13C(2))	n1	N0		0.499944	T(5): 50.0; Y(6): 50.0; Y(10): 0.0						78.1402	25.66	0	2	669.37	1337.73	-0.280248	93.3025	OR3_110412_CP_JP_Zre3.raw
LTDDEMTGYVATR	Mitogen-activated protein kinase 14B OS=Danio rerio GN=mapk14b PE=1 SV=1 - [MK14B_DANRE]|Mitogen-activated protein kinase 14B OS=Danio rerio GN=mapk14b PE=2 SV=1 - [F1RAA2_DANRE]|Mitogen-activated protein kinase 14B OS=Danio rerio GN=mapk14b PE=2 SV=1 - [F1QQ40_DANRE]|Mitogen-activated protein kinase 14B OS=Danio rerio GN=mapk14b PE=2 SV=1 - [F1R202_DANRE]	Q9DGE1;F1RAA2;F1QQ40;F1R202	N-Term(Dimethyl); M6(Oxidation); Y9(Phosp)	n1	N0		0.494572	T(2): 0.0; T(7): 49.5; Y(9): 49.5; T(12): 1.1	9.87145e+07	2.05801	1.06053	0.876196	0.770403	64.6109	23.48	0	2	798.338	1595.67	2.06168	60.261	OR3_110412_CP_JP_Z1.raw
GEPNVSYICSR	Glycogen synthase kinase 3 alpha OS=Danio rerio GN=gsk3ab PE=2 SV=1 - [Q9YH61_DANRE]|Glycogen synthase kinase 3 OS=Danio rerio GN=gsk3b PE=2 SV=1 - [Q9YH60_DANRE]|Uncharacterized protein OS=Danio rerio GN=gsk3aa PE=4 SV=2 - [Q1LYN4_DANRE]|Uncharacterized protein OS=Danio rerio GN=gsk3aa PE=4 SV=1 - [E7F7B1_DANRE]|Uncharacterized protein OS=Danio rerio GN=gsk3aa PE=4 SV=1 - [F1QR60_DANRE]|Uncharac…	Q9YH61;Q9YH60;Q1LYN4;E7F7B1;F1QR60;B8JIQ1	N-Term(Dimethyl); Y7(Phosp); C9(Carbamidomethyl)	n1	N0		0.499987	S(6): 50.0; Y(7): 50.0; S(10): 0.0	738102					107.788	26.73	0	2	695.297	1389.59	-0.472846	88.2723	OR3_110412_CP_JP_Z3.raw
GEPNVSYICSR	Glycogen synthase kinase 3 alpha OS=Danio rerio GN=gsk3ab PE=2 SV=1 - [Q9YH61_DANRE]|Glycogen synthase kinase 3 OS=Danio rerio GN=gsk3b PE=2 SV=1 - [Q9YH60_DANRE]|Uncharacterized protein OS=Danio rerio GN=gsk3aa PE=4 SV=2 - [Q1LYN4_DANRE]|Uncharacterized protein OS=Danio rerio GN=gsk3aa PE=4 SV=1 - [E7F7B1_DANRE]|Uncharacterized protein OS=Danio rerio GN=gsk3aa PE=4 SV=1 - [F1QR60_DANRE]|Uncharac…	Q9YH61;Q9YH60;Q1LYN4;E7F7B1;F1QR60;B8JIQ1	N-Term(Dimethyl); Y7(Phosp); C9(Carbamidomethyl)	n1	N0		0.499999	S(6): 50.0; Y(7): 50.0; S(10): 0.0						119.334	56.22	0	2	695.297	1389.59	0.142079	88.0769	OR3_110412_CP_JP_Zre3.raw
TKPSTVQNPTAIHSAR			T1(Phosp); N-Term(Dimethyl:2H(6)13C(2)); K2(Dimethyl:2H(6)13C(2)); T5(Phosp); T10(Phosp)	n3	N1	T(10)	0.330723	T(1): 66.9; S(4): 66.9; T(5): 66.9; T(10): 99.2; S(14): 0.1	1.63338e+06					58.0713	28.23	0	4	505.747	2019.97	1.67014	104.373	OR3_110412_CP_JP_Zre2.raw
FESIEVER			N-Term(Dimethyl); S3(Phosp)	n1	N1	S(3)	1	S(3): 100.0	5.60811e+06					73.4639	30.81	0	2	558.753	1116.5	1.99464	63.2317	OR3_110412_CP_JP_Z1.raw
YRPVDGYR			N-Term(Dimethyl:2H(6)13C(2)); Y7(Phosp)	n1	N1	Y(7)	1	Y(1): 0.0; Y(7): 100.0	730613	3.36371	0.946926	1.4321	0.687875	121.939	26.69	0	3	381.191	1141.56	0.927277	50.3125	OR3_110412_CP_JP_Z1.raw
VIYDLIEK			N-Term(Dimethyl:2H(6)13C(2)); Y3(Phosp); K8(Dimethyl:2H(6)13C(2))	n1	N1	Y(3)	1	Y(3): 100.0	2.21083e+06					68.3937	22.19	0	2	572.845	1144.68	-0.511139	123.519	OR3_110412_CP_JP_Z1.raw
NDDITDGNPK			N-Term(Dimethyl:2H(4)); T5(Phosp); K10(Dimethyl:2H(4))	n1	N1	T(5)	1	T(5): 100.0	7.24029e+06	1.72813	0.978212	0.735749	0.710602	75.3373	22.71	0	2	616.789	1232.57	4.23142	61.082	OR3_110412_CP_JP_Z1.raw
YGGDEIPYSPYR			N-Term(Dimethyl); Y8(Phosp)	n1	N1	Y(8)	0.904953	Y(1): 0.0; Y(8): 90.5; S(9): 8.6; Y(11): 0.9	653465					87.949	32.27	0	2	762.825	1524.64	0.874351	106.649	OR3_110412_CP_JP_Z1.raw
TEEDHVYSFPNK			N-Term(Dimethyl); Y7(Phosp); K12(Dimethyl)	n1	N1	Y(7)	0.995334	T(1): 0.0; Y(7): 99.5; S(8): 0.5	8.96683e+06	1.81244	1.37652	0.771643	0.999948	132.267	22.23	0	3	534.567	1601.69	-0.485184	69.4754	OR3_110412_CP_JP_Z1.raw
TGSDYMNMSPISAR			N-Term(Dimethyl:2H(6)13C(2)); Y5(Phosp); M6(Oxidation); M8(Oxidation)	n1	N1	Y(5)	0.963141	T(1): 0.0; S(3): 0.5; Y(5): 96.3; S(9): 2.6; S(12): 0.5	1.24317e+06	7.06756	3.60993	3.00901	2.62236	56.2253	21.18	0	2	839.357	1677.71	1.93881	61.0985	OR3_110412_CP_JP_Z1.raw
CDSMLSDQTPTPTR			N-Term(Dimethyl); C1(Carbamidomethyl); M4(Oxidation); T13(Phosp)	n1	N1	T(13)	0.836411	S(3): 0.0; S(6): 0.5; T(9): 2.4; T(11): 13.4; T(13): 83.6	2.39318e+06					51.4214	23.08	0	2	866.843	1732.68	-7.13366	134.749	OR3_110412_CP_JP_Z1.raw
LCDFGSASHVADNEITPYLVSR			N-Term(Dimethyl:2H(6)13C(2)); C2(Carbamidomethyl); S21(Phosp)	n1	N1	S(21)	0.889104	S(6): 0.0; S(8): 0.0; T(16): 0.0; Y(18): 11.1; S(21): 88.9	6.10122e+06	2.40053	1.74283	1.02202	1.26604	109.994	25.92	0	3	856.406	2567.2	-0.245639	142.786	OR3_110412_CP_JP_Z1.raw
DQPEPIYVNYPFTNPPGSGVNSK			N-Term(Dimethyl:2H(6)13C(2)); Y7(Phosp); K23(Dimethyl:2H(6)13C(2))	n1	N1	Y(7)	0.880654	Y(7): 88.1; Y(10): 11.9; T(13): 0.0; S(18): 0.0; S(22): 0.0	2.83567e+06	11.2387	3.36644	4.78485	2.44548	103.892	21.67	0	3	891.449	2672.33	4.19136	148.775	OR3_110412_CP_JP_Z1.raw
VSNTLLVR			N-Term(Dimethyl:2H(6)13C(2)); T4(Phosp)	n1	N1	T(4)	0.937008	S(2): 6.3; T(4): 93.7	199154					77.5228	29.77	0	2	509.295	1017.58	-5.19147	119.634	OR3_110412_CP_JP_Z2.raw
VADEYFIR			N-Term(Dimethyl:2H(6)13C(2)); Y5(Phosp)	n1	N1	Y(5)	1	Y(5): 100.0	4.00408e+06	2.06911	0.848364	0.880921	0.616277	63.059	20.83	0	2	564.779	1128.55	-0.26674	111.698	OR3_110412_CP_JP_Z2.raw
VSNTLLVR			N-Term(Dimethyl:2H(6)13C(2)); T4(Phosp)	n1	N1	T(4)	0.954017	S(2): 4.6; T(4): 95.4						98.1199	39.45	0	2	509.295	1017.58	-4.95154	120.114	OR3_110412_CP_JP_Z3.raw
LQAKAATTK			N-Term(Dimethyl:2H(4)); K4(Dimethyl:2H(4)); T7(Phosp); K9(Dimethyl:2H(4))	n1	N1	T(7)	0.988521	T(7): 98.9; T(8): 1.1	1.1414e+08					53.1671	21.53	1	2	554.346	1107.69	-6.41773	78.0693	OR3_110412_CP_JP_Z3.raw
TMKVQNSK			N-Term(Dimethyl:2H(6)13C(2)); M2(Oxidation); K3(Dimethyl:2H(6)13C(2)); S7(Phosp); K8(Dimethyl:2H(6)13C(2))	n1	N1	S(7)	0.99999	T(1): 0.0; S(7): 100.0	8.25781e+07					59.7235	24.25	1	2	570.346	1139.69	-0.618501	120.491	OR3_110412_CP_JP_Z3.raw
EIIEATSTK			N-Term(Dimethyl:2H(6)13C(2)); T8(Phosp); K9(Dimethyl:2H(6)13C(2))	n1	N1	T(8)	0.93332	T(6): 0.5; S(7): 6.2; T(8): 93.3	2.33165e+06					85.4769	23.48	0	2	572.325	1143.64	-4.34939	124.655	OR3_110412_CP_JP_Z3.raw
HETVLTIMR			N-Term(Dimethyl); T6(Phosp); M8(Oxidation)	n1	N1	T(6)	0.833432	T(3): 16.7; T(6): 83.3	1.21266e+06	2.50488	1.85012	1.06645	1.34398	22.6726	23.55	0	3	408.537	1223.6	7.84416	39.7717	OR3_110412_CP_JP_Z3.raw
GLLNHLSAKK			N-Term(Dimethyl:2H(4)); S7(Phosp); K9(Dimethyl:2H(4)); K10(Dimethyl:2H(4))	n1	N1	S(7)	1	S(7): 100.0	13580967					40.7149	29.03	1	3	419.602	1256.79	3.73524	54.1644	OR3_110412_CP_JP_Z3.raw
DGSYGVLK			N-Term(Dimethyl:2H(6)13C(2)); Y4(Phosp); K8(Dimethyl:2H(6)13C(2))	n1	N1	Y(4)	0.989903	S(3): 1.0; Y(4): 99.0	1.6679e+07					49.4267	20.53	0	2	495.78	990.552	4.0587	68.3026	OR3_110412_CP_JP_Zre2.raw
SSDYMPMSPK			N-Term(Dimethyl:2H(6)13C(2)); Y4(Phosp); M5(Oxidation); M7(Oxidation); K10(Dimethyl:2H(6)13C(2))	n1	N1	Y(4)	0.998759	S(1): 0.0; S(2): 0.1; Y(4): 99.9; S(8): 0.0	2.52106e+06	1.6795	0.608226	0.715043	0.441834	78.3445	27.73	0	2	663.801	1326.59	0.62524	42.7443	OR3_110412_CP_JP_Zre2.raw
LLPTPPK			N-Term(Dimethyl:2H(4)); T4(Phosp); K7(Dimethyl:2H(4))	n1	N1	T(4)	1	T(4): 100.0	4.75413e+07					100.26	24.85	0	2	455.288	909.569	3.15533	44.3626	OR3_110412_CP_JP_Zre3.raw
TSGPAKVK			N-Term(Dimethyl); S2(Phosp); K6(Dimethyl); K8(Dimethyl)	n1	N1	S(2)	0.933943	T(1): 6.6; S(2): 93.4	1.39071e+07					86.5615	20.08	1	2	476.27	951.532	5.07907	99.1628	OR3_110412_CP_JP_Zre3.raw
VMLISASK			N-Term(Dimethyl:2H(6)13C(2)); M2(Oxidation); S7(Phosp); K8(Dimethyl:2H(6)13C(2))	n1	N1	S(7)	0.9924	S(5): 0.8; S(7): 99.2	4.74452e+07					59.2451	28.57	0	2	508.803	1016.6	-5.17615	102.861	OR3_110412_CP_JP_Zre3.raw
ETVALHTK			N-Term(Dimethyl); T7(Phosp); K8(Dimethyl)	n1	N1	T(2)	0.124541	T(2): 87.5; T(7): 12.5	2.05113e+06					29.0694	20.37	0	2	517.766	1034.53	-2.69116	105.097	OR3_110412_CP_JP_Zre3.raw
QIAPNTALR			N-Term(Dimethyl:2H(6)13C(2)); T6(Phosp)	n1	N1	T(6)	1	T(6): 100.0	2.47119e+07	1.85425	0.817191	0.789446	0.593632	49.041	27.93	0	2	550.312	1099.62	9.74167	104.965	OR3_110412_CP_JP_Zre3.raw
QVTSITTSR			N-Term(Dimethyl:2H(4)); T6(Phosp)	n1	N1	T(6)	0.880919	T(3): 0.2; S(4): 10.1; T(6): 88.1; T(7): 1.4; S(8): 0.2	4.37809e+07	7.08702	61.4999	3.01729	44.6754	53.2595	22.74	0	2	552.783	1104.56	-0.448622	86.7743	OR3_110412_CP_JP_Zre3.raw
LQSIPTSLSK			N-Term(Dimethyl); S9(Phosp); K10(Dimethyl)	n1	N1	S(9)	0.959302	S(3): 1.4; T(6): 1.4; S(7): 1.4; S(9): 95.9	3.42033e+07	2.15278	1.95352	0.916543	1.41909	55.2345	22.06	0	2	605.332	1209.66	6.07393	141.645	OR3_110412_CP_JP_Zre3.raw
FTLCLYLK			N-Term(Dimethyl:2H(6)13C(2)); T2(Phosp); C4(Carbamidomethyl); K8(Dimethyl:2H(6)13C(2))	n1	N1	T(2)	0.993964	T(2): 99.4; Y(6): 0.6	1.50692e+07	2.27994	1.24904	0.970684	0.907337	68.9673	24.62	0	2	605.35	1209.69	-0.176754	89.8343	OR3_110412_CP_JP_Zre3.raw
ASDMSPGFRVR			N-Term(Dimethyl:2H(4)); M4(Oxidation); S5(Phosp)	n1	N1	S(5)	0.87622	S(2): 12.4; S(5): 87.6	9.08022e+06					43.023	21.66	1	3	450.878	1350.62	2.13987	44.2524	OR3_110412_CP_JP_Zre3.raw
KHPQQEASGSPTPK			N-Term(Dimethyl:2H(6)13C(2)); K1(Dimethyl:2H(6)13C(2)); S10(Phosp); K14(Dimethyl:2H(6)13C(2))	n1	N1	S(10)	0.994671	S(8): 0.0; S(10): 99.5; T(12): 0.5	2.73157e+06	1.88172	1.36422	0.801142	0.991013	144.792	31.35	1	3	560.654	1679.95	0.05249	35.6359	OR3_110412_CP_JP_Zre3.raw
SFMSAVSSSVSYKK			N-Term(Dimethyl); M3(Oxidation); Y12(Phosp); K13(Dimethyl); K14(Dimethyl)	n1	N1	Y(12)	0.998799	S(1): 0.0; S(4): 0.0; S(7): 0.0; S(8): 0.0; S(9): 0.0; S(11): 0.1; Y(12): 99.9	1.46579e+08					83.9298	21.61	1	3	563.277	1687.82	8.71295	87.7938	OR3_110412_CP_JP_Zre3.raw
QQALLLSDDEEDTK			N-Term(Dimethyl:2H(6)13C(2)); S7(Phosp); K14(Dimethyl:2H(6)13C(2))	n1	N1	S(7)	0.999828	S(7): 100.0; T(13): 0.0	8.97876e+06	11.0602	1.83228	4.70887	1.33103	78.1551	26.88	0	2	878.945	1756.88	0.0727418	107.853	OR3_110412_CP_JP_Zre3.raw
DYQENYQSDPEAEPR	Uncharacterized protein OS=Danio rerio GN=ybx1 PE=2 SV=1 - [A1A605_DANRE]|Uncharacterized protein OS=Danio rerio GN=ybx1 PE=2 SV=1 - [F1RB19_DANRE]	A1A605;F1RB19	N-Term(Dimethyl:2H(6)13C(2)); S8(Phosp)	n1	N1	S(8)	0.996963	Y(2): 0.0; Y(6): 0.3; S(8): 99.7	4.83956e+06	1.15365	0.708411	0.491164	0.514611	178.817	43.03	0	2	978.908	1956.81	2.4546	66.9166	OR3_110412_CP_JP_Z3.raw
REGAESAPEGEMQQQQR	Uncharacterized protein OS=Danio rerio GN=ybx1 PE=2 SV=1 - [A1A605_DANRE]|Uncharacterized protein OS=Danio rerio GN=ybx1 PE=2 SV=1 - [F1RB19_DANRE]	A1A605;F1RB19	N-Term(Dimethyl:2H(6)13C(2)); S6(Phosp); M12(Oxidation)	n1	N1	S(6)	1	S(6): 100.0	1.39281e+06	3.28501	1.20245	1.39859	0.873495	97.6903	28.32	1	3	688.307	2062.91	1.10037	39.3472	OR3_110412_CP_JP_Zre3.raw
TLSPSPDDHER	Pard3 protein OS=Danio rerio GN=pard3 PE=2 SV=1 - [A2BEM7_DANRE]|Par-3 partitioning defective 3 homolog (C. elegans) OS=Danio rerio GN=pard3 PE=2 SV=1 - [A2BEM6_DANRE]|Uncharacterized protein OS=Danio rerio GN=pard3 PE=4 SV=1 - [A2BEM5_DANRE]	A2BEM7;A2BEM6;A2BEM5	N-Term(Dimethyl:2H(6)13C(2)); S5(Phosp)	n1	N1	S(5)	0.998959	T(1): 0.0; S(3): 0.1; S(5): 99.9	2.11187e+06	2.96388	1.41666	1.26187	1.0291	84.5618	25.45	0	2	685.314	1369.62	1.87246	48.8035	OR3_110412_CP_JP_Z1.raw
AVCSTYLQSR	Uncharacterized protein OS=Danio rerio GN=hipk3a PE=4 SV=2 - [A2BG03_DANRE]|Uncharacterized protein OS=Danio rerio GN=hipk2 PE=4 SV=1 - [F1Q4N0_DANRE]|Uncharacterized protein OS=Danio rerio GN=hipk3b PE=4 SV=1 - [Q1LUZ7_DANRE]|Uncharacterized protein OS=Danio rerio GN=si:dkey-229p15.2 PE=4 SV=1 - [E9QFT3_DANRE]|Uncharacterized protein OS=Danio rerio PE=4 SV=1 - [E7F551_DANRE]|Uncharacterized prot…	A2BG03;F1Q4N0;Q1LUZ7;E9QFT3;E7F551;Q1MTA8;E7F544	N-Term(Dimethyl); C3(Carbamidomethyl); Y6(Phosp)	n1	N1	Y(6)	0.943424	S(4): 0.3; T(5): 5.3; Y(6): 94.3; S(9): 0.0	3.05119e+07	2.17507	1.17676	0.926035	0.854834	126.002	65.58	0	2	646.789	1292.57	-0.577573	62.1553	OR3_110412_CP_JP_Z1.raw
AVCSTYLQSR	Uncharacterized protein OS=Danio rerio GN=hipk3a PE=4 SV=2 - [A2BG03_DANRE]|Uncharacterized protein OS=Danio rerio GN=hipk2 PE=4 SV=1 - [F1Q4N0_DANRE]|Uncharacterized protein OS=Danio rerio GN=hipk3b PE=4 SV=1 - [Q1LUZ7_DANRE]|Uncharacterized protein OS=Danio rerio GN=si:dkey-229p15.2 PE=4 SV=1 - [E9QFT3_DANRE]|Uncharacterized protein OS=Danio rerio PE=4 SV=1 - [E7F551_DANRE]|Uncharacterized prot…	A2BG03;F1Q4N0;Q1LUZ7;E9QFT3;E7F551;Q1MTA8;E7F544	N-Term(Dimethyl:2H(6)13C(2)); C3(Carbamidomethyl); Y6(Phosp)	n1	N1	Y(6)	0.950819	S(4): 0.3; T(5): 4.7; Y(6): 95.1; S(9): 0.0	6.63646e+07	2.17507	1.17676	0.926035	0.854834	114.854	62.13	0	2	650.811	1300.62	0.413454	62.5614	OR3_110412_CP_JP_Z1.raw
AVCSTYLQSR	Uncharacterized protein OS=Danio rerio GN=hipk3a PE=4 SV=2 - [A2BG03_DANRE]|Uncharacterized protein OS=Danio rerio GN=hipk2 PE=4 SV=1 - [F1Q4N0_DANRE]|Uncharacterized protein OS=Danio rerio GN=hipk3b PE=4 SV=1 - [Q1LUZ7_DANRE]|Uncharacterized protein OS=Danio rerio GN=si:dkey-229p15.2 PE=4 SV=1 - [E9QFT3_DANRE]|Uncharacterized protein OS=Danio rerio PE=4 SV=1 - [E7F551_DANRE]|Uncharacterized prot…	A2BG03;F1Q4N0;Q1LUZ7;E9QFT3;E7F551;Q1MTA8;E7F544	N-Term(Dimethyl); C3(Carbamidomethyl); Y6(Phosp)	n1	N1	Y(6)	0.941075	S(4): 0.0; T(5): 5.9; Y(6): 94.1; S(9): 0.0	1.27386e+07	2.09166	1.05333	0.890521	0.76517	114.194	58.69	0	2	646.789	1292.57	0.366827	61.1551	OR3_110412_CP_JP_Z2.raw
AVCSTYLQSR	Uncharacterized protein OS=Danio rerio GN=hipk3a PE=4 SV=2 - [A2BG03_DANRE]|Uncharacterized protein OS=Danio rerio GN=hipk2 PE=4 SV=1 - [F1Q4N0_DANRE]|Uncharacterized protein OS=Danio rerio GN=hipk3b PE=4 SV=1 - [Q1LUZ7_DANRE]|Uncharacterized protein OS=Danio rerio GN=si:dkey-229p15.2 PE=4 SV=1 - [E9QFT3_DANRE]|Uncharacterized protein OS=Danio rerio PE=4 SV=1 - [E7F551_DANRE]|Uncharacterized prot…	A2BG03;F1Q4N0;Q1LUZ7;E9QFT3;E7F551;Q1MTA8;E7F544	N-Term(Dimethyl:2H(6)13C(2)); C3(Carbamidomethyl); Y6(Phosp)	n1	N1	Y(6)	0.789045	S(4): 7.0; T(5): 7.0; Y(6): 78.9; S(9): 7.0	2.63445e+07	2.09166	1.05333	0.890521	0.76517	78.9715	43.52	0	2	650.811	1300.61	0.0380303	61.5179	OR3_110412_CP_JP_Z2.raw
AVCSTYLQSR	Uncharacterized protein OS=Danio rerio GN=hipk3a PE=4 SV=2 - [A2BG03_DANRE]|Uncharacterized protein OS=Danio rerio GN=hipk2 PE=4 SV=1 - [F1Q4N0_DANRE]|Uncharacterized protein OS=Danio rerio GN=hipk3b PE=4 SV=1 - [Q1LUZ7_DANRE]|Uncharacterized protein OS=Danio rerio GN=si:dkey-229p15.2 PE=4 SV=1 - [E9QFT3_DANRE]|Uncharacterized protein OS=Danio rerio PE=4 SV=1 - [E7F551_DANRE]|Uncharacterized prot…	A2BG03;F1Q4N0;Q1LUZ7;E9QFT3;E7F551;Q1MTA8;E7F544	N-Term(Dimethyl); C3(Carbamidomethyl); Y6(Phosp)	n1	N1	Y(6)	0.946727	S(4): 0.0; T(5): 5.3; Y(6): 94.7; S(9): 0.0	3.32849e+07	2.10328	1.01543	0.89547	0.737639	120.528	45.44	0	2	646.789	1292.57	-0.577573	61.5522	OR3_110412_CP_JP_Z3.raw
AVCSTYLQSR	Uncharacterized protein OS=Danio rerio GN=hipk3a PE=4 SV=2 - [A2BG03_DANRE]|Uncharacterized protein OS=Danio rerio GN=hipk2 PE=4 SV=1 - [F1Q4N0_DANRE]|Uncharacterized protein OS=Danio rerio GN=hipk3b PE=4 SV=1 - [Q1LUZ7_DANRE]|Uncharacterized protein OS=Danio rerio GN=si:dkey-229p15.2 PE=4 SV=1 - [E9QFT3_DANRE]|Uncharacterized protein OS=Danio rerio PE=4 SV=1 - [E7F551_DANRE]|Uncharacterized prot…	A2BG03;F1Q4N0;Q1LUZ7;E9QFT3;E7F551;Q1MTA8;E7F544	N-Term(Dimethyl:2H(6)13C(2)); C3(Carbamidomethyl); Y6(Phosp)	n1	N1	Y(6)	0.856922	S(4): 6.8; T(5): 6.8; Y(6): 85.7; S(9): 0.6	7.07798e+07	2.10328	1.01543	0.89547	0.737639	78.502	22.81	0	2	650.81	1300.61	-0.900529	61.1403	OR3_110412_CP_JP_Z3.raw
AVCSTYLQSR	Uncharacterized protein OS=Danio rerio GN=hipk3a PE=4 SV=2 - [A2BG03_DANRE]|Uncharacterized protein OS=Danio rerio GN=hipk2 PE=4 SV=1 - [F1Q4N0_DANRE]|Uncharacterized protein OS=Danio rerio GN=hipk3b PE=4 SV=1 - [Q1LUZ7_DANRE]|Uncharacterized protein OS=Danio rerio GN=si:dkey-229p15.2 PE=4 SV=1 - [E9QFT3_DANRE]|Uncharacterized protein OS=Danio rerio PE=4 SV=1 - [E7F551_DANRE]|Uncharacterized prot…	A2BG03;F1Q4N0;Q1LUZ7;E9QFT3;E7F551;Q1MTA8;E7F544	N-Term(Dimethyl:2H(6)13C(2)); C3(Carbamidomethyl); Y6(Phosp)	n1	N1	S(9)	0.0871807	S(4): 0.1; T(5): 1.0; Y(6): 8.7; S(9): 90.2	1.19726e+07	2.1994	1.09664	0.936393	0.796631	49.7263	21.85	0	2	650.811	1300.61	-0.806673	61.5206	OR3_110412_CP_JP_Zre2.raw
AVCSTYLQSR	Uncharacterized protein OS=Danio rerio GN=hipk3a PE=4 SV=2 - [A2BG03_DANRE]|Uncharacterized protein OS=Danio rerio GN=hipk2 PE=4 SV=1 - [F1Q4N0_DANRE]|Uncharacterized protein OS=Danio rerio GN=hipk3b PE=4 SV=1 - [Q1LUZ7_DANRE]|Uncharacterized protein OS=Danio rerio GN=si:dkey-229p15.2 PE=4 SV=1 - [E9QFT3_DANRE]|Uncharacterized protein OS=Danio rerio PE=4 SV=1 - [E7F551_DANRE]|Uncharacterized prot…	A2BG03;F1Q4N0;Q1LUZ7;E9QFT3;E7F551;Q1MTA8;E7F544	N-Term(Dimethyl); C3(Carbamidomethyl); Y6(Phosp)	n1	N1	Y(6)	0.937709	S(4): 0.4; T(5): 5.8; Y(6): 93.8; S(9): 0.0	3.90499e+07	2.16475	1.09691	0.921642	0.796827	96.36	72	0	2	646.789	1292.57	-0.483132	61.2626	OR3_110412_CP_JP_Zre3.raw
AVCSTYLQSR	Uncharacterized protein OS=Danio rerio GN=hipk3a PE=4 SV=2 - [A2BG03_DANRE]|Uncharacterized protein OS=Danio rerio GN=hipk2 PE=4 SV=1 - [F1Q4N0_DANRE]|Uncharacterized protein OS=Danio rerio GN=hipk3b PE=4 SV=1 - [Q1LUZ7_DANRE]|Uncharacterized protein OS=Danio rerio GN=si:dkey-229p15.2 PE=4 SV=1 - [E9QFT3_DANRE]|Uncharacterized protein OS=Danio rerio PE=4 SV=1 - [E7F551_DANRE]|Uncharacterized prot…	A2BG03;F1Q4N0;Q1LUZ7;E9QFT3;E7F551;Q1MTA8;E7F544	N-Term(Dimethyl:2H(6)13C(2)); C3(Carbamidomethyl); Y6(Phosp)	n1	N1	Y(6)	0.937218	S(4): 0.4; T(5): 5.9; Y(6): 93.7; S(9): 0.0	8.61542e+07	2.16475	1.09691	0.921642	0.796827	102.059	54.37	0	2	650.811	1300.61	-0.431249	60.8912	OR3_110412_CP_JP_Zre3.raw
KEESEESDDDMGFGLFD	Rplp2l protein OS=Danio rerio GN=rplp2l PE=3 SV=1 - [A7E2K4_DANRE]|Ribosomal protein, large, P1 OS=Danio rerio GN=rplp1 PE=3 SV=1 - [Q6P5K5_DANRE]	A7E2K4;Q6P5K5	N-Term(Dimethyl:2H(6)13C(2)); K1(Dimethyl:2H(6)13C(2)); S7(Phosp); M11(Oxidation)	n1	N1	S(7)	0.999093	S(4): 0.1; S(7): 99.9	1.41582e+06	4.52691	1.54506	1.92733	1.12238	121.684	22.35	1	2	1059.44	2117.88	2.5883	153.382	OR3_110412_CP_JP_Z3.raw
DFLYDTPTK	Uncharacterized protein OS=Danio rerio GN=scel PE=2 SV=1 - [A8WHU6_DANRE]|Uncharacterized protein OS=Danio rerio GN=scel PE=2 SV=1 - [F1QC88_DANRE]	A8WHU6;F1QC88	N-Term(Dimethyl:2H(6)13C(2)); Y4(Phosp); K9(Dimethyl:2H(6)13C(2))	n1	N1	Y(4)	0.999938	Y(4): 100.0; T(6): 0.0; T(8): 0.0	818423					82.1291	30.41	0	2	626.328	1251.65	-0.0649878	111.811	OR3_110412_CP_JP_Z1.raw
LCDFGSASHVADNDITPYLVSR	Uncharacterized protein OS=Danio rerio GN=prpf4ba PE=2 SV=1 - [B0V1K6_DANRE]	B0V1K6	N-Term(Dimethyl:2H(6)13C(2)); C2(Carbamidomethyl); Y18(Phosp)	n1	N1	Y(18)	0.988747	S(6): 0.0; S(8): 0.0; T(16): 0.1; Y(18): 98.9; S(21): 1.0	1.03359e+07	2.66197	1.69218	1.13333	1.22925	138.912	35.96	0	3	851.737	2553.2	3.49205	141.895	OR3_110412_CP_JP_Zre3.raw
IYQYIQSR	Dual-specificity tyrosine-regulated kinase OS=Danio rerio GN=dyrk1b PE=2 SV=1 - [D1L3Y5_DANRE]|Dual-specificity tyrosine-regulated kinase 1ab (Fragment) OS=Danio rerio GN=dyrk1ab PE=2 SV=1 - [A9QVW5_DANRE]|Uncharacterized protein OS=Danio rerio GN=dyrk1ab PE=2 SV=2 - [F1Q693_DANRE]|Uncharacterized protein OS=Danio rerio GN=dyrk1aa PE=2 SV=1 - [F1QSN1_DANRE]	D1L3Y5;A9QVW5;F1Q693;F1QSN1	N-Term(Dimethyl:2H(6)13C(2)); Y4(Phosp)	n1	N1	Y(4)	0.999983	Y(2): 0.0; Y(4): 100.0; S(7): 0.0	2.09292e+09	2.38775	1.24673	1.01658	0.905665	109.862	37.75	0	2	593.805	1186.6	-1.35952	64.9182	OR3_110412_CP_JP_Z1.raw
IYQYIQSR	Dual-specificity tyrosine-regulated kinase OS=Danio rerio GN=dyrk1b PE=2 SV=1 - [D1L3Y5_DANRE]|Dual-specificity tyrosine-regulated kinase 1ab (Fragment) OS=Danio rerio GN=dyrk1ab PE=2 SV=1 - [A9QVW5_DANRE]|Uncharacterized protein OS=Danio rerio GN=dyrk1ab PE=2 SV=2 - [F1Q693_DANRE]|Uncharacterized protein OS=Danio rerio GN=dyrk1aa PE=2 SV=1 - [F1QSN1_DANRE]	D1L3Y5;A9QVW5;F1Q693;F1QSN1	N-Term(Dimethyl:2H(6)13C(2)); Y4(Phosp)	n1	N1	Y(4)	0.999949	Y(2): 0.0; Y(4): 100.0; S(7): 0.0	1.42082e+08	2.35334	1.20984	1.00193	0.878867	112.057	25.62	0	2	593.805	1186.6	-1.0509	65.9398	OR3_110412_CP_JP_Z1.raw
IYQYIQSR	Dual-specificity tyrosine-regulated kinase OS=Danio rerio GN=dyrk1b PE=2 SV=1 - [D1L3Y5_DANRE]|Dual-specificity tyrosine-regulated kinase 1ab (Fragment) OS=Danio rerio GN=dyrk1ab PE=2 SV=1 - [A9QVW5_DANRE]|Uncharacterized protein OS=Danio rerio GN=dyrk1ab PE=2 SV=2 - [F1Q693_DANRE]|Uncharacterized protein OS=Danio rerio GN=dyrk1aa PE=2 SV=1 - [F1QSN1_DANRE]	D1L3Y5;A9QVW5;F1Q693;F1QSN1	N-Term(Dimethyl:2H(6)13C(2)); Y4(Phosp)	n1	N1	Y(4)	0.999932	Y(2): 0.0; Y(4): 100.0; S(7): 0.0						86.5615	21.91	0	2	593.806	1186.6	-0.94803	67.9726	OR3_110412_CP_JP_Z1.raw
IYQYIQSR	Dual-specificity tyrosine-regulated kinase OS=Danio rerio GN=dyrk1b PE=2 SV=1 - [D1L3Y5_DANRE]|Dual-specificity tyrosine-regulated kinase 1ab (Fragment) OS=Danio rerio GN=dyrk1ab PE=2 SV=1 - [A9QVW5_DANRE]|Uncharacterized protein OS=Danio rerio GN=dyrk1ab PE=2 SV=2 - [F1Q693_DANRE]|Uncharacterized protein OS=Danio rerio GN=dyrk1aa PE=2 SV=1 - [F1QSN1_DANRE]	D1L3Y5;A9QVW5;F1Q693;F1QSN1	N-Term(Dimethyl:2H(6)13C(2)); Y4(Phosp)	n1	N1	Y(4)	0.991592	Y(2): 0.0; Y(4): 99.2; S(7): 0.8						63.059	20.12	0	2	593.806	1186.6	-0.536535	70.0005	OR3_110412_CP_JP_Z1.raw
IYQYIQSR	Dual-specificity tyrosine-regulated kinase OS=Danio rerio GN=dyrk1b PE=2 SV=1 - [D1L3Y5_DANRE]|Dual-specificity tyrosine-regulated kinase 1ab (Fragment) OS=Danio rerio GN=dyrk1ab PE=2 SV=1 - [A9QVW5_DANRE]|Uncharacterized protein OS=Danio rerio GN=dyrk1ab PE=2 SV=2 - [F1Q693_DANRE]|Uncharacterized protein OS=Danio rerio GN=dyrk1aa PE=2 SV=1 - [F1QSN1_DANRE]	D1L3Y5;A9QVW5;F1Q693;F1QSN1	N-Term(Dimethyl:2H(6)13C(2)); Y4(Phosp)	n1	N1	Y(4)	0.999856	Y(2): 0.0; Y(4): 100.0; S(7): 0.0	1.42082e+08	2.35334	1.20984	1.00193	0.878867	74.5673	32.61	0	2	593.806	1186.6	-0.433661	66.9552	OR3_110412_CP_JP_Z1.raw
IYQYIQSR	Dual-specificity tyrosine-regulated kinase OS=Danio rerio GN=dyrk1b PE=2 SV=1 - [D1L3Y5_DANRE]|Dual-specificity tyrosine-regulated kinase 1ab (Fragment) OS=Danio rerio GN=dyrk1ab PE=2 SV=1 - [A9QVW5_DANRE]|Uncharacterized protein OS=Danio rerio GN=dyrk1ab PE=2 SV=2 - [F1Q693_DANRE]|Uncharacterized protein OS=Danio rerio GN=dyrk1aa PE=2 SV=1 - [F1QSN1_DANRE]	D1L3Y5;A9QVW5;F1Q693;F1QSN1	N-Term(Dimethyl); Y4(Phosp)	n1	N1	Y(4)	0.999978	Y(2): 0.0; Y(4): 100.0; S(7): 0.0	597973533	2.33228	1.20178	0.992967	0.873007	92.7429	27.03	0	2	589.784	1178.56	0.441602	65.3248	OR3_110412_CP_JP_Z2.raw
IYQYIQSR	Dual-specificity tyrosine-regulated kinase OS=Danio rerio GN=dyrk1b PE=2 SV=1 - [D1L3Y5_DANRE]|Dual-specificity tyrosine-regulated kinase 1ab (Fragment) OS=Danio rerio GN=dyrk1ab PE=2 SV=1 - [A9QVW5_DANRE]|Uncharacterized protein OS=Danio rerio GN=dyrk1ab PE=2 SV=2 - [F1Q693_DANRE]|Uncharacterized protein OS=Danio rerio GN=dyrk1aa PE=2 SV=1 - [F1QSN1_DANRE]	D1L3Y5;A9QVW5;F1Q693;F1QSN1	N-Term(Dimethyl); Y4(Phosp)	n1	N1	Y(4)	0.999786	Y(2): 0.0; Y(4): 100.0; S(7): 0.0	597973533	2.33228	1.20178	0.992967	0.873007	107.393	30.39	0	2	589.785	1178.56	1.16663	64.1159	OR3_110412_CP_JP_Z2.raw
IYQYIQSR	Dual-specificity tyrosine-regulated kinase OS=Danio rerio GN=dyrk1b PE=2 SV=1 - [D1L3Y5_DANRE]|Dual-specificity tyrosine-regulated kinase 1ab (Fragment) OS=Danio rerio GN=dyrk1ab PE=2 SV=1 - [A9QVW5_DANRE]|Uncharacterized protein OS=Danio rerio GN=dyrk1ab PE=2 SV=2 - [F1Q693_DANRE]|Uncharacterized protein OS=Danio rerio GN=dyrk1aa PE=2 SV=1 - [F1QSN1_DANRE]	D1L3Y5;A9QVW5;F1Q693;F1QSN1	N-Term(Dimethyl:2H(6)13C(2)); Y4(Phosp)	n1	N1	Y(4)	0.999999	Y(2): 0.0; Y(4): 100.0; S(7): 0.0	1.40238e+09	2.33228	1.20178	0.992967	0.873007	119.883	33.46	0	2	593.806	1186.6	-0.0221664	64.1119	OR3_110412_CP_JP_Z2.raw
IYQYIQSR	Dual-specificity tyrosine-regulated kinase OS=Danio rerio GN=dyrk1b PE=2 SV=1 - [D1L3Y5_DANRE]|Dual-specificity tyrosine-regulated kinase 1ab (Fragment) OS=Danio rerio GN=dyrk1ab PE=2 SV=1 - [A9QVW5_DANRE]|Uncharacterized protein OS=Danio rerio GN=dyrk1ab PE=2 SV=2 - [F1Q693_DANRE]|Uncharacterized protein OS=Danio rerio GN=dyrk1aa PE=2 SV=1 - [F1QSN1_DANRE]	D1L3Y5;A9QVW5;F1Q693;F1QSN1	N-Term(Dimethyl:2H(6)13C(2)); Y4(Phosp)	n1	N1	Y(4)	0.999969	Y(2): 0.0; Y(4): 100.0; S(7): 0.0	2.55251e+06					94.5516	29.28	0	2	593.806	1186.61	0.183581	67.163	OR3_110412_CP_JP_Z2.raw
IYQYIQSR	Dual-specificity tyrosine-regulated kinase OS=Danio rerio GN=dyrk1b PE=2 SV=1 - [D1L3Y5_DANRE]|Dual-specificity tyrosine-regulated kinase 1ab (Fragment) OS=Danio rerio GN=dyrk1ab PE=2 SV=1 - [A9QVW5_DANRE]|Uncharacterized protein OS=Danio rerio GN=dyrk1ab PE=2 SV=2 - [F1Q693_DANRE]|Uncharacterized protein OS=Danio rerio GN=dyrk1aa PE=2 SV=1 - [F1QSN1_DANRE]	D1L3Y5;A9QVW5;F1Q693;F1QSN1	N-Term(Dimethyl:2H(6)13C(2)); Y4(Phosp)	n1	N1	Y(4)	0.999973	Y(2): 0.0; Y(4): 100.0; S(7): 0.0	1.40238e+09	2.33228	1.20178	0.992967	0.873007	102.845	32.89	0	2	593.806	1186.61	0.183581	65.1162	OR3_110412_CP_JP_Z2.raw
IYQYIQSR	Dual-specificity tyrosine-regulated kinase OS=Danio rerio GN=dyrk1b PE=2 SV=1 - [D1L3Y5_DANRE]|Dual-specificity tyrosine-regulated kinase 1ab (Fragment) OS=Danio rerio GN=dyrk1ab PE=2 SV=1 - [A9QVW5_DANRE]|Uncharacterized protein OS=Danio rerio GN=dyrk1ab PE=2 SV=2 - [F1Q693_DANRE]|Uncharacterized protein OS=Danio rerio GN=dyrk1aa PE=2 SV=1 - [F1QSN1_DANRE]	D1L3Y5;A9QVW5;F1Q693;F1QSN1	N-Term(Dimethyl:2H(6)13C(2)); Y4(Phosp)	n1	N1	Y(4)	0.99999	Y(2): 0.0; Y(4): 100.0; S(7): 0.0						107.897	20.11	0	2	593.807	1186.61	0.903695	66.1347	OR3_110412_CP_JP_Z2.raw
IYQYIQSR	Dual-specificity tyrosine-regulated kinase OS=Danio rerio GN=dyrk1b PE=2 SV=1 - [D1L3Y5_DANRE]|Dual-specificity tyrosine-regulated kinase 1ab (Fragment) OS=Danio rerio GN=dyrk1ab PE=2 SV=1 - [A9QVW5_DANRE]|Uncharacterized protein OS=Danio rerio GN=dyrk1ab PE=2 SV=2 - [F1Q693_DANRE]|Uncharacterized protein OS=Danio rerio GN=dyrk1aa PE=2 SV=1 - [F1QSN1_DANRE]	D1L3Y5;A9QVW5;F1Q693;F1QSN1	N-Term(Dimethyl:2H(6)13C(2)); Y4(Phosp)	n1	N1	Y(4)	0.999951	Y(2): 0.0; Y(4): 100.0; S(7): 0.0	2.02676e+09	2.41282	1.20351	1.02726	0.874269	85.0444	25.31	0	2	593.805	1186.6	-1.25665	64.8346	OR3_110412_CP_JP_Z3.raw
IYQYIQSR	Dual-specificity tyrosine-regulated kinase OS=Danio rerio GN=dyrk1b PE=2 SV=1 - [D1L3Y5_DANRE]|Dual-specificity tyrosine-regulated kinase 1ab (Fragment) OS=Danio rerio GN=dyrk1ab PE=2 SV=1 - [A9QVW5_DANRE]|Uncharacterized protein OS=Danio rerio GN=dyrk1ab PE=2 SV=2 - [F1Q693_DANRE]|Uncharacterized protein OS=Danio rerio GN=dyrk1aa PE=2 SV=1 - [F1QSN1_DANRE]	D1L3Y5;A9QVW5;F1Q693;F1QSN1	N-Term(Dimethyl); Y4(Phosp)	n1	N1	Y(4)	0.999988	Y(2): 0.0; Y(4): 100.0; S(7): 0.0						112.542	39.23	0	2	589.784	1178.56	0.0272992	67.0007	OR3_110412_CP_JP_Zre2.raw
IYQYIQSR	Dual-specificity tyrosine-regulated kinase OS=Danio rerio GN=dyrk1b PE=2 SV=1 - [D1L3Y5_DANRE]|Dual-specificity tyrosine-regulated kinase 1ab (Fragment) OS=Danio rerio GN=dyrk1ab PE=2 SV=1 - [A9QVW5_DANRE]|Uncharacterized protein OS=Danio rerio GN=dyrk1ab PE=2 SV=2 - [F1Q693_DANRE]|Uncharacterized protein OS=Danio rerio GN=dyrk1aa PE=2 SV=1 - [F1QSN1_DANRE]	D1L3Y5;A9QVW5;F1Q693;F1QSN1	N-Term(Dimethyl); Y4(Phosp)	n1	N1	Y(4)	0.999997	Y(2): 0.0; Y(4): 100.0; S(7): 0.0	560051072	2.30565	1.20567	0.981629	0.875833	97.5519	29.56	0	2	589.784	1178.56	0.855905	65.2678	OR3_110412_CP_JP_Zre2.raw
IYQYIQSR	Dual-specificity tyrosine-regulated kinase OS=Danio rerio GN=dyrk1b PE=2 SV=1 - [D1L3Y5_DANRE]|Dual-specificity tyrosine-regulated kinase 1ab (Fragment) OS=Danio rerio GN=dyrk1ab PE=2 SV=1 - [A9QVW5_DANRE]|Uncharacterized protein OS=Danio rerio GN=dyrk1ab PE=2 SV=2 - [F1Q693_DANRE]|Uncharacterized protein OS=Danio rerio GN=dyrk1aa PE=2 SV=1 - [F1QSN1_DANRE]	D1L3Y5;A9QVW5;F1Q693;F1QSN1	N-Term(Dimethyl:2H(6)13C(2)); Y4(Phosp)	n1	N1	Y(4)	0.99999	Y(2): 0.0; Y(4): 100.0; S(7): 0.0	1.29934e+09	2.30565	1.20567	0.981629	0.875833	115.998	40.66	0	2	593.805	1186.6	-1.4624	65.0977	OR3_110412_CP_JP_Zre2.raw
IYQYIQSR	Dual-specificity tyrosine-regulated kinase OS=Danio rerio GN=dyrk1b PE=2 SV=1 - [D1L3Y5_DANRE]|Dual-specificity tyrosine-regulated kinase 1ab (Fragment) OS=Danio rerio GN=dyrk1ab PE=2 SV=1 - [A9QVW5_DANRE]|Uncharacterized protein OS=Danio rerio GN=dyrk1ab PE=2 SV=2 - [F1Q693_DANRE]|Uncharacterized protein OS=Danio rerio GN=dyrk1aa PE=2 SV=1 - [F1QSN1_DANRE]	D1L3Y5;A9QVW5;F1Q693;F1QSN1	N-Term(Dimethyl:2H(6)13C(2)); Y4(Phosp)	n1	N1	Y(4)	0.999996	Y(2): 0.0; Y(4): 100.0; S(7): 0.0						104.316	23.6	0	2	593.806	1186.6	-0.536535	67.1267	OR3_110412_CP_JP_Zre2.raw
IYQYIQSR	Dual-specificity tyrosine-regulated kinase OS=Danio rerio GN=dyrk1b PE=2 SV=1 - [D1L3Y5_DANRE]|Dual-specificity tyrosine-regulated kinase 1ab (Fragment) OS=Danio rerio GN=dyrk1ab PE=2 SV=1 - [A9QVW5_DANRE]|Uncharacterized protein OS=Danio rerio GN=dyrk1ab PE=2 SV=2 - [F1Q693_DANRE]|Uncharacterized protein OS=Danio rerio GN=dyrk1aa PE=2 SV=1 - [F1QSN1_DANRE]	D1L3Y5;A9QVW5;F1Q693;F1QSN1	N-Term(Dimethyl:2H(6)13C(2)); Y4(Phosp)	n1	N1	Y(4)	0.994182	Y(2): 0.0; Y(4): 99.4; S(7): 0.6	1.29934e+09	2.30565	1.20567	0.981629	0.875833	81.0152	20.25	0	2	593.806	1186.6	-0.0221664	64.0919	OR3_110412_CP_JP_Zre2.raw
IYQYIQSR	Dual-specificity tyrosine-regulated kinase OS=Danio rerio GN=dyrk1b PE=2 SV=1 - [D1L3Y5_DANRE]|Dual-specificity tyrosine-regulated kinase 1ab (Fragment) OS=Danio rerio GN=dyrk1ab PE=2 SV=1 - [A9QVW5_DANRE]|Uncharacterized protein OS=Danio rerio GN=dyrk1ab PE=2 SV=2 - [F1Q693_DANRE]|Uncharacterized protein OS=Danio rerio GN=dyrk1aa PE=2 SV=1 - [F1QSN1_DANRE]	D1L3Y5;A9QVW5;F1Q693;F1QSN1	N-Term(Dimethyl:2H(6)13C(2)); Y4(Phosp)	n1	N1	Y(4)	1	Y(2): 0.0; Y(4): 100.0; S(7): 0.0	1836620922	2.41403	1.21289	1.02777	0.881083	123.135	21.78	0	2	593.806	1186.6	-0.0221664	64.4953	OR3_110412_CP_JP_Zre3.raw
IIEDNEYTAR	Uncharacterized protein OS=Danio rerio GN=hck PE=4 SV=1 - [E7F0I7_DANRE]	E7F0I7	N-Term(Dimethyl); Y7(Phosp)	n1	N1	Y(7)	0.995679	Y(7): 99.6; T(8): 0.4	6.15321e+07	1.91416	0.942781	0.814951	0.684864	114.194	49.24	0	2	666.298	1331.59	0.829503	56.631	OR3_110412_CP_JP_Z1.raw
IIEDNEYTAR	Uncharacterized protein OS=Danio rerio GN=hck PE=4 SV=1 - [E7F0I7_DANRE]	E7F0I7	N-Term(Dimethyl:2H(6)13C(2)); T8(Phosp)	n1	N1	Y(7)	0.0734534	Y(7): 92.7; T(8): 7.3	1.18046e+08	1.91416	0.942781	0.814951	0.684864	73.4452	28.17	0	2	670.32	1339.63	0.598626	57.1905	OR3_110412_CP_JP_Z1.raw
IIEDNEYTAR	Uncharacterized protein OS=Danio rerio GN=hck PE=4 SV=1 - [E7F0I7_DANRE]	E7F0I7	N-Term(Dimethyl:2H(6)13C(2)); Y7(Phosp)	n1	N1	Y(7)	0.919717	Y(7): 92.0; T(8): 8.0	1.18046e+08	1.91416	0.942781	0.814951	0.684864	74.6518	24.78	0	2	670.321	1339.63	1.3276	56.18	OR3_110412_CP_JP_Z1.raw
IIEDNEYTAR	Uncharacterized protein OS=Danio rerio GN=hck PE=4 SV=1 - [E7F0I7_DANRE]	E7F0I7	N-Term(Dimethyl); Y7(Phosp)	n1	N1	Y(7)	0.926108	Y(7): 92.6; T(8): 7.4	7.17369e+07	1.93285	0.873031	0.822909	0.634196	72.7166	40.3	0	2	666.297	1331.59	-1.00395	56.0651	OR3_110412_CP_JP_Z3.raw
IIEDNEYTAR	Uncharacterized protein OS=Danio rerio GN=hck PE=4 SV=1 - [E7F0I7_DANRE]	E7F0I7	N-Term(Dimethyl); T8(Phosp)	n1	N1	Y(7)	0.000292036	Y(7): 100.0; T(8): 0.0	4.07253e+07	1.87646	0.908179	0.798899	0.659728	76.0103	34.49	0	2	666.297	1331.59	-0.820607	56.4616	OR3_110412_CP_JP_Zre2.raw
IIEDNEYTAR	Uncharacterized protein OS=Danio rerio GN=hck PE=4 SV=1 - [E7F0I7_DANRE]	E7F0I7	N-Term(Dimethyl:2H(6)13C(2)); T8(Phosp)	n1	N1	Y(7)	0.00463681	Y(7): 99.5; T(8): 0.5	7.66429e+07	1.87646	0.908179	0.798899	0.659728	83.1631	33.83	0	2	670.32	1339.63	0.051893	57.0297	OR3_110412_CP_JP_Zre2.raw
IIEDNEYTAR	Uncharacterized protein OS=Danio rerio GN=hck PE=4 SV=1 - [E7F0I7_DANRE]	E7F0I7	N-Term(Dimethyl:2H(6)13C(2)); T8(Phosp)	n1	N1	Y(7)	0.0051518	Y(7): 99.5; T(8): 0.5	1.44335e+08	1.90775	0.891753	0.812224	0.647796	80.6884	29.76	0	2	670.32	1339.63	-0.312596	56.3077	OR3_110412_CP_JP_Zre3.raw
ELVEHYSK	Uncharacterized protein OS=Danio rerio GN=fynrk PE=4 SV=1 - [E7F1M5_DANRE]|Uncharacterized protein (Fragment) OS=Danio rerio GN=fynrk PE=4 SV=1 - [F8W3Q8_DANRE]	E7F1M5;F8W3Q8	N-Term(Dimethyl:2H(4)); S7(Phosp); K8(Dimethyl:2H(4))	n1	N1	S(7)	0.877787	Y(6): 12.2; S(7): 87.8	5.89929e+06	2.14697	1.31987	0.914069	0.958791	33.8341	22.62	0	2	574.796	1148.58	0.853368	47.6163	OR3_110412_CP_JP_Z1.raw
LDNGGYYLSTAR	Uncharacterized protein OS=Danio rerio GN=fynrk PE=4 SV=1 - [E7F1M5_DANRE]|Uncharacterized protein (Fragment) OS=Danio rerio GN=fynrk PE=4 SV=1 - [F8W3Q8_DANRE]	E7F1M5;F8W3Q8	N-Term(Dimethyl); Y6(Phosp)	n1	N1	Y(6)	0.879396	Y(6): 87.9; Y(7): 10.5; S(9): 1.4; T(10): 0.2	1.00696e+07	2.47828	1.20809	1.05512	0.877592	67.4424	32.3	0	2	719.325	1437.64	0.605855	95.4066	OR3_110412_CP_JP_Z1.raw
LDNGGYYLSTAR	Uncharacterized protein OS=Danio rerio GN=fynrk PE=4 SV=1 - [E7F1M5_DANRE]|Uncharacterized protein (Fragment) OS=Danio rerio GN=fynrk PE=4 SV=1 - [F8W3Q8_DANRE]	E7F1M5;F8W3Q8	N-Term(Dimethyl:2H(6)13C(2)); Y6(Phosp)	n1	N1	Y(7)	0.00792737	Y(6): 0.8; Y(7): 99.2; S(9): 0.0; T(10): 0.0	1.34927e+07	5.32994	2.20321	2.26921	1.60048	83.2364	28.76	0	2	723.346	1445.68	-0.788969	93.7125	OR3_110412_CP_JP_Z1.raw
LDNGGYYLSTAR	Uncharacterized protein OS=Danio rerio GN=fynrk PE=4 SV=1 - [E7F1M5_DANRE]|Uncharacterized protein (Fragment) OS=Danio rerio GN=fynrk PE=4 SV=1 - [F8W3Q8_DANRE]	E7F1M5;F8W3Q8	N-Term(Dimethyl:2H(6)13C(2)); Y7(Phosp)	n1	N1	Y(7)	0.932275	Y(6): 6.8; Y(7): 93.2; S(9): 0.0; T(10): 0.0	1.34927e+07	5.32994	2.20321	2.26921	1.60048	114.155	33.67	0	2	723.346	1445.69	0.0554086	92.6691	OR3_110412_CP_JP_Z1.raw
LDNGGYYLSTAR	Uncharacterized protein OS=Danio rerio GN=fynrk PE=4 SV=1 - [E7F1M5_DANRE]|Uncharacterized protein (Fragment) OS=Danio rerio GN=fynrk PE=4 SV=1 - [F8W3Q8_DANRE]	E7F1M5;F8W3Q8	N-Term(Dimethyl:2H(6)13C(2)); Y7(Phosp)	n1	N1	Y(7)	0.931126	Y(6): 6.8; Y(7): 93.1; S(9): 0.1; T(10): 0.0	2.49934e+07	2.47828	1.20809	1.05512	0.877592	102.073	34.67	0	2	723.346	1445.69	0.0554086	95.739	OR3_110412_CP_JP_Z1.raw
LDNGGYYLSTAR	Uncharacterized protein OS=Danio rerio GN=fynrk PE=4 SV=1 - [E7F1M5_DANRE]|Uncharacterized protein (Fragment) OS=Danio rerio GN=fynrk PE=4 SV=1 - [F8W3Q8_DANRE]	E7F1M5;F8W3Q8	N-Term(Dimethyl:2H(6)13C(2)); Y7(Phosp)	n1	N1	Y(7)	0.995877	Y(6): 0.4; Y(7): 99.6; S(9): 0.0; T(10): 0.0	2.49934e+07	2.47828	1.20809	1.05512	0.877592	131.113	53.7	0	2	723.347	1445.69	0.477597	94.7288	OR3_110412_CP_JP_Z1.raw
LDNGGYYLSTAR	Uncharacterized protein OS=Danio rerio GN=fynrk PE=4 SV=1 - [E7F1M5_DANRE]|Uncharacterized protein (Fragment) OS=Danio rerio GN=fynrk PE=4 SV=1 - [F8W3Q8_DANRE]	E7F1M5;F8W3Q8	N-Term(Dimethyl:2H(6)13C(2)); Y7(Phosp)	n1	N1	Y(7)	0.91487	Y(6): 7.7; Y(7): 91.5; S(9): 0.7; T(10): 0.1	4.05023e+06					94.4141	32.13	0	2	723.346	1445.69	0.139846	93.9014	OR3_110412_CP_JP_Z2.raw
LDNGGYYLSTAR	Uncharacterized protein OS=Danio rerio GN=fynrk PE=4 SV=1 - [E7F1M5_DANRE]|Uncharacterized protein (Fragment) OS=Danio rerio GN=fynrk PE=4 SV=1 - [F8W3Q8_DANRE]	E7F1M5;F8W3Q8	N-Term(Dimethyl:2H(6)13C(2)); Y7(Phosp)	n1	N1	Y(7)	0.919185	Y(6): 8.1; Y(7): 91.9; S(9): 0.0; T(10): 0.0	7.80973e+06	2.53324	1.12677	1.07853	0.818522	97.2888	46.7	0	2	723.347	1445.69	0.815347	94.9097	OR3_110412_CP_JP_Z2.raw
LDNGGYYLSTAR	Uncharacterized protein OS=Danio rerio GN=fynrk PE=4 SV=1 - [E7F1M5_DANRE]|Uncharacterized protein (Fragment) OS=Danio rerio GN=fynrk PE=4 SV=1 - [F8W3Q8_DANRE]	E7F1M5;F8W3Q8	N-Term(Dimethyl:2H(6)13C(2)); Y7(Phosp)	n1	N1	Y(7)	0.947926	Y(6): 5.2; Y(7): 94.8; S(9): 0.0; T(10): 0.0	2.14447e+07	2.14667	1.02203	0.913944	0.742433	150.768	50.76	0	2	723.346	1445.69	0.0554086	92.8364	OR3_110412_CP_JP_Z3.raw
LDNGGYYLSTAR	Uncharacterized protein OS=Danio rerio GN=fynrk PE=4 SV=1 - [E7F1M5_DANRE]|Uncharacterized protein (Fragment) OS=Danio rerio GN=fynrk PE=4 SV=1 - [F8W3Q8_DANRE]	E7F1M5;F8W3Q8	N-Term(Dimethyl:2H(6)13C(2)); Y7(Phosp)	n1	N1	Y(7)	0.941195	Y(6): 5.9; Y(7): 94.1; S(9): 0.0; T(10): 0.0	6.09732e+06	1.93152	0.430884	0.822344	0.313007	117.465	36.12	0	2	723.347	1445.69	0.477597	94.7082	OR3_110412_CP_JP_Z3.raw
LDNGGYYLSTAR	Uncharacterized protein OS=Danio rerio GN=fynrk PE=4 SV=1 - [E7F1M5_DANRE]|Uncharacterized protein (Fragment) OS=Danio rerio GN=fynrk PE=4 SV=1 - [F8W3Q8_DANRE]	E7F1M5;F8W3Q8	N-Term(Dimethyl:2H(6)13C(2)); Y7(Phosp)	n1	N1	Y(7)	0.893068	Y(6): 8.8; Y(7): 89.3; S(9): 1.0; T(10): 1.0	5.8567e+06	2.42194	1.25225	1.03114	0.909675	81.2647	45.9	0	2	723.347	1445.69	0.393159	92.8293	OR3_110412_CP_JP_Zre2.raw
LDNGGYYLSTAR	Uncharacterized protein OS=Danio rerio GN=fynrk PE=4 SV=1 - [E7F1M5_DANRE]|Uncharacterized protein (Fragment) OS=Danio rerio GN=fynrk PE=4 SV=1 - [F8W3Q8_DANRE]	E7F1M5;F8W3Q8	N-Term(Dimethyl:2H(6)13C(2)); Y7(Phosp)	n1	N1	Y(7)	0.921856	Y(6): 7.7; Y(7): 92.2; S(9): 0.1; T(10): 0.0	7.06988e+06	2.4979	1.30778	1.06348	0.950007	89.2557	35.28	0	2	723.347	1445.69	0.562034	95.2195	OR3_110412_CP_JP_Zre2.raw
LDNGGYYLSTAR	Uncharacterized protein OS=Danio rerio GN=fynrk PE=4 SV=1 - [E7F1M5_DANRE]|Uncharacterized protein (Fragment) OS=Danio rerio GN=fynrk PE=4 SV=1 - [F8W3Q8_DANRE]	E7F1M5;F8W3Q8	N-Term(Dimethyl:2H(6)13C(2)); Y7(Phosp)	n1	N1	Y(7)	0.924153	Y(6): 7.6; Y(7): 92.4; S(9): 0.0; T(10): 0.0	7.09137e+06	7.58913	2.61888	3.23106	1.90243	101.344	25.8	0	2	723.346	1445.69	0.0554086	94.2884	OR3_110412_CP_JP_Zre3.raw
LDNGGYYLSTAR	Uncharacterized protein OS=Danio rerio GN=fynrk PE=4 SV=1 - [E7F1M5_DANRE]|Uncharacterized protein (Fragment) OS=Danio rerio GN=fynrk PE=4 SV=1 - [F8W3Q8_DANRE]	E7F1M5;F8W3Q8	N-Term(Dimethyl:2H(6)13C(2)); Y7(Phosp)	n1	N1	Y(7)	0.935009	Y(6): 6.5; Y(7): 93.5; S(9): 0.0; T(10): 0.0	7.09137e+06	7.58913	2.61888	3.23106	1.90243	117.327	48	0	2	723.347	1445.69	0.562034	94.1418	OR3_110412_CP_JP_Zre3.raw
LDNGGYYLSTAR	Uncharacterized protein OS=Danio rerio GN=fynrk PE=4 SV=1 - [E7F1M5_DANRE]|Uncharacterized protein (Fragment) OS=Danio rerio GN=fynrk PE=4 SV=1 - [F8W3Q8_DANRE]	E7F1M5;F8W3Q8	N-Term(Dimethyl:2H(6)13C(2)); Y7(Phosp)	n1	N1	Y(7)	0.836658	Y(6): 7.8; Y(7): 83.7; S(9): 7.8; T(10): 0.8	5.10445e+06	1.67309	0.753469	0.712317	0.547342	89.1994	33.73	0	2	723.347	1445.69	0.899785	92.1581	OR3_110412_CP_JP_Zre3.raw
VYTYIQSR	Uncharacterized protein OS=Danio rerio GN=dyrk4 PE=4 SV=1 - [E7F1S5_DANRE]|Dual-specificity tyrosine-(Y)-phosphorylation regulated kinase 2 OS=Danio rerio GN=dyrk2 PE=2 SV=1 - [Q5RHV3_DANRE]|Uncharacterized protein OS=Danio rerio GN=zgc:172180 PE=4 SV=1 - [F1QLC1_DANRE]	E7F1S5;Q5RHV3;F1QLC1	N-Term(Dimethyl); Y4(Phosp)	n1	N1	S(7)	0.0976625	Y(2): 1.5; T(3): 9.8; Y(4): 9.8; S(7): 79.0						32.1941	22.61	0	2	569.27	1137.53	-0.77681	69.4815	OR3_110412_CP_JP_Z1.raw
VYTYIQSR	Uncharacterized protein OS=Danio rerio GN=dyrk4 PE=4 SV=1 - [E7F1S5_DANRE]|Dual-specificity tyrosine-(Y)-phosphorylation regulated kinase 2 OS=Danio rerio GN=dyrk2 PE=2 SV=1 - [Q5RHV3_DANRE]|Uncharacterized protein OS=Danio rerio GN=zgc:172180 PE=4 SV=1 - [F1QLC1_DANRE]	E7F1S5;Q5RHV3;F1QLC1	N-Term(Dimethyl); Y4(Phosp)	n1	N1	Y(4)	0.947024	Y(2): 0.0; T(3): 5.3; Y(4): 94.7; S(7): 0.0	1.51926e+08	1.85308	1.27144	0.788947	0.923611	84.9503	30.32	0	2	569.271	1137.53	-0.240252	66.9311	OR3_110412_CP_JP_Z1.raw
VYTYIQSR	Uncharacterized protein OS=Danio rerio GN=dyrk4 PE=4 SV=1 - [E7F1S5_DANRE]|Dual-specificity tyrosine-(Y)-phosphorylation regulated kinase 2 OS=Danio rerio GN=dyrk2 PE=2 SV=1 - [Q5RHV3_DANRE]|Uncharacterized protein OS=Danio rerio GN=zgc:172180 PE=4 SV=1 - [F1QLC1_DANRE]	E7F1S5;Q5RHV3;F1QLC1	N-Term(Dimethyl:2H(6)13C(2)); Y4(Phosp)	n1	N1	Y(4)	0.994152	Y(2): 0.0; T(3): 0.6; Y(4): 99.4; S(7): 0.0	284177249	1.85308	1.27144	0.788947	0.923611	75.7841	27.97	0	2	573.293	1145.58	0.136621	66.5145	OR3_110412_CP_JP_Z1.raw
VYTYIQSR	Uncharacterized protein OS=Danio rerio GN=dyrk4 PE=4 SV=1 - [E7F1S5_DANRE]|Dual-specificity tyrosine-(Y)-phosphorylation regulated kinase 2 OS=Danio rerio GN=dyrk2 PE=2 SV=1 - [Q5RHV3_DANRE]|Uncharacterized protein OS=Danio rerio GN=zgc:172180 PE=4 SV=1 - [F1QLC1_DANRE]	E7F1S5;Q5RHV3;F1QLC1	N-Term(Dimethyl); Y4(Phosp)	n1	N1	Y(4)	0.990059	Y(2): 0.0; T(3): 0.5; Y(4): 99.0; S(7): 0.5	111496446	1.96063	1.3033	0.834737	0.946758	78.6051	36.64	0	2	569.271	1137.53	0.618238	65.7885	OR3_110412_CP_JP_Z2.raw
VYTYIQSR	Uncharacterized protein OS=Danio rerio GN=dyrk4 PE=4 SV=1 - [E7F1S5_DANRE]|Dual-specificity tyrosine-(Y)-phosphorylation regulated kinase 2 OS=Danio rerio GN=dyrk2 PE=2 SV=1 - [Q5RHV3_DANRE]|Uncharacterized protein OS=Danio rerio GN=zgc:172180 PE=4 SV=1 - [F1QLC1_DANRE]	E7F1S5;Q5RHV3;F1QLC1	N-Term(Dimethyl:2H(6)13C(2)); Y4(Phosp)	n1	N1	Y(4)	0.909837	Y(2): 0.9; T(3): 8.1; Y(4): 91.0; S(7): 0.0	2.19663e+08	1.96063	1.3033	0.834737	0.946758	66.2222	21.85	0	2	573.293	1145.58	-0.396168	66.6353	OR3_110412_CP_JP_Z2.raw
VYTYIQSR	Uncharacterized protein OS=Danio rerio GN=dyrk4 PE=4 SV=1 - [E7F1S5_DANRE]|Dual-specificity tyrosine-(Y)-phosphorylation regulated kinase 2 OS=Danio rerio GN=dyrk2 PE=2 SV=1 - [Q5RHV3_DANRE]|Uncharacterized protein OS=Danio rerio GN=zgc:172180 PE=4 SV=1 - [F1QLC1_DANRE]	E7F1S5;Q5RHV3;F1QLC1	N-Term(Dimethyl:2H(6)13C(2)); Y4(Phosp)	n1	N1	Y(4)	0.994944	Y(2): 0.0; T(3): 0.5; Y(4): 99.5; S(7): 0.0	2.19663e+08	1.96063	1.3033	0.834737	0.946758	80.0971	29.81	0	2	573.293	1145.58	-0.0764949	65.6244	OR3_110412_CP_JP_Z2.raw
VYTYIQSR	Uncharacterized protein OS=Danio rerio GN=dyrk4 PE=4 SV=1 - [E7F1S5_DANRE]|Dual-specificity tyrosine-(Y)-phosphorylation regulated kinase 2 OS=Danio rerio GN=dyrk2 PE=2 SV=1 - [Q5RHV3_DANRE]|Uncharacterized protein OS=Danio rerio GN=zgc:172180 PE=4 SV=1 - [F1QLC1_DANRE]	E7F1S5;Q5RHV3;F1QLC1	N-Term(Dimethyl); Y4(Phosp)	n1	N1	Y(4)	0.884505	Y(2): 0.2; T(3): 10.0; Y(4): 88.5; S(7): 1.3	1.6034e+08	2.12212	1.35912	0.903489	0.987308	48.5038	21.18	0	2	569.27	1137.53	-0.562187	66.2925	OR3_110412_CP_JP_Z3.raw
VYTYIQSR	Uncharacterized protein OS=Danio rerio GN=dyrk4 PE=4 SV=1 - [E7F1S5_DANRE]|Dual-specificity tyrosine-(Y)-phosphorylation regulated kinase 2 OS=Danio rerio GN=dyrk2 PE=2 SV=1 - [Q5RHV3_DANRE]|Uncharacterized protein OS=Danio rerio GN=zgc:172180 PE=4 SV=1 - [F1QLC1_DANRE]	E7F1S5;Q5RHV3;F1QLC1	N-Term(Dimethyl:2H(6)13C(2)); Y4(Phosp)	n1	N1	Y(4)	0.890602	Y(2): 0.2; T(3): 9.6; Y(4): 89.1; S(7): 1.2	3.43352e+08	2.12212	1.35912	0.903489	0.987308	54.8209	21.51	0	2	573.292	1145.58	-0.609284	66.403	OR3_110412_CP_JP_Z3.raw
VYTYIQSR	Uncharacterized protein OS=Danio rerio GN=dyrk4 PE=4 SV=1 - [E7F1S5_DANRE]|Dual-specificity tyrosine-(Y)-phosphorylation regulated kinase 2 OS=Danio rerio GN=dyrk2 PE=2 SV=1 - [Q5RHV3_DANRE]|Uncharacterized protein OS=Danio rerio GN=zgc:172180 PE=4 SV=1 - [F1QLC1_DANRE]	E7F1S5;Q5RHV3;F1QLC1	N-Term(Dimethyl); Y4(Phosp)	n1	N1	Y(4)	0.992865	Y(2): 0.0; T(3): 0.7; Y(4): 99.3; S(7): 0.0	1.11699e+08	1.94713	1.30121	0.82899	0.94524	71.9083	28.54	0	2	569.27	1137.53	-0.347564	66.8783	OR3_110412_CP_JP_Zre2.raw
VYTYIQSR	Uncharacterized protein OS=Danio rerio GN=dyrk4 PE=4 SV=1 - [E7F1S5_DANRE]|Dual-specificity tyrosine-(Y)-phosphorylation regulated kinase 2 OS=Danio rerio GN=dyrk2 PE=2 SV=1 - [Q5RHV3_DANRE]|Uncharacterized protein OS=Danio rerio GN=zgc:172180 PE=4 SV=1 - [F1QLC1_DANRE]	E7F1S5;Q5RHV3;F1QLC1	N-Term(Dimethyl:2H(6)13C(2)); Y4(Phosp)	n1	N1	Y(4)	0.992865	Y(2): 0.0; T(3): 0.7; Y(4): 99.3; S(7): 0.0	2.1831e+08	1.94713	1.30121	0.82899	0.94524	71.9083	32.92	0	2	573.292	1145.58	-0.609284	67.6419	OR3_110412_CP_JP_Zre2.raw
VYTYIQSR	Uncharacterized protein OS=Danio rerio GN=dyrk4 PE=4 SV=1 - [E7F1S5_DANRE]|Dual-specificity tyrosine-(Y)-phosphorylation regulated kinase 2 OS=Danio rerio GN=dyrk2 PE=2 SV=1 - [Q5RHV3_DANRE]|Uncharacterized protein OS=Danio rerio GN=zgc:172180 PE=4 SV=1 - [F1QLC1_DANRE]	E7F1S5;Q5RHV3;F1QLC1	N-Term(Dimethyl:2H(6)13C(2)); Y4(Phosp)	n1	N1	Y(4)	0.995049	Y(2): 0.0; T(3): 0.5; Y(4): 99.5; S(7): 0.0	2.1831e+08	1.94713	1.30121	0.82899	0.94524	86.4774	39.81	0	2	573.293	1145.58	-0.183053	66.6272	OR3_110412_CP_JP_Zre2.raw
VYTYIQSR	Uncharacterized protein OS=Danio rerio GN=dyrk4 PE=4 SV=1 - [E7F1S5_DANRE]|Dual-specificity tyrosine-(Y)-phosphorylation regulated kinase 2 OS=Danio rerio GN=dyrk2 PE=2 SV=1 - [Q5RHV3_DANRE]|Uncharacterized protein OS=Danio rerio GN=zgc:172180 PE=4 SV=1 - [F1QLC1_DANRE]	E7F1S5;Q5RHV3;F1QLC1	N-Term(Dimethyl); Y4(Phosp)	n1	N1	Y(4)	0.891373	Y(2): 0.2; T(3): 9.5; Y(4): 89.1; S(7): 1.2	1.39513e+08	2.07859	1.339	0.88496	0.97269	50.3578	26.16	0	2	569.27	1137.53	-0.77681	65.8552	OR3_110412_CP_JP_Zre3.raw
VYTYIQSR	Uncharacterized protein OS=Danio rerio GN=dyrk4 PE=4 SV=1 - [E7F1S5_DANRE]|Dual-specificity tyrosine-(Y)-phosphorylation regulated kinase 2 OS=Danio rerio GN=dyrk2 PE=2 SV=1 - [Q5RHV3_DANRE]|Uncharacterized protein OS=Danio rerio GN=zgc:172180 PE=4 SV=1 - [F1QLC1_DANRE]	E7F1S5;Q5RHV3;F1QLC1	N-Term(Dimethyl:2H(6)13C(2)); Y4(Phosp)	n1	N1	Y(4)	0.917637	Y(2): 0.1; T(3): 8.0; Y(4): 91.8; S(7): 0.1	2.92163e+08	2.07859	1.339	0.88496	0.97269	61.9096	28.03	0	2	573.293	1145.58	-0.396168	66.0871	OR3_110412_CP_JP_Zre3.raw
IQNTGDYYDLYGGEK	Uncharacterized protein OS=Danio rerio GN=ptpn6 PE=4 SV=1 - [E7F3D4_DANRE]|Uncharacterized protein OS=Danio rerio GN=ptpn6 PE=4 SV=1 - [F8W5L5_DANRE]|Tyrosine-protein phosphatase non-receptor type OS=Danio rerio GN=ptpn11a PE=3 SV=1 - [F1QZU5_DANRE]	E7F3D4;F8W5L5;F1QZU5	N-Term(Dimethyl); T4(Phosp); K15(Dimethyl)	n1	N1	Y(7)	0.087874	T(4): 8.8; Y(7): 90.3; Y(8): 0.9; Y(11): 0.0	4.69271e+06	2.66331	0.0964175	1.1339	0.0700406	78.7946	21.47	0	3	624.608	1871.81	0.0803747	110.178	OR3_110412_CP_JP_Z1.raw
IQNTGDYYDLYGGEK	Uncharacterized protein OS=Danio rerio GN=ptpn6 PE=4 SV=1 - [E7F3D4_DANRE]|Uncharacterized protein OS=Danio rerio GN=ptpn6 PE=4 SV=1 - [F8W5L5_DANRE]|Tyrosine-protein phosphatase non-receptor type OS=Danio rerio GN=ptpn11a PE=3 SV=1 - [F1QZU5_DANRE]	E7F3D4;F8W5L5;F1QZU5	N-Term(Dimethyl); Y8(Phosp); K15(Dimethyl)	n1	N1	Y(7)	0.000984701	T(4): 0.1; Y(7): 99.8; Y(8): 0.1; Y(11): 0.0	1.2772e+07	2.27454	0.079287	0.968383	0.0575965	87.8242	29.58	0	2	936.41	1871.81	1.71793	110.82	OR3_110412_CP_JP_Z1.raw
IQNTGDYYDLYGGEK	Uncharacterized protein OS=Danio rerio GN=ptpn6 PE=4 SV=1 - [E7F3D4_DANRE]|Uncharacterized protein OS=Danio rerio GN=ptpn6 PE=4 SV=1 - [F8W5L5_DANRE]|Tyrosine-protein phosphatase non-receptor type OS=Danio rerio GN=ptpn11a PE=3 SV=1 - [F1QZU5_DANRE]	E7F3D4;F8W5L5;F1QZU5	N-Term(Dimethyl:2H(4)); Y8(Phosp); K15(Dimethyl:2H(4))	n1	N1	Y(7)	0.0069016	T(4): 0.0; Y(7): 99.3; Y(8): 0.7; Y(11): 0.0	984275					116.615	39.94	0	2	940.437	1879.87	3.18117	110.12	OR3_110412_CP_JP_Z1.raw
IQNTGDYYDLYGGEK	Uncharacterized protein OS=Danio rerio GN=ptpn6 PE=4 SV=1 - [E7F3D4_DANRE]|Uncharacterized protein OS=Danio rerio GN=ptpn6 PE=4 SV=1 - [F8W5L5_DANRE]|Tyrosine-protein phosphatase non-receptor type OS=Danio rerio GN=ptpn11a PE=3 SV=1 - [F1QZU5_DANRE]	E7F3D4;F8W5L5;F1QZU5	N-Term(Dimethyl:2H(6)13C(2)); Y7(Phosp); K15(Dimethyl:2H(6)13C(2))	n1	N1	Y(7)	0.993777	T(4): 0.6; Y(7): 99.4; Y(8): 0.0; Y(11): 0.0	12498152	2.66331	0.0964175	1.1339	0.0700406	145.786	24.49	0	3	629.97	1887.9	-1.08147	110.701	OR3_110412_CP_JP_Z1.raw
IQNTGDYYDLYGGEK	Uncharacterized protein OS=Danio rerio GN=ptpn6 PE=4 SV=1 - [E7F3D4_DANRE]|Uncharacterized protein OS=Danio rerio GN=ptpn6 PE=4 SV=1 - [F8W5L5_DANRE]|Tyrosine-protein phosphatase non-receptor type OS=Danio rerio GN=ptpn11a PE=3 SV=1 - [F1QZU5_DANRE]	E7F3D4;F8W5L5;F1QZU5	N-Term(Dimethyl:2H(6)13C(2)); Y7(Phosp); K15(Dimethyl:2H(6)13C(2))	n1	N1	Y(7)	0.926077	T(4): 0.0; Y(7): 92.6; Y(8): 7.4; Y(11): 0.0	2.79663e+07	2.27454	0.079287	0.968383	0.0575965	117.293	47.61	0	2	944.453	1887.9	0.477479	109.683	OR3_110412_CP_JP_Z1.raw
IQNTGDYYDLYGGEK	Uncharacterized protein OS=Danio rerio GN=ptpn6 PE=4 SV=1 - [E7F3D4_DANRE]|Uncharacterized protein OS=Danio rerio GN=ptpn6 PE=4 SV=1 - [F8W5L5_DANRE]|Tyrosine-protein phosphatase non-receptor type OS=Danio rerio GN=ptpn11a PE=3 SV=1 - [F1QZU5_DANRE]	E7F3D4;F8W5L5;F1QZU5	N-Term(Dimethyl:2H(6)13C(2)); Y7(Phosp); K15(Dimethyl:2H(6)13C(2))	n1	N1	Y(7)	0.936966	T(4): 0.0; Y(7): 93.7; Y(8): 6.3; Y(11): 0.0	2.79663e+07	2.27454	0.079287	0.968383	0.0575965	146.947	55.86	0	2	944.454	1887.9	0.994753	110.73	OR3_110412_CP_JP_Z1.raw
IQNTGDYYDLYGGEK	Uncharacterized protein OS=Danio rerio GN=ptpn6 PE=4 SV=1 - [E7F3D4_DANRE]|Uncharacterized protein OS=Danio rerio GN=ptpn6 PE=4 SV=1 - [F8W5L5_DANRE]|Tyrosine-protein phosphatase non-receptor type OS=Danio rerio GN=ptpn11a PE=3 SV=1 - [F1QZU5_DANRE]	E7F3D4;F8W5L5;F1QZU5	N-Term(Dimethyl:2H(6)13C(2)); Y8(Phosp); K15(Dimethyl:2H(6)13C(2))	n1	N1	Y(8)	0.985893	T(4): 0.0; Y(7): 1.4; Y(8): 98.6; Y(11): 0.0	6.06099e+06	2.26824	0.0668482	0.9657	0.0485605	90.4785	27.4	0	2	944.456	1887.9	2.99918	109.9	OR3_110412_CP_JP_Z2.raw
IQNTGDYYDLYGGEK	Uncharacterized protein OS=Danio rerio GN=ptpn6 PE=4 SV=1 - [E7F3D4_DANRE]|Uncharacterized protein OS=Danio rerio GN=ptpn6 PE=4 SV=1 - [F8W5L5_DANRE]|Tyrosine-protein phosphatase non-receptor type OS=Danio rerio GN=ptpn11a PE=3 SV=1 - [F1QZU5_DANRE]	E7F3D4;F8W5L5;F1QZU5	N-Term(Dimethyl:2H(6)13C(2)); Y7(Phosp); K15(Dimethyl:2H(6)13C(2))	n1	N1	Y(7)	0.981814	T(4): 0.9; Y(7): 98.2; Y(8): 0.9; Y(11): 0.0	4.95382e+06	5.81943		2.47762		122.1	51.02	0	2	944.454	1887.9	0.736116	110.45	OR3_110412_CP_JP_Z3.raw
IQNTGDYYDLYGGEK	Uncharacterized protein OS=Danio rerio GN=ptpn6 PE=4 SV=1 - [E7F3D4_DANRE]|Uncharacterized protein OS=Danio rerio GN=ptpn6 PE=4 SV=1 - [F8W5L5_DANRE]|Tyrosine-protein phosphatase non-receptor type OS=Danio rerio GN=ptpn11a PE=3 SV=1 - [F1QZU5_DANRE]	E7F3D4;F8W5L5;F1QZU5	N-Term(Dimethyl); Y7(Phosp); K15(Dimethyl)	n1	N1	Y(7)	0.989536	T(4): 0.0; Y(7): 99.0; Y(8): 1.0; Y(11): 0.0	2.32596e+06	3.01372	0.188056	1.28309	0.13661	103.41	20.39	0	2	936.41	1871.81	1.06578	109.413	OR3_110412_CP_JP_Zre2.raw
GPLDGSLYAQVK	Uncharacterized protein OS=Danio rerio GN=wu:fc15a01 PE=4 SV=1 - [E7F486_DANRE]	E7F486	N-Term(Dimethyl); Y8(Phosp); K12(Dimethyl)	n1	N1	Y(8)	0.993252	S(6): 0.7; Y(8): 99.3	3.75861e+06	2.06429	1.79877	0.878869	1.30668	103.976	32.06	0	2	692.35	1383.69	0.0375086	111.824	OR3_110412_CP_JP_Z1.raw
GPLDGSLYAQVK	Uncharacterized protein OS=Danio rerio GN=wu:fc15a01 PE=4 SV=1 - [E7F486_DANRE]	E7F486	N-Term(Dimethyl:2H(4)); Y8(Phosp); K12(Dimethyl:2H(4))	n1	N1	Y(8)	0.986647	S(6): 1.3; Y(8): 98.7	6.76087e+06	2.06429	1.79877	0.878869	1.30668	84.1419	37.1	0	2	696.375	1391.74	0.181743	111.563	OR3_110412_CP_JP_Z1.raw
GPLDGSLYAQVK	Uncharacterized protein OS=Danio rerio GN=wu:fc15a01 PE=4 SV=1 - [E7F486_DANRE]	E7F486	N-Term(Dimethyl:2H(6)13C(2)); Y8(Phosp); K12(Dimethyl:2H(6)13C(2))	n1	N1	Y(8)	0.995102	S(6): 0.5; Y(8): 99.5	7.75886e+06	2.06429	1.79877	0.878869	1.30668	130.538	34.51	0	2	700.394	1399.78	0.215147	111.557	OR3_110412_CP_JP_Z1.raw
GPLDGSLYAQVK	Uncharacterized protein OS=Danio rerio GN=wu:fc15a01 PE=4 SV=1 - [E7F486_DANRE]	E7F486	N-Term(Dimethyl:2H(4)); Y8(Phosp); K12(Dimethyl:2H(4))	n1	N1	Y(8)	0.988576	S(6): 1.1; Y(8): 98.9	3.98918e+06	3.97751	3.2939	1.69342	2.39279	74.6837	25.83	0	2	696.375	1391.74	0.795715	111.211	OR3_110412_CP_JP_Z2.raw
GPLDGSLYAQVK	Uncharacterized protein OS=Danio rerio GN=wu:fc15a01 PE=4 SV=1 - [E7F486_DANRE]	E7F486	N-Term(Dimethyl:2H(6)13C(2)); Y8(Phosp); K12(Dimethyl:2H(6)13C(2))	n1	N1	Y(8)	0.993988	S(6): 0.6; Y(8): 99.4	5.02121e+06	3.97751	3.2939	1.69342	2.39279	118.184	24.19	0	2	700.395	1399.78	0.9128	111.069	OR3_110412_CP_JP_Z2.raw
GPLDGSLYAQVK	Uncharacterized protein OS=Danio rerio GN=wu:fc15a01 PE=4 SV=1 - [E7F486_DANRE]	E7F486	N-Term(Dimethyl); Y8(Phosp); K12(Dimethyl)	n1	N1	Y(8)	0.998739	S(6): 0.1; Y(8): 99.9	1.3558e+06	4.01087	3.45708	1.70762	2.51133	91.2298	30.44	0	2	692.351	1383.69	1.36082	111.493	OR3_110412_CP_JP_Zre2.raw
MEPVVYADIR	Uncharacterized protein OS=Danio rerio GN=mpzl1l PE=4 SV=1 - [E7F7T2_DANRE]	E7F7T2	N-Term(Dimethyl:2H(6)13C(2)); M1(Oxidation); Y6(Phosp)	n1	N1	Y(6)	1	Y(6): 100.0	1.27068e+08	8.05131	7.37624	3.42784	5.35832	100.03	25.71	0	2	662.824	1324.64	0.472052	97.9462	OR3_110412_CP_JP_Z1.raw
CSSPSAPVQGPVIYAQLDHSGSK	Uncharacterized protein OS=Danio rerio GN=mpzl1l PE=4 SV=1 - [E7F7T2_DANRE]	E7F7T2	N-Term(Dimethyl:2H(4)); C1(Carbamidomethyl); Y14(Phosp); K23(Dimethyl:2H(4))	n1	N1	Y(14)	0.999997	S(2): 0.0; S(3): 0.0; S(5): 0.0; Y(14): 100.0; S(20): 0.0; S(22): 0.0	273751					166.695	41.62	0	3	843.749	2529.23	1.59945	111.01	OR3_110412_CP_JP_Z1.raw
MEPVVYADIR	Uncharacterized protein OS=Danio rerio GN=mpzl1l PE=4 SV=1 - [E7F7T2_DANRE]	E7F7T2	N-Term(Dimethyl:2H(4)); M1(Oxidation); Y6(Phosp)	n1	N1	Y(6)	1	Y(6): 100.0	6.78364e+07	7.02306	6.34884	2.99006	4.61199	112.876	30.39	0	2	660.815	1320.62	1.10227	97.8301	OR3_110412_CP_JP_Z2.raw
MEPVVYADIR	Uncharacterized protein OS=Danio rerio GN=mpzl1l PE=4 SV=1 - [E7F7T2_DANRE]	E7F7T2	N-Term(Dimethyl:2H(6)13C(2)); M1(Oxidation); Y6(Phosp)	n1	N1	Y(6)	1	Y(6): 100.0	7.24225e+07	7.02306	6.34884	2.99006	4.61199	65.1777	22.1	0	2	662.823	1324.64	-0.265177	98.6963	OR3_110412_CP_JP_Z2.raw
MEPVVYADIR	Uncharacterized protein OS=Danio rerio GN=mpzl1l PE=4 SV=1 - [E7F7T2_DANRE]	E7F7T2	N-Term(Dimethyl:2H(6)13C(2)); M1(Oxidation); Y6(Phosp)	n1	N1	Y(6)	1	Y(6): 100.0	7.24225e+07	7.02306	6.34884	2.99006	4.61199	115.714	22.18	0	2	662.824	1324.64	0.287745	97.6496	OR3_110412_CP_JP_Z2.raw
MEPVVYADIR	Uncharacterized protein OS=Danio rerio GN=mpzl1l PE=4 SV=1 - [E7F7T2_DANRE]	E7F7T2	N-Term(Dimethyl:2H(6)13C(2)); M1(Oxidation); Y6(Phosp)	n1	N1	Y(6)	1	Y(6): 100.0	1.15684e+08	7.21704	6.17444	3.07265	4.4853	112.876	30.13	0	2	662.823	1324.64	-0.633791	97.525	OR3_110412_CP_JP_Z3.raw
CSSPSAPVQGPVIYAQLDHSGSK	Uncharacterized protein OS=Danio rerio GN=mpzl1l PE=4 SV=1 - [E7F7T2_DANRE]	E7F7T2	N-Term(Dimethyl:2H(4)); C1(Carbamidomethyl); Y14(Phosp); K23(Dimethyl:2H(4))	n1	N1	Y(14)	0.999855	S(2): 0.0; S(3): 0.0; S(5): 0.0; Y(14): 100.0; S(20): 0.0; S(22): 0.0	2.00147e+06	8.03255	10.6394	3.41985	7.72876	114.244	41.43	0	3	843.749	2529.23	1.23748	110.94	OR3_110412_CP_JP_Zre2.raw
ATYTNLGQSR	Uncharacterized protein OS=Danio rerio PE=4 SV=1 - [E7F7V3_DANRE]	E7F7V3	N-Term(Dimethyl); Y3(Phosp)	n1	N1	Y(3)	0.92986	T(2): 6.5; Y(3): 93.0; T(4): 0.5; S(9): 0.0	4.29214e+06	2.31627	1.22639	0.986148	0.890887	90.4261	28.37	0	2	609.779	1218.55	0.17319	51.5947	OR3_110412_CP_JP_Z1.raw
YVSYESYELGR	Uncharacterized protein OS=Danio rerio GN=si:ch211-157c3.4 PE=4 SV=1 - [E7FAA1_DANRE]	E7FAA1	N-Term(Dimethyl:2H(6)13C(2)); Y4(Phosp)	n1	N1	Y(4)	0.939526	Y(1): 0.0; S(3): 6.0; Y(4): 94.0; S(6): 0.0; Y(7): 0.0	6.44108e+06	7.74407	2.54673	3.29703	1.85002	114.231	30.01	0	2	741.342	1481.68	1.13827	104.52	OR3_110412_CP_JP_Z1.raw
WMSPEAILYGK	Tyrosine-protein kinase transmembrane receptor OS=Danio rerio GN=ror2 PE=3 SV=1 - [E7FCE4_DANRE]	E7FCE4	N-Term(Dimethyl:2H(6)13C(2)); M2(Oxidation); Y9(Phosp); K11(Dimethyl:2H(6)13C(2))	n1	N1	Y(9)	1	S(3): 0.0; Y(9): 100.0	697890	1.06023	1.51008	0.451391	1.09697	92.1185	22.23	0	2	731.888	1462.77	4.14082	145.286	OR3_110412_CP_JP_Z1.raw
LMTGDTYTAHAGAK	Uncharacterized protein OS=Danio rerio GN=abl1 PE=4 SV=1 - [E7FDC6_DANRE]|Uncharacterized protein OS=Danio rerio GN=abl1 PE=4 SV=1 - [F8W2F9_DANRE]|Uncharacterized protein OS=Danio rerio GN=abl2 PE=4 SV=1 - [B0UXN7_DANRE]|Uncharacterized protein OS=Danio rerio GN=abl2 PE=4 SV=1 - [B0UXN6_DANRE]|Uncharacterized protein OS=Danio rerio GN=abl1 PE=4 SV=1 - [F8W5Q8_DANRE]	E7FDC6;F8W2F9;B0UXN7;B0UXN6;F8W5Q8	N-Term(Dimethyl); M2(Oxidation); Y7(Phosp); K14(Dimethyl)	n1	N1	Y(7)	0.848102	T(3): 0.0; T(6): 7.6; Y(7): 84.8; T(8): 7.6	1.71491e+07	2.09168	0.874988	0.89053	0.635617	118.411	22.26	0	3	530.24	1588.71	-0.774979	46.1357	OR3_110412_CP_JP_Z1.raw
LMTGDTYTAHAGAK	Uncharacterized protein OS=Danio rerio GN=abl1 PE=4 SV=1 - [E7FDC6_DANRE]|Uncharacterized protein OS=Danio rerio GN=abl1 PE=4 SV=1 - [F8W2F9_DANRE]|Uncharacterized protein OS=Danio rerio GN=abl2 PE=4 SV=1 - [B0UXN7_DANRE]|Uncharacterized protein OS=Danio rerio GN=abl2 PE=4 SV=1 - [B0UXN6_DANRE]|Uncharacterized protein OS=Danio rerio GN=abl1 PE=4 SV=1 - [F8W5Q8_DANRE]	E7FDC6;F8W2F9;B0UXN7;B0UXN6;F8W5Q8	N-Term(Dimethyl:2H(4)); M2(Oxidation); Y7(Phosp); K14(Dimethyl:2H(4))	n1	N1	Y(7)	0.868023	T(3): 0.0; T(6): 6.6; Y(7): 86.8; T(8): 6.6	1.50052e+07	2.09168	0.874988	0.89053	0.635617	130.426	42.01	0	3	532.924	1596.76	0.042873	46.1297	OR3_110412_CP_JP_Z1.raw
LMTGDTYTAHAGAK	Uncharacterized protein OS=Danio rerio GN=abl1 PE=4 SV=1 - [E7FDC6_DANRE]|Uncharacterized protein OS=Danio rerio GN=abl1 PE=4 SV=1 - [F8W2F9_DANRE]|Uncharacterized protein OS=Danio rerio GN=abl2 PE=4 SV=1 - [B0UXN7_DANRE]|Uncharacterized protein OS=Danio rerio GN=abl2 PE=4 SV=1 - [B0UXN6_DANRE]|Uncharacterized protein OS=Danio rerio GN=abl1 PE=4 SV=1 - [F8W5Q8_DANRE]	E7FDC6;F8W2F9;B0UXN7;B0UXN6;F8W5Q8	N-Term(Dimethyl:2H(6)13C(2)); M2(Oxidation); T8(Phosp); K14(Dimethyl:2H(6)13C(2))	n1	N1	T(8)	0.912528	T(3): 0.0; T(6): 0.8; Y(7): 8.0; T(8): 91.3	2.48197e+06	1.95166	0.669603	0.830919	0.48642	115.162	38.41	0	2	802.903	1604.8	1.18404	46.3874	OR3_110412_CP_JP_Z1.raw
LMTGDTYTAHAGAK	Uncharacterized protein OS=Danio rerio GN=abl1 PE=4 SV=1 - [E7FDC6_DANRE]|Uncharacterized protein OS=Danio rerio GN=abl1 PE=4 SV=1 - [F8W2F9_DANRE]|Uncharacterized protein OS=Danio rerio GN=abl2 PE=4 SV=1 - [B0UXN7_DANRE]|Uncharacterized protein OS=Danio rerio GN=abl2 PE=4 SV=1 - [B0UXN6_DANRE]|Uncharacterized protein OS=Danio rerio GN=abl1 PE=4 SV=1 - [F8W5Q8_DANRE]	E7FDC6;F8W2F9;B0UXN7;B0UXN6;F8W5Q8	N-Term(Dimethyl); M2(Oxidation); Y7(Phosp); K14(Dimethyl)	n1	N1	Y(7)	0.926288	T(3): 0.0; T(6): 0.5; Y(7): 92.6; T(8): 6.8	1.00937e+07	2.02473	0.848682	0.862028	0.616508	138.105	35.33	0	3	530.241	1588.71	0.608073	44.8598	OR3_110412_CP_JP_Z2.raw
LMTGDTYTAHAGAK	Uncharacterized protein OS=Danio rerio GN=abl1 PE=4 SV=1 - [E7FDC6_DANRE]|Uncharacterized protein OS=Danio rerio GN=abl1 PE=4 SV=1 - [F8W2F9_DANRE]|Uncharacterized protein OS=Danio rerio GN=abl2 PE=4 SV=1 - [B0UXN7_DANRE]|Uncharacterized protein OS=Danio rerio GN=abl2 PE=4 SV=1 - [B0UXN6_DANRE]|Uncharacterized protein OS=Danio rerio GN=abl1 PE=4 SV=1 - [F8W5Q8_DANRE]	E7FDC6;F8W2F9;B0UXN7;B0UXN6;F8W5Q8	N-Term(Dimethyl:2H(6)13C(2)); M2(Oxidation); T8(Phosp); K14(Dimethyl:2H(6)13C(2))	n1	N1	T(8)	0.915626	T(3): 0.0; T(6): 0.7; Y(7): 7.7; T(8): 91.6	2.05181e+07	2.02473	0.848682	0.862028	0.616508	127.587	27.15	0	3	535.604	1604.8	-0.307625	44.7598	OR3_110412_CP_JP_Z2.raw
LMTGDTYTAHAGAK	Uncharacterized protein OS=Danio rerio GN=abl1 PE=4 SV=1 - [E7FDC6_DANRE]|Uncharacterized protein OS=Danio rerio GN=abl1 PE=4 SV=1 - [F8W2F9_DANRE]|Uncharacterized protein OS=Danio rerio GN=abl2 PE=4 SV=1 - [B0UXN7_DANRE]|Uncharacterized protein OS=Danio rerio GN=abl2 PE=4 SV=1 - [B0UXN6_DANRE]|Uncharacterized protein OS=Danio rerio GN=abl1 PE=4 SV=1 - [F8W5Q8_DANRE]	E7FDC6;F8W2F9;B0UXN7;B0UXN6;F8W5Q8	N-Term(Dimethyl); M2(Oxidation); Y7(Phosp); K14(Dimethyl)	n1	N1	Y(7)	0.818626	T(3): 0.1; T(6): 9.0; Y(7): 81.9; T(8): 9.0	1.09711e+07	2.00264	0.821152	0.852621	0.596509	86.4335	29.85	0	3	530.24	1588.71	-1.58176	45.8312	OR3_110412_CP_JP_Zre2.raw
LMTGDTYTAHAGAK	Uncharacterized protein OS=Danio rerio GN=abl1 PE=4 SV=1 - [E7FDC6_DANRE]|Uncharacterized protein OS=Danio rerio GN=abl1 PE=4 SV=1 - [F8W2F9_DANRE]|Uncharacterized protein OS=Danio rerio GN=abl2 PE=4 SV=1 - [B0UXN7_DANRE]|Uncharacterized protein OS=Danio rerio GN=abl2 PE=4 SV=1 - [B0UXN6_DANRE]|Uncharacterized protein OS=Danio rerio GN=abl1 PE=4 SV=1 - [F8W5Q8_DANRE]	E7FDC6;F8W2F9;B0UXN7;B0UXN6;F8W5Q8	N-Term(Dimethyl:2H(6)13C(2)); M2(Oxidation); Y7(Phosp); K14(Dimethyl:2H(6)13C(2))	n1	N1	Y(7)	0.931868	T(3): 0.0; T(6): 6.3; Y(7): 93.2; T(8): 0.5	2.20882e+07	2.00264	0.821152	0.852621	0.596509	149.773	54.61	0	3	535.603	1604.79	-1.90501	45.8251	OR3_110412_CP_JP_Zre2.raw
ASACEPGSELYK	Uncharacterized protein OS=Danio rerio GN=ptk6a PE=4 SV=1 - [E7FG18_DANRE]|Uncharacterized protein (Fragment) OS=Danio rerio GN=ptk6a PE=4 SV=2 - [F1Q7D7_DANRE]	E7FG18;F1Q7D7	N-Term(Dimethyl); C4(Carbamidomethyl); Y11(Phosp); K12(Dimethyl)	n1	N1	Y(11)	0.999923	S(2): 0.0; S(8): 0.0; Y(11): 100.0	1.20268e+07	1.93056	0.895149	0.821935	0.650263	92.246	31.39	0	2	724.312	1447.62	-0.201159	66.5319	OR3_110412_CP_JP_Z1.raw
ASACEPGSELYK	Uncharacterized protein OS=Danio rerio GN=ptk6a PE=4 SV=1 - [E7FG18_DANRE]|Uncharacterized protein (Fragment) OS=Danio rerio GN=ptk6a PE=4 SV=2 - [F1Q7D7_DANRE]	E7FG18;F1Q7D7	N-Term(Dimethyl:2H(4)); C4(Carbamidomethyl); Y11(Phosp); K12(Dimethyl:2H(4))	n1	N1	Y(11)	0.990316	S(2): 0.0; S(8): 1.0; Y(11): 99.0	1.08934e+07	1.93056	0.895149	0.821935	0.650263	98.0092	30.88	0	2	728.337	1455.67	-0.0619387	66.4859	OR3_110412_CP_JP_Z1.raw
ASACEPGSELYK	Uncharacterized protein OS=Danio rerio GN=ptk6a PE=4 SV=1 - [E7FG18_DANRE]|Uncharacterized protein (Fragment) OS=Danio rerio GN=ptk6a PE=4 SV=2 - [F1Q7D7_DANRE]	E7FG18;F1Q7D7	N-Term(Dimethyl:2H(4)); C4(Carbamidomethyl); Y11(Phosp); K12(Dimethyl:2H(4))	n1	N1	Y(11)	0.998775	S(2): 0.0; S(8): 0.1; Y(11): 99.9	1.08934e+07	1.93056	0.895149	0.821935	0.650263	82.5063	30.6	0	2	728.338	1455.67	0.189637	67.5541	OR3_110412_CP_JP_Z1.raw
ASACEPGSELYK	Uncharacterized protein OS=Danio rerio GN=ptk6a PE=4 SV=1 - [E7FG18_DANRE]|Uncharacterized protein (Fragment) OS=Danio rerio GN=ptk6a PE=4 SV=2 - [F1Q7D7_DANRE]	E7FG18;F1Q7D7	N-Term(Dimethyl:2H(6)13C(2)); C4(Carbamidomethyl); Y11(Phosp); K12(Dimethyl:2H(6)13C(2))	n1	N1	Y(11)	0.999995	S(2): 0.0; S(8): 0.0; Y(11): 100.0	2.37886e+07	1.93056	0.895149	0.821935	0.650263	115.721	25.96	0	2	732.357	1463.71	-0.362248	67.3897	OR3_110412_CP_JP_Z1.raw
ESVYSSEDAQIPYK	Uncharacterized protein OS=Danio rerio GN=ptk6a PE=4 SV=1 - [E7FG18_DANRE]|Uncharacterized protein (Fragment) OS=Danio rerio GN=ptk6a PE=4 SV=2 - [F1Q7D7_DANRE]	E7FG18;F1Q7D7	N-Term(Dimethyl); Y4(Phosp); K14(Dimethyl)	n1	N1	Y(4)	0.908273	S(2): 8.3; Y(4): 90.8; S(5): 0.8; S(6): 0.0; Y(13): 0.0	9.1981e+06	1.74702	0.850229	0.743792	0.617632	111.861	23.21	0	2	876.394	1751.78	1.63309	95.2263	OR3_110412_CP_JP_Z1.raw
ESVYSSEDAQIPYK	Uncharacterized protein OS=Danio rerio GN=ptk6a PE=4 SV=1 - [E7FG18_DANRE]|Uncharacterized protein (Fragment) OS=Danio rerio GN=ptk6a PE=4 SV=2 - [F1Q7D7_DANRE]	E7FG18;F1Q7D7	N-Term(Dimethyl:2H(4)); Y4(Phosp); K14(Dimethyl:2H(4))	n1	N1	Y(4)	0.908805	S(2): 7.7; Y(4): 90.9; S(5): 0.7; S(6): 0.7; Y(13): 0.0	7.82049e+06	1.74702	0.850229	0.743792	0.617632	101.532	33.61	0	2	880.419	1759.83	2.2254	95.2823	OR3_110412_CP_JP_Z1.raw
ESVYSSEDAQIPYK	Uncharacterized protein OS=Danio rerio GN=ptk6a PE=4 SV=1 - [E7FG18_DANRE]|Uncharacterized protein (Fragment) OS=Danio rerio GN=ptk6a PE=4 SV=2 - [F1Q7D7_DANRE]	E7FG18;F1Q7D7	N-Term(Dimethyl:2H(6)13C(2)); Y4(Phosp); K14(Dimethyl:2H(6)13C(2))	n1	N1	Y(4)	0.979195	S(2): 1.0; Y(4): 97.9; S(5): 1.0; S(6): 0.1; Y(13): 0.0	1.60693e+07	1.74702	0.850229	0.743792	0.617632	104.074	37.68	0	2	884.438	1767.87	1.69017	96.1363	OR3_110412_CP_JP_Z1.raw
ASACEPGSELYK	Uncharacterized protein OS=Danio rerio GN=ptk6a PE=4 SV=1 - [E7FG18_DANRE]|Uncharacterized protein (Fragment) OS=Danio rerio GN=ptk6a PE=4 SV=2 - [F1Q7D7_DANRE]	E7FG18;F1Q7D7	N-Term(Dimethyl); C4(Carbamidomethyl); Y11(Phosp); K12(Dimethyl)	n1	N1	Y(11)	0.995435	S(2): 0.0; S(8): 0.5; Y(11): 99.5	4.76278e+06	1.96501	0.710281	0.836602	0.515969	115.632	24.24	0	2	724.313	1447.62	0.389116	65.9957	OR3_110412_CP_JP_Z2.raw
ASACEPGSELYK	Uncharacterized protein OS=Danio rerio GN=ptk6a PE=4 SV=1 - [E7FG18_DANRE]|Uncharacterized protein (Fragment) OS=Danio rerio GN=ptk6a PE=4 SV=2 - [F1Q7D7_DANRE]	E7FG18;F1Q7D7	N-Term(Dimethyl:2H(4)); C4(Carbamidomethyl); Y11(Phosp); K12(Dimethyl:2H(4))	n1	N1	Y(11)	0.999301	S(2): 0.0; S(8): 0.1; Y(11): 99.9	3.38291e+06	1.96501	0.710281	0.836602	0.515969	97.4185	22.73	0	2	728.338	1455.67	0.860506	65.8967	OR3_110412_CP_JP_Z2.raw
ASACEPGSELYK	Uncharacterized protein OS=Danio rerio GN=ptk6a PE=4 SV=1 - [E7FG18_DANRE]|Uncharacterized protein (Fragment) OS=Danio rerio GN=ptk6a PE=4 SV=2 - [F1Q7D7_DANRE]	E7FG18;F1Q7D7	N-Term(Dimethyl:2H(6)13C(2)); C4(Carbamidomethyl); Y11(Phosp); K12(Dimethyl:2H(6)13C(2))	n1	N1	Y(11)	0.99903	S(2): 0.0; S(8): 0.1; Y(11): 99.9	9.42801e+06	1.96501	0.710281	0.836602	0.515969	86.4402	20.74	0	2	732.357	1463.71	0.638529	65.7338	OR3_110412_CP_JP_Z2.raw
ESVYSSEDAQIPYK	Uncharacterized protein OS=Danio rerio GN=ptk6a PE=4 SV=1 - [E7FG18_DANRE]|Uncharacterized protein (Fragment) OS=Danio rerio GN=ptk6a PE=4 SV=2 - [F1Q7D7_DANRE]	E7FG18;F1Q7D7	N-Term(Dimethyl); Y4(Phosp); K14(Dimethyl)	n1	N1	Y(4)	0.977575	S(2): 1.1; Y(4): 97.8; S(5): 1.1; S(6): 0.1; Y(13): 0.0	2.0919e+06	0.702665	0.798548	0.299159	0.580089	97.0181	23.04	0	2	876.393	1751.78	1.00593	95.8927	OR3_110412_CP_JP_Z2.raw
ESVYSSEDAQIPYK	Uncharacterized protein OS=Danio rerio GN=ptk6a PE=4 SV=1 - [E7FG18_DANRE]|Uncharacterized protein (Fragment) OS=Danio rerio GN=ptk6a PE=4 SV=2 - [F1Q7D7_DANRE]	E7FG18;F1Q7D7	N-Term(Dimethyl:2H(6)13C(2)); Y4(Phosp); K14(Dimethyl:2H(6)13C(2))	n1	N1	Y(4)	0.922845	S(2): 0.1; Y(4): 92.3; S(5): 7.1; S(6): 0.6; Y(13): 0.0	729169	0.702665	0.798548	0.299159	0.580089	118.915	36.03	0	2	884.438	1767.87	1.27587	95.6155	OR3_110412_CP_JP_Z2.raw
ASACEPGSELYK	Uncharacterized protein OS=Danio rerio GN=ptk6a PE=4 SV=1 - [E7FG18_DANRE]|Uncharacterized protein (Fragment) OS=Danio rerio GN=ptk6a PE=4 SV=2 - [F1Q7D7_DANRE]	E7FG18;F1Q7D7	N-Term(Dimethyl:2H(6)13C(2)); C4(Carbamidomethyl); Y11(Phosp); K12(Dimethyl:2H(6)13C(2))	n1	N1	Y(11)	1	S(2): 0.0; S(8): 0.0; Y(11): 100.0	1.3466e+07	3.63373	0.447097	1.54706	0.324785	129.35	28.09	0	2	732.357	1463.71	0.388335	66.5309	OR3_110412_CP_JP_Z3.raw
ASACEPGSELYK	Uncharacterized protein OS=Danio rerio GN=ptk6a PE=4 SV=1 - [E7FG18_DANRE]|Uncharacterized protein (Fragment) OS=Danio rerio GN=ptk6a PE=4 SV=2 - [F1Q7D7_DANRE]	E7FG18;F1Q7D7	N-Term(Dimethyl:2H(4)); C4(Carbamidomethyl); Y11(Phosp); K12(Dimethyl:2H(4))	n1	N1	Y(11)	0.990362	S(2): 0.0; S(8): 1.0; Y(11): 99.0	1.70869e+06	2.99483	1.31827	1.27505	0.957632	83.7816	28.87	0	2	728.337	1455.67	-0.313515	67.3414	OR3_110412_CP_JP_Zre2.raw
ESVYSSEDAQIPYK	Uncharacterized protein OS=Danio rerio GN=ptk6a PE=4 SV=1 - [E7FG18_DANRE]|Uncharacterized protein (Fragment) OS=Danio rerio GN=ptk6a PE=4 SV=2 - [F1Q7D7_DANRE]	E7FG18;F1Q7D7	N-Term(Dimethyl); Y4(Phosp); K14(Dimethyl)	n1	N1	Y(4)	0.982959	S(2): 0.6; Y(4): 98.3; S(5): 0.6; S(6): 0.6; Y(13): 0.0	2.92229e+06	1.75506	0.734454	0.747216	0.533529	122.354	41.27	0	2	876.394	1751.78	1.35435	95.3963	OR3_110412_CP_JP_Zre2.raw
ESVYSSEDAQIPYK	Uncharacterized protein OS=Danio rerio GN=ptk6a PE=4 SV=1 - [E7FG18_DANRE]|Uncharacterized protein (Fragment) OS=Danio rerio GN=ptk6a PE=4 SV=2 - [F1Q7D7_DANRE]	E7FG18;F1Q7D7	N-Term(Dimethyl:2H(4)); S5(Phosp); K14(Dimethyl:2H(4))	n1	N1	Y(4)	0.0678403	S(2): 6.8; Y(4): 86.4; S(5): 6.8; S(6): 0.1; Y(13): 0.0	2.45016e+06	1.75506	0.734454	0.747216	0.533529	106.214	40.64	0	2	880.417	1759.83	-0.0636327	95.4022	OR3_110412_CP_JP_Zre2.raw
ESVYSSEDAQIPYK	Uncharacterized protein OS=Danio rerio GN=ptk6a PE=4 SV=1 - [E7FG18_DANRE]|Uncharacterized protein (Fragment) OS=Danio rerio GN=ptk6a PE=4 SV=2 - [F1Q7D7_DANRE]	E7FG18;F1Q7D7	N-Term(Dimethyl:2H(6)13C(2)); Y4(Phosp); K14(Dimethyl:2H(6)13C(2))	n1	N1	Y(4)	0.905708	S(2): 0.1; Y(4): 90.6; S(5): 8.5; S(6): 0.9; Y(13): 0.0	5.78296e+06	1.75506	0.734454	0.747216	0.533529	124.091	32.09	0	2	884.436	1767.87	-0.450365	95.0946	OR3_110412_CP_JP_Zre2.raw
HTETEMTGYVVTR	Uncharacterized protein OS=Danio rerio GN=zgc:171775 PE=4 SV=1 - [E9QBD3_DANRE]|Uncharacterized protein OS=Danio rerio GN=zgc:171775 PE=4 SV=1 - [F1QHF2_DANRE]	E9QBD3;F1QHF2	N-Term(Dimethyl:2H(4)); M6(Oxidation); Y9(Phosp)	n1	N1	Y(9)	0.923543	T(2): 0.0; T(4): 0.0; T(7): 7.6; Y(9): 92.4; T(12): 0.1	17614496	2.21008	3.08051	0.940939	2.23777	102.43	23.79	0	2	826.371	1651.74	0.957006	48.8865	OR3_110412_CP_JP_Z3.raw
HTETEMTGYVVTR	Uncharacterized protein OS=Danio rerio GN=zgc:171775 PE=4 SV=1 - [E9QBD3_DANRE]|Uncharacterized protein OS=Danio rerio GN=zgc:171775 PE=4 SV=1 - [F1QHF2_DANRE]	E9QBD3;F1QHF2	N-Term(Dimethyl:2H(4)); M6(Oxidation); T7(Phosp)	n1	N1	T(7)	0.991327	T(2): 0.0; T(4): 0.0; T(7): 99.1; Y(9): 0.9; T(12): 0.0	1.60992e+07	2.32113	3.12927	0.98822	2.2732	92.8547	34.27	0	2	826.371	1651.73	0.809198	48.9144	OR3_110412_CP_JP_Zre3.raw
HTETEMTGYVVTR	Uncharacterized protein OS=Danio rerio GN=zgc:171775 PE=4 SV=1 - [E9QBD3_DANRE]|Uncharacterized protein OS=Danio rerio GN=zgc:171775 PE=4 SV=1 - [F1QHF2_DANRE]	E9QBD3;F1QHF2	N-Term(Dimethyl:2H(6)13C(2)); M6(Oxidation); Y9(Phosp)	n1	N1	T(7)	0.0127763	T(2): 0.0; T(4): 0.2; T(7): 98.6; Y(9): 1.3; T(12): 0.0	1.159e+07	2.32113	3.12927	0.98822	2.2732	67.429	26.68	0	2	828.38	1655.75	0.0845454	49.2102	OR3_110412_CP_JP_Zre3.raw
GYTSQSAYAVPAGSTR	Uncharacterized protein OS=Danio rerio GN=krt4 PE=3 SV=1 - [F1QK60_DANRE]	F1QK60	N-Term(Dimethyl); Y8(Phosp)	n1	N1	S(6)	0.123791	Y(2): 0.0; T(3): 0.0; S(4): 2.0; S(6): 85.6; Y(8): 12.4; S(14): 0.0; T(15): 0.0	1.01035e+07	2.99382	0.851733	1.27462	0.618724	63.999	31.22	0	2	862.389	1723.77	1.18766	61.763	OR3_110412_CP_JP_Z1.raw
GYTSQSAYAVPAGSTR	Uncharacterized protein OS=Danio rerio GN=krt4 PE=3 SV=1 - [F1QK60_DANRE]	F1QK60	N-Term(Dimethyl:2H(6)13C(2)); Y8(Phosp)	n1	N1	Y(8)	0.999596	Y(2): 0.0; T(3): 0.0; S(4): 0.0; S(6): 0.0; Y(8): 100.0; S(14): 0.0; T(15): 0.0	3.03069e+07	2.99382	0.851733	1.27462	0.618724	102.851	53.72	0	2	866.412	1731.82	2.20568	62.628	OR3_110412_CP_JP_Z1.raw
GYTSQSAYAVPAGSTR	Uncharacterized protein OS=Danio rerio GN=krt4 PE=3 SV=1 - [F1QK60_DANRE]	F1QK60	N-Term(Dimethyl:2H(6)13C(2)); Y8(Phosp)	n1	N1	Y(8)	0.998677	Y(2): 0.0; T(3): 0.0; S(4): 0.0; S(6): 0.1; Y(8): 99.9; S(14): 0.0; T(15): 0.0	3.03069e+07	2.99382	0.851733	1.27462	0.618724	102.636	42.37	0	2	866.412	1731.82	2.34665	61.5977	OR3_110412_CP_JP_Z1.raw
GYTSQSAYAVPAGSTR	Uncharacterized protein OS=Danio rerio GN=krt4 PE=3 SV=1 - [F1QK60_DANRE]	F1QK60	N-Term(Dimethyl); Y8(Phosp)	n1	N1	Y(8)	0.992185	Y(2): 0.0; T(3): 0.0; S(4): 0.0; S(6): 0.8; Y(8): 99.2; S(14): 0.0; T(15): 0.0	3.83987e+06	2.83886	0.788104	1.20864	0.572502	129.529	48.48	0	2	862.39	1723.77	2.17908	60.9207	OR3_110412_CP_JP_Z2.raw
GYTSQSAYAVPAGSTR	Uncharacterized protein OS=Danio rerio GN=krt4 PE=3 SV=1 - [F1QK60_DANRE]	F1QK60	N-Term(Dimethyl:2H(6)13C(2)); Y8(Phosp)	n1	N1	Y(8)	0.999923	Y(2): 0.0; T(3): 0.0; S(4): 0.0; S(6): 0.0; Y(8): 100.0; S(14): 0.0; T(15): 0.0	1.13375e+07	2.83886	0.788104	1.20864	0.572502	141.198	42.36	0	2	866.411	1731.82	1.14838	60.7069	OR3_110412_CP_JP_Z2.raw
GYTSQSAYAVPAGSTR	Uncharacterized protein OS=Danio rerio GN=krt4 PE=3 SV=1 - [F1QK60_DANRE]	F1QK60	N-Term(Dimethyl); Y8(Phosp)	n1	N1	Y(8)	0.999248	Y(2): 0.0; T(3): 0.0; S(4): 0.0; S(6): 0.1; Y(8): 99.9; S(14): 0.0; T(15): 0.0	669486					125.589	60.09	0	2	862.39	1723.77	1.96663	61.6162	OR3_110412_CP_JP_Z3.raw
GYTSQSAYAVPAGSTR	Uncharacterized protein OS=Danio rerio GN=krt4 PE=3 SV=1 - [F1QK60_DANRE]	F1QK60	N-Term(Dimethyl:2H(6)13C(2)); Y8(Phosp)	n1	N1	Y(8)	0.778289	Y(2): 0.0; T(3): 0.0; S(4): 0.2; S(6): 10.2; Y(8): 77.8; S(14): 1.5; T(15): 10.2	9.58298e+06	3.13783	0.372156	1.33593	0.270345	77.6223	26.56	0	2	866.41	1731.81	-0.613798	61.6677	OR3_110412_CP_JP_Zre2.raw
GYTSQSAYAVPAGSTR	Uncharacterized protein OS=Danio rerio GN=krt4 PE=3 SV=1 - [F1QK60_DANRE]	F1QK60	N-Term(Dimethyl:2H(6)13C(2)); S6(Phosp)	n1	N1	Y(8)	0.0118906	Y(2): 0.0; T(3): 0.0; S(4): 0.0; S(6): 1.2; Y(8): 98.8; S(14): 0.0; T(15): 0.0	9.58298e+06	3.13783	0.372156	1.33593	0.270345	80.7043	27.57	0	2	866.41	1731.81	0.0205855	62.6768	OR3_110412_CP_JP_Zre2.raw
YMEDSSYYK	Uncharacterized protein OS=Danio rerio GN=ptk2.1 PE=2 SV=1 - [F1QT14_DANRE]|Uncharacterized protein OS=Danio rerio GN=ptk2.1 PE=2 SV=1 - [F1REU4_DANRE]	F1QT14;F1REU4	N-Term(Dimethyl); M2(Oxidation); Y7(Phosp); K9(Dimethyl)	n1	N1	Y(7)	0.890825	Y(1): 0.0; S(5): 5.3; S(6): 5.3; Y(7): 89.1; Y(8): 0.4	1.85202e+08	2.01604	0.800059	0.858329	0.581187	96.9233	22.04	0	2	669.254	1337.5	0.678289	55.8173	OR3_110412_CP_JP_Z1.raw
YMEDSSYYK	Uncharacterized protein OS=Danio rerio GN=ptk2.1 PE=2 SV=1 - [F1QT14_DANRE]|Uncharacterized protein OS=Danio rerio GN=ptk2.1 PE=2 SV=1 - [F1REU4_DANRE]	F1QT14;F1REU4	N-Term(Dimethyl:2H(6)13C(2)); M2(Oxidation); Y7(Phosp); K9(Dimethyl:2H(6)13C(2))	n1	N1	S(5)	0.0700983	Y(1): 0.0; S(5): 85.9; S(6): 7.0; Y(7): 7.0; Y(8): 0.1	3.734e+08	2.01604	0.800059	0.858329	0.581187	70.8695	21.74	0	2	677.299	1353.59	0.40346	55.6209	OR3_110412_CP_JP_Z1.raw
YMEDSSYYK	Uncharacterized protein OS=Danio rerio GN=ptk2.1 PE=2 SV=1 - [F1QT14_DANRE]|Uncharacterized protein OS=Danio rerio GN=ptk2.1 PE=2 SV=1 - [F1REU4_DANRE]	F1QT14;F1REU4	N-Term(Dimethyl:2H(6)13C(2)); M2(Oxidation); Y7(Phosp); K9(Dimethyl:2H(6)13C(2))	n1	N1	Y(7)	0.809256	Y(1): 0.0; S(5): 6.4; S(6): 6.4; Y(7): 80.9; Y(8): 6.4						78.1297	23.63	0	2	677.299	1353.59	0.40346	57.679	OR3_110412_CP_JP_Z1.raw
YMEDSSYYK	Uncharacterized protein OS=Danio rerio GN=ptk2.1 PE=2 SV=1 - [F1QT14_DANRE]|Uncharacterized protein OS=Danio rerio GN=ptk2.1 PE=2 SV=1 - [F1REU4_DANRE]	F1QT14;F1REU4	N-Term(Dimethyl); M2(Oxidation); Y7(Phosp); K9(Dimethyl)	n1	N1	Y(7)	0.8313	Y(1): 0.0; S(5): 5.6; S(6): 5.6; Y(7): 83.1; Y(8): 5.6	27100078	2.01745	0.761918	0.858928	0.55348	84.6518	25.88	0	2	669.253	1337.5	-0.781991	54.7009	OR3_110412_CP_JP_Zre2.raw
AVTGYTDPYTGK	Uncharacterized protein OS=Danio rerio GN=eppk1 PE=4 SV=1 - [I3ISA6_DANRE]	I3ISA6	N-Term(Dimethyl); Y9(Phosp); K12(Dimethyl)	n1	N1	Y(9)	0.995555	T(3): 0.0; Y(5): 0.0; T(6): 0.0; Y(9): 99.6; T(10): 0.4	6.65598e+06	2.82889	1.04858	1.2044	0.761716	122.713	55.91	0	2	704.822	1408.64	-2.11412	64.5694	OR3_110412_CP_JP_Z1.raw
AVTGYTDPYTGK	Uncharacterized protein OS=Danio rerio GN=eppk1 PE=4 SV=1 - [I3ISA6_DANRE]	I3ISA6	N-Term(Dimethyl:2H(4)); Y9(Phosp); K12(Dimethyl:2H(4))	n1	N1	Y(9)	0.997117	T(3): 0.0; Y(5): 0.0; T(6): 0.0; Y(9): 99.7; T(10): 0.3	7.04509e+06	2.82889	1.04858	1.2044	0.761716	149.604	53.71	0	2	708.849	1416.69	0.10779	64.4723	OR3_110412_CP_JP_Z1.raw
AVTGYTDPYTGK	Uncharacterized protein OS=Danio rerio GN=eppk1 PE=4 SV=1 - [I3ISA6_DANRE]	I3ISA6	N-Term(Dimethyl:2H(6)13C(2)); Y9(Phosp); K12(Dimethyl:2H(6)13C(2))	n1	N1	Y(9)	0.93664	T(3): 0.0; Y(5): 0.0; T(6): 0.0; Y(9): 93.7; T(10): 6.3	1.89429e+07	2.82889	1.04858	1.2044	0.761716	124.327	45.26	0	2	712.868	1424.73	0.655104	65.1909	OR3_110412_CP_JP_Z1.raw
AVTGYTDPYTGK	Uncharacterized protein OS=Danio rerio GN=eppk1 PE=4 SV=1 - [I3ISA6_DANRE]	I3ISA6	N-Term(Dimethyl:2H(6)13C(2)); T10(Phosp); K12(Dimethyl:2H(6)13C(2))	n1	N1	Y(9)	0.0533136	T(3): 0.0; Y(5): 0.0; T(6): 0.0; Y(9): 94.7; T(10): 5.3	1.89429e+07	2.82889	1.04858	1.2044	0.761716	124.213	50.04	0	2	712.869	1424.73	1.0835	64.1463	OR3_110412_CP_JP_Z1.raw
QTDSEMTGYVVTR	Mitogen-activated protein kinase 12 OS=Danio rerio GN=mapk12 PE=2 SV=1 - [MK12_DANRE]	O42376	N-Term(Dimethyl); M6(Oxidation); Y9(Phosp)	n1	N1	T(7)	0.0637908	T(2): 0.0; S(4): 0.0; T(7): 93.6; Y(9): 6.4; T(12): 0.0	1.28548e+07	1.56659	1.07699	0.666974	0.782356	113.8	61.34	0	2	805.843	1610.68	1.04124	54.868	OR3_110412_CP_JP_Z1.raw
QTDSEMTGYVVTR	Mitogen-activated protein kinase 12 OS=Danio rerio GN=mapk12 PE=2 SV=1 - [MK12_DANRE]	O42376	N-Term(Dimethyl:2H(4)); M6(Oxidation); Y9(Phosp)	n1	N1	Y(9)	0.999367	T(2): 0.0; S(4): 0.0; T(7): 0.1; Y(9): 99.9; T(12): 0.0	1.38444e+07	1.56659	1.07699	0.666974	0.782356	128.407	50.8	0	2	807.856	1614.7	1.59229	55.1206	OR3_110412_CP_JP_Z1.raw
QTDSEMTGYVVTR	Mitogen-activated protein kinase 12 OS=Danio rerio GN=mapk12 PE=2 SV=1 - [MK12_DANRE]	O42376	N-Term(Dimethyl:2H(6)13C(2)); M6(Oxidation); T7(Phosp)	n1	N1	T(7)	0.890179	T(2): 0.0; S(4): 0.0; T(7): 89.0; Y(9): 10.9; T(12): 0.0	2.02044e+07	1.56659	1.07699	0.666974	0.782356	75.5084	35.39	0	2	809.866	1618.73	2.65898	54.3681	OR3_110412_CP_JP_Z1.raw
QTDSEMTGYVVTR	Mitogen-activated protein kinase 12 OS=Danio rerio GN=mapk12 PE=2 SV=1 - [MK12_DANRE]	O42376	N-Term(Dimethyl:2H(6)13C(2)); M6(Oxidation); Y9(Phosp)	n1	N1	Y(9)	0.869886	T(2): 0.0; S(4): 0.1; T(7): 11.3; Y(9): 87.0; T(12): 1.7	5.89255e+06	1.18818	0.918432	0.505866	0.667176	59.7047	29.12	0	2	809.865	1618.72	1.07535	53.5075	OR3_110412_CP_JP_Z2.raw
QTDSEMTGYVVTR	Mitogen-activated protein kinase 12 OS=Danio rerio GN=mapk12 PE=2 SV=1 - [MK12_DANRE]	O42376	N-Term(Dimethyl); M6(Oxidation); Y9(Phosp)	n1	N1	Y(9)	0.864092	T(2): 1.2; S(4): 1.2; T(7): 9.8; Y(9): 86.4; T(12): 1.2	4.72935e+06	1.8924	1.25917	0.805688	0.914699	74.6109	51.65	0	2	805.842	1610.68	0.207566	54.3448	OR3_110412_CP_JP_Zre2.raw
ESYAIYVYK	Histone H2B 1/2 OS=Danio rerio GN=zgc:112234 PE=2 SV=3 - [H2B1_DANRE]|Histone H2B 3 OS=Danio rerio GN=hist2h2l PE=2 SV=3 - [H2B3_DANRE]|Histone H2B OS=Danio rerio GN=zgc:112234 PE=3 SV=1 - [E7F459_DANRE]|Uncharacterized protein OS=Danio rerio GN=zgc:171759 PE=4 SV=1 - [R4GE15_DANRE]|Histone H2B OS=Danio rerio GN=LOC570661 PE=2 SV=1 - [B3DJF8_DANRE]|Histone H2B OS=Danio rerio GN=CU302436.6 PE=3 SV…	Q5BJA5;Q6PC60;E7F459;R4GE15;B3DJF8;E7EZA5;E7EXF4;E7F2U8;Q05AK8;F1R4A4;F1RAV8;G1K2V1;F1RD54;F1Q9D0;F1QG64;E7FEC9;F1QF78;F1QAU0;F1QIH4;G1K2L0;F1QKN7;E9QHX5;F1RAY6;G1K2T9;F1QGY1;F1R0S5;R4GE02;G1K2M4;F1QAY4;F1QA71;F1QGS7	N-Term(Dimethyl); Y6(Phosp); K9(Dimethyl)	n1	N1	Y(6)	0.93032	S(2): 0.0; Y(3): 0.0; Y(6): 93.0; Y(8): 7.0	1.8046e+06	2.63604	1.7803	1.12229	1.29326	91.1181	20.32	0	2	636.301	1271.6	-0.534649	122.515	OR3_110412_CP_JP_Z1.raw
ESYAIYVYK	Histone H2B 1/2 OS=Danio rerio GN=zgc:112234 PE=2 SV=3 - [H2B1_DANRE]|Histone H2B 3 OS=Danio rerio GN=hist2h2l PE=2 SV=3 - [H2B3_DANRE]|Histone H2B OS=Danio rerio GN=zgc:112234 PE=3 SV=1 - [E7F459_DANRE]|Uncharacterized protein OS=Danio rerio GN=zgc:171759 PE=4 SV=1 - [R4GE15_DANRE]|Histone H2B OS=Danio rerio GN=LOC570661 PE=2 SV=1 - [B3DJF8_DANRE]|Histone H2B OS=Danio rerio GN=CU302436.6 PE=3 SV…	Q5BJA5;Q6PC60;E7F459;R4GE15;B3DJF8;E7EZA5;E7EXF4;E7F2U8;Q05AK8;F1R4A4;F1RAV8;G1K2V1;F1RD54;F1Q9D0;F1QG64;E7FEC9;F1QF78;F1QAU0;F1QIH4;G1K2L0;F1QKN7;E9QHX5;F1RAY6;G1K2T9;F1QGY1;F1R0S5;R4GE02;G1K2M4;F1QAY4;F1QA71;F1QGS7	N-Term(Dimethyl:2H(4)); Y6(Phosp); K9(Dimethyl:2H(4))	n1	N1	Y(6)	0.999983	S(2): 0.0; Y(3): 0.0; Y(6): 100.0; Y(8): 0.0	3.21273e+06	2.63604	1.7803	1.12229	1.29326	116.319	21.78	0	2	640.326	1279.64	-1.13733	122.117	OR3_110412_CP_JP_Z1.raw
ESYAIYVYK	Histone H2B 1/2 OS=Danio rerio GN=zgc:112234 PE=2 SV=3 - [H2B1_DANRE]|Histone H2B 3 OS=Danio rerio GN=hist2h2l PE=2 SV=3 - [H2B3_DANRE]|Histone H2B OS=Danio rerio GN=zgc:112234 PE=3 SV=1 - [E7F459_DANRE]|Uncharacterized protein OS=Danio rerio GN=zgc:171759 PE=4 SV=1 - [R4GE15_DANRE]|Histone H2B OS=Danio rerio GN=LOC570661 PE=2 SV=1 - [B3DJF8_DANRE]|Histone H2B OS=Danio rerio GN=CU302436.6 PE=3 SV…	Q5BJA5;Q6PC60;E7F459;R4GE15;B3DJF8;E7EZA5;E7EXF4;E7F2U8;Q05AK8;F1R4A4;F1RAV8;G1K2V1;F1RD54;F1Q9D0;F1QG64;E7FEC9;F1QF78;F1QAU0;F1QIH4;G1K2L0;F1QKN7;E9QHX5;F1RAY6;G1K2T9;F1QGY1;F1R0S5;R4GE02;G1K2M4;F1QAY4;F1QA71;F1QGS7	N-Term(Dimethyl:2H(4)); Y8(Phosp); K9(Dimethyl:2H(4))	n1	N1	Y(8)	0.999999	S(2): 0.0; Y(3): 0.0; Y(6): 0.0; Y(8): 100.0	4.90717e+06	3.25922	5.46842	1.38761	3.97242	123.751	37.32	0	2	640.326	1279.64	-0.946544	116.147	OR3_110412_CP_JP_Z1.raw
ESYAIYVYK	Histone H2B 1/2 OS=Danio rerio GN=zgc:112234 PE=2 SV=3 - [H2B1_DANRE]|Histone H2B 3 OS=Danio rerio GN=hist2h2l PE=2 SV=3 - [H2B3_DANRE]|Histone H2B OS=Danio rerio GN=zgc:112234 PE=3 SV=1 - [E7F459_DANRE]|Uncharacterized protein OS=Danio rerio GN=zgc:171759 PE=4 SV=1 - [R4GE15_DANRE]|Histone H2B OS=Danio rerio GN=LOC570661 PE=2 SV=1 - [B3DJF8_DANRE]|Histone H2B OS=Danio rerio GN=CU302436.6 PE=3 SV…	Q5BJA5;Q6PC60;E7F459;R4GE15;B3DJF8;E7EZA5;E7EXF4;E7F2U8;Q05AK8;F1R4A4;F1RAV8;G1K2V1;F1RD54;F1Q9D0;F1QG64;E7FEC9;F1QF78;F1QAU0;F1QIH4;G1K2L0;F1QKN7;E9QHX5;F1RAY6;G1K2T9;F1QGY1;F1R0S5;R4GE02;G1K2M4;F1QAY4;F1QA71;F1QGS7	N-Term(Dimethyl:2H(4)); Y6(Phosp); K9(Dimethyl:2H(4))	n1	N1	Y(6)	1	S(2): 0.0; Y(3): 0.0; Y(6): 100.0; Y(8): 0.0	3.21273e+06	2.63604	1.7803	1.12229	1.29326	141.654	37.29	0	2	640.327	1279.65	0.293576	122.794	OR3_110412_CP_JP_Z1.raw
ESYAIYVYK	Histone H2B 1/2 OS=Danio rerio GN=zgc:112234 PE=2 SV=3 - [H2B1_DANRE]|Histone H2B 3 OS=Danio rerio GN=hist2h2l PE=2 SV=3 - [H2B3_DANRE]|Histone H2B OS=Danio rerio GN=zgc:112234 PE=3 SV=1 - [E7F459_DANRE]|Uncharacterized protein OS=Danio rerio GN=zgc:171759 PE=4 SV=1 - [R4GE15_DANRE]|Histone H2B OS=Danio rerio GN=LOC570661 PE=2 SV=1 - [B3DJF8_DANRE]|Histone H2B OS=Danio rerio GN=CU302436.6 PE=3 SV…	Q5BJA5;Q6PC60;E7F459;R4GE15;B3DJF8;E7EZA5;E7EXF4;E7F2U8;Q05AK8;F1R4A4;F1RAV8;G1K2V1;F1RD54;F1Q9D0;F1QG64;E7FEC9;F1QF78;F1QAU0;F1QIH4;G1K2L0;F1QKN7;E9QHX5;F1RAY6;G1K2T9;F1QGY1;F1R0S5;R4GE02;G1K2M4;F1QAY4;F1QA71;F1QGS7	N-Term(Dimethyl:2H(4)); Y6(Phosp); K9(Dimethyl:2H(4))	n1	N1	Y(8)	0.102153	S(2): 0.0; Y(3): 0.2; Y(6): 10.2; Y(8): 89.5	1.93147e+06	3.25925	2.34251	1.38762	1.70167	48.5966	20.4	0	2	640.327	1279.65	-0.278787	121.877	OR3_110412_CP_JP_Z2.raw
ESYAIYVYK	Histone H2B 1/2 OS=Danio rerio GN=zgc:112234 PE=2 SV=3 - [H2B1_DANRE]|Histone H2B 3 OS=Danio rerio GN=hist2h2l PE=2 SV=3 - [H2B3_DANRE]|Histone H2B OS=Danio rerio GN=zgc:112234 PE=3 SV=1 - [E7F459_DANRE]|Uncharacterized protein OS=Danio rerio GN=zgc:171759 PE=4 SV=1 - [R4GE15_DANRE]|Histone H2B OS=Danio rerio GN=LOC570661 PE=2 SV=1 - [B3DJF8_DANRE]|Histone H2B OS=Danio rerio GN=CU302436.6 PE=3 SV…	Q5BJA5;Q6PC60;E7F459;R4GE15;B3DJF8;E7EZA5;E7EXF4;E7F2U8;Q05AK8;F1R4A4;F1RAV8;G1K2V1;F1RD54;F1Q9D0;F1QG64;E7FEC9;F1QF78;F1QAU0;F1QIH4;G1K2L0;F1QKN7;E9QHX5;F1RAY6;G1K2T9;F1QGY1;F1R0S5;R4GE02;G1K2M4;F1QAY4;F1QA71;F1QGS7	N-Term(Dimethyl:2H(6)13C(2)); Y6(Phosp); K9(Dimethyl:2H(6)13C(2))	n1	N1	Y(6)	0.927474	S(2): 0.0; Y(3): 0.0; Y(6): 92.7; Y(8): 7.3	2.68518e+06	3.25925	2.34251	1.38762	1.70167	78.342	25.36	0	2	644.347	1287.69	1.84596	121.802	OR3_110412_CP_JP_Z2.raw
ESYAIYVYK	Histone H2B 1/2 OS=Danio rerio GN=zgc:112234 PE=2 SV=3 - [H2B1_DANRE]|Histone H2B 3 OS=Danio rerio GN=hist2h2l PE=2 SV=3 - [H2B3_DANRE]|Histone H2B OS=Danio rerio GN=zgc:112234 PE=3 SV=1 - [E7F459_DANRE]|Uncharacterized protein OS=Danio rerio GN=zgc:171759 PE=4 SV=1 - [R4GE15_DANRE]|Histone H2B OS=Danio rerio GN=LOC570661 PE=2 SV=1 - [B3DJF8_DANRE]|Histone H2B OS=Danio rerio GN=CU302436.6 PE=3 SV…	Q5BJA5;Q6PC60;E7F459;R4GE15;B3DJF8;E7EZA5;E7EXF4;E7F2U8;Q05AK8;F1R4A4;F1RAV8;G1K2V1;F1RD54;F1Q9D0;F1QG64;E7FEC9;F1QF78;F1QAU0;F1QIH4;G1K2L0;F1QKN7;E9QHX5;F1RAY6;G1K2T9;F1QGY1;F1R0S5;R4GE02;G1K2M4;F1QAY4;F1QA71;F1QGS7	N-Term(Dimethyl:2H(4)); Y6(Phosp); K9(Dimethyl:2H(4))	n1	N1	Y(6)	0.935827	S(2): 0.0; Y(3): 0.0; Y(6): 93.6; Y(8): 6.4	886276	1.0341	0.747931	0.440266	0.54332	89.9837	29.28	0	2	640.327	1279.65	0.770545	123.213	OR3_110412_CP_JP_Z3.raw
ESYAIYVYK	Histone H2B 1/2 OS=Danio rerio GN=zgc:112234 PE=2 SV=3 - [H2B1_DANRE]|Histone H2B 3 OS=Danio rerio GN=hist2h2l PE=2 SV=3 - [H2B3_DANRE]|Histone H2B OS=Danio rerio GN=zgc:112234 PE=3 SV=1 - [E7F459_DANRE]|Uncharacterized protein OS=Danio rerio GN=zgc:171759 PE=4 SV=1 - [R4GE15_DANRE]|Histone H2B OS=Danio rerio GN=LOC570661 PE=2 SV=1 - [B3DJF8_DANRE]|Histone H2B OS=Danio rerio GN=CU302436.6 PE=3 SV…	Q5BJA5;Q6PC60;E7F459;R4GE15;B3DJF8;E7EZA5;E7EXF4;E7F2U8;Q05AK8;F1R4A4;F1RAV8;G1K2V1;F1RD54;F1Q9D0;F1QG64;E7FEC9;F1QF78;F1QAU0;F1QIH4;G1K2L0;F1QKN7;E9QHX5;F1RAY6;G1K2T9;F1QGY1;F1R0S5;R4GE02;G1K2M4;F1QAY4;F1QA71;F1QGS7	N-Term(Dimethyl:2H(6)13C(2)); Y6(Phosp); K9(Dimethyl:2H(6)13C(2))	n1	N1	Y(6)	0.993961	S(2): 0.0; Y(3): 0.0; Y(6): 99.4; Y(8): 0.6	1.21792e+06	1.16996	0.905924	0.498109	0.65809	87.0346	31.72	0	2	644.346	1287.68	-0.144802	121.816	OR3_110412_CP_JP_Zre2.raw
ESYAIYVYK	Histone H2B 1/2 OS=Danio rerio GN=zgc:112234 PE=2 SV=3 - [H2B1_DANRE]|Histone H2B 3 OS=Danio rerio GN=hist2h2l PE=2 SV=3 - [H2B3_DANRE]|Histone H2B OS=Danio rerio GN=zgc:112234 PE=3 SV=1 - [E7F459_DANRE]|Uncharacterized protein OS=Danio rerio GN=zgc:171759 PE=4 SV=1 - [R4GE15_DANRE]|Histone H2B OS=Danio rerio GN=LOC570661 PE=2 SV=1 - [B3DJF8_DANRE]|Histone H2B OS=Danio rerio GN=CU302436.6 PE=3 SV…	Q5BJA5;Q6PC60;E7F459;R4GE15;B3DJF8;E7EZA5;E7EXF4;E7F2U8;Q05AK8;F1R4A4;F1RAV8;G1K2V1;F1RD54;F1Q9D0;F1QG64;E7FEC9;F1QF78;F1QAU0;F1QIH4;G1K2L0;F1QKN7;E9QHX5;F1RAY6;G1K2T9;F1QGY1;F1R0S5;R4GE02;G1K2M4;F1QAY4;F1QA71;F1QGS7	N-Term(Dimethyl:2H(6)13C(2)); Y6(Phosp); K9(Dimethyl:2H(6)13C(2))	n1	N1	Y(6)	0.906229	S(2): 0.0; Y(3): 0.0; Y(6): 90.6; Y(8): 9.4	798447	0.869225	0.598616	0.370072	0.434853	61.7713	22.34	0	2	644.347	1287.69	1.37197	122.267	OR3_110412_CP_JP_Zre3.raw
QADSEMTGYVVTR	Si:dkey-14d8.5 OS=Danio rerio GN=mapk12b PE=2 SV=1 - [Q5RHW0_DANRE]	Q5RHW0	N-Term(Dimethyl); M6(Oxidation); Y9(Phosp)	n1	N1	Y(9)	0.890467	S(4): 0.2; T(7): 9.6; Y(9): 89.0; T(12): 1.2	4.20777e+06	1.7927	1.31151	0.763241	0.952718	72.3659	20.52	0	2	790.838	1580.67	1.87247	55.1603	OR3_110412_CP_JP_Z1.raw
QADSEMTGYVVTR	Si:dkey-14d8.5 OS=Danio rerio GN=mapk12b PE=2 SV=1 - [Q5RHW0_DANRE]	Q5RHW0	N-Term(Dimethyl:2H(6)13C(2)); M6(Oxidation); Y9(Phosp)	n1	N1	Y(9)	0.905961	S(4): 0.1; T(7): 9.2; Y(9): 90.6; T(12): 0.1	7.54328e+06	1.7927	1.31151	0.763241	0.952718	95.0126	39.34	0	2	794.86	1588.71	0.904148	54.5319	OR3_110412_CP_JP_Z1.raw
QADSEMTGYVVTR	Si:dkey-14d8.5 OS=Danio rerio GN=mapk12b PE=2 SV=1 - [Q5RHW0_DANRE]	Q5RHW0	N-Term(Dimethyl:2H(6)13C(2)); M6(Oxidation); Y9(Phosp)	n1	N1	Y(9)	0.989688	S(4): 0.0; T(7): 0.1; Y(9): 99.0; T(12): 0.9	2.76569e+06	1.70175	0.858109	0.724518	0.623356	95.6253	39.07	0	2	794.86	1588.71	1.442	53.8352	OR3_110412_CP_JP_Z2.raw
QADSEMTGYVVTR	Si:dkey-14d8.5 OS=Danio rerio GN=mapk12b PE=2 SV=1 - [Q5RHW0_DANRE]	Q5RHW0	N-Term(Dimethyl); M6(Oxidation); Y9(Phosp)	n1	N1	Y(9)	0.89836	S(4): 0.0; T(7): 10.0; Y(9): 89.8; T(12): 0.2	1.42156e+06	2.48676	1.56801	1.05874	1.13905	71.2059	37.8	0	2	790.838	1580.67	1.1002	54.7548	OR3_110412_CP_JP_Zre2.raw
QADSEMTGYVVTR	Si:dkey-14d8.5 OS=Danio rerio GN=mapk12b PE=2 SV=1 - [Q5RHW0_DANRE]	Q5RHW0	N-Term(Dimethyl:2H(6)13C(2)); M6(Oxidation); Y9(Phosp)	n1	N1	Y(9)	0.99468	S(4): 0.0; T(7): 0.5; Y(9): 99.5; T(12): 0.0	1.25921e+07	2.29262	1.18995	0.976079	0.864413	118.279	44.15	0	2	794.86	1588.71	0.980984	53.6425	OR3_110412_CP_JP_Zre3.raw
QTDDEMTGYVATR	Uncharacterized protein OS=Danio rerio GN=mapk11 PE=2 SV=1 - [Q6IQ84_DANRE]	Q6IQ84	N-Term(Dimethyl); M6(Oxidation); T7(Phosp)	n1	N1	Y(9)	0.0913145	T(2): 0.0; T(7): 9.1; Y(9): 90.9; T(12): 0.0	1.28198e+07					80.6913	20.69	0	2	805.824	1610.64	0.361042	89.7172	OR3_110412_CP_JP_Z1.raw
QTDDEMTGYVATR	Uncharacterized protein OS=Danio rerio GN=mapk11 PE=2 SV=1 - [Q6IQ84_DANRE]	Q6IQ84	N-Term(Dimethyl); M6(Oxidation); Y9(Phosp)	n1	N1	Y(9)	0.911322	T(2): 0.0; T(7): 8.9; Y(9): 91.1; T(12): 0.0	1.28198e+07					77.3503	20.06	0	2	805.824	1610.64	0.664202	88.7038	OR3_110412_CP_JP_Z1.raw
QTDDEMTGYVATR	Uncharacterized protein OS=Danio rerio GN=mapk11 PE=2 SV=1 - [Q6IQ84_DANRE]	Q6IQ84	N-Term(Dimethyl); M6(Oxidation); Y9(Phosp)	n1	N1	Y(9)	0.993024	T(2): 0.0; T(7): 0.7; Y(9): 99.3; T(12): 0.0	4.06994e+06	2.17028	1.16483	0.923993	0.846165	109.436	38.53	0	2	805.824	1610.64	0.739992	47.0157	OR3_110412_CP_JP_Z1.raw
QTDDEMTGYVATR	Uncharacterized protein OS=Danio rerio GN=mapk11 PE=2 SV=1 - [Q6IQ84_DANRE]	Q6IQ84	N-Term(Dimethyl:2H(6)13C(2)); M6(Oxidation); Y9(Phosp)	n1	N1	Y(9)	0.911125	T(2): 0.0; T(7): 8.8; Y(9): 91.1; T(12): 0.1	8.89113e+06	2.17028	1.16483	0.923993	0.846165	93.0909	30.61	0	2	809.847	1618.69	1.60515	46.8342	OR3_110412_CP_JP_Z1.raw
QTDDEMTGYVATR	Uncharacterized protein OS=Danio rerio GN=mapk11 PE=2 SV=1 - [Q6IQ84_DANRE]	Q6IQ84	N-Term(Dimethyl); M6(Oxidation); Y9(Phosp)	n1	N1	Y(9)	0.992166	T(2): 0.0; T(7): 0.8; Y(9): 99.2; T(12): 0.0	2.66951e+06					116.087	35.94	0	2	805.825	1610.64	1.72526	88.667	OR3_110412_CP_JP_Z2.raw
QTDDEMTGYVATR	Uncharacterized protein OS=Danio rerio GN=mapk11 PE=2 SV=1 - [Q6IQ84_DANRE]	Q6IQ84	N-Term(Dimethyl:2H(6)13C(2)); M6(Oxidation); Y9(Phosp)	n1	N1	Y(9)	0.998456	T(2): 0.0; T(7): 0.1; Y(9): 99.8; T(12): 0.0	3.36912e+06	2.09916	1.01696	0.893714	0.738753	90.6699	25.3	0	2	809.847	1618.69	0.700188	45.8471	OR3_110412_CP_JP_Z2.raw
QTDDEMTGYVATR	Uncharacterized protein OS=Danio rerio GN=mapk11 PE=2 SV=1 - [Q6IQ84_DANRE]	Q6IQ84	N-Term(Dimethyl); M6(Oxidation); Y9(Phosp)	n1	N1	Y(9)	0.941083	T(2): 0.0; T(7): 5.9; Y(9): 94.1; T(12): 0.0	10693848					148.854	26.9	0	2	805.824	1610.64	0.285253	89.0224	OR3_110412_CP_JP_Z3.raw
QTDDEMTGYVATR	Uncharacterized protein OS=Danio rerio GN=mapk11 PE=2 SV=1 - [Q6IQ84_DANRE]	Q6IQ84	N-Term(Dimethyl); M6(Oxidation); Y9(Phosp)	n1	N1	Y(9)	0.996378	T(2): 0.0; T(7): 0.4; Y(9): 99.6; T(12): 0.0	6.53729e+06	2.07232	0.997403	0.882288	0.724543	143.128	46.76	0	2	805.825	1610.64	1.95263	46.0982	OR3_110412_CP_JP_Z3.raw
QTDDEMTGYVATR	Uncharacterized protein OS=Danio rerio GN=mapk11 PE=2 SV=1 - [Q6IQ84_DANRE]	Q6IQ84	N-Term(Dimethyl:2H(6)13C(2)); M6(Oxidation); Y9(Phosp)	n1	N1	Y(9)	0.924167	T(2): 0.0; T(7): 7.6; Y(9): 92.4; T(12): 0.0	1.35474e+07	2.07232	0.997403	0.882288	0.724543	102.43	61.1	0	2	809.848	1618.69	2.13304	46.0428	OR3_110412_CP_JP_Z3.raw
QTDDEMTGYVATR	Uncharacterized protein OS=Danio rerio GN=mapk11 PE=2 SV=1 - [Q6IQ84_DANRE]	Q6IQ84	N-Term(Dimethyl); M6(Oxidation); Y9(Phosp)	n1	N1	Y(9)	0.999322	T(2): 0.0; T(7): 0.1; Y(9): 99.9; T(12): 0.0	5.14064e+06					114.617	25.59	0	2	805.824	1610.64	-0.169487	88.6815	OR3_110412_CP_JP_Zre2.raw
QTDDEMTGYVATR	Uncharacterized protein OS=Danio rerio GN=mapk11 PE=2 SV=1 - [Q6IQ84_DANRE]	Q6IQ84	N-Term(Dimethyl:2H(6)13C(2)); M6(Oxidation); T7(Phosp)	n1	N1	Y(9)	0.00145851	T(2): 1.1; T(7): 0.1; Y(9): 98.7; T(12): 0.0	3.63087e+06	2.142	1.11523	0.911955	0.810135	51.6741	20.78	0	2	809.847	1618.69	0.624775	46.4742	OR3_110412_CP_JP_Zre2.raw
QTDDEMTGYVATR	Uncharacterized protein OS=Danio rerio GN=mapk11 PE=2 SV=1 - [Q6IQ84_DANRE]	Q6IQ84	N-Term(Dimethyl); M6(Oxidation); Y9(Phosp)	n1	N1	Y(9)	0.999763	T(2): 0.0; T(7): 0.0; Y(9): 100.0; T(12): 0.0	6.94799e+06	2.20636	1.12927	0.939355	0.820334	167.747	45.52	0	2	805.824	1610.64	-0.169487	46.1715	OR3_110412_CP_JP_Zre3.raw
QTDDEMTGYVATR	Uncharacterized protein OS=Danio rerio GN=mapk11 PE=2 SV=1 - [Q6IQ84_DANRE]	Q6IQ84	N-Term(Dimethyl:2H(6)13C(2)); M6(Oxidation); Y9(Phosp)	n1	N1	Y(9)	0.889362	T(2): 0.2; T(7): 10.8; Y(9): 88.9; T(12): 0.0	1.5813e+07	2.20636	1.12927	0.939355	0.820334	67.0692	31.34	0	2	809.847	1618.69	1.15267	45.8782	OR3_110412_CP_JP_Zre3.raw
IGEGTYGVVYK	Cell division control protein 2 OS=Danio rerio GN=cdk1 PE=2 SV=1 - [Q7T3L7_DANRE]|Cyclin-dependent kinase 2 OS=Danio rerio GN=cdk2 PE=2 SV=1 - [Q7ZWB1_DANRE]	Q7T3L7;Q7ZWB1	N-Term(Dimethyl); Y6(Phosp); K11(Dimethyl)	n1	N1	Y(6)	0.999733	T(5): 0.0; Y(6): 100.0; Y(10): 0.0	1.12258e+09	1.95946	0.898843	0.834237	0.652946	126.596	33.25	0	2	661.326	1321.64	0.451369	92.2456	OR3_110412_CP_JP_Z1.raw
IGEGTYGVVYK	Cell division control protein 2 OS=Danio rerio GN=cdk1 PE=2 SV=1 - [Q7T3L7_DANRE]|Cyclin-dependent kinase 2 OS=Danio rerio GN=cdk2 PE=2 SV=1 - [Q7ZWB1_DANRE]	Q7T3L7;Q7ZWB1	N-Term(Dimethyl); Y6(Phosp); K11(Dimethyl)	n1	N1	Y(6)	0.992075	T(5): 0.8; Y(6): 99.2; Y(10): 0.0						98.0217	21.08	0	2	661.326	1321.64	0.543731	93.2549	OR3_110412_CP_JP_Z1.raw
IGEGTYGVVYK	Cell division control protein 2 OS=Danio rerio GN=cdk1 PE=2 SV=1 - [Q7T3L7_DANRE]|Cyclin-dependent kinase 2 OS=Danio rerio GN=cdk2 PE=2 SV=1 - [Q7ZWB1_DANRE]	Q7T3L7;Q7ZWB1	N-Term(Dimethyl); Y10(Phosp); K11(Dimethyl)	n1	N1	Y(10)	0.91973	T(5): 0.0; Y(6): 8.0; Y(10): 92.0						91.4483	28.94	0	2	661.326	1321.64	0.636093	96.2978	OR3_110412_CP_JP_Z1.raw
IGEGTYGVVYK	Cell division control protein 2 OS=Danio rerio GN=cdk1 PE=2 SV=1 - [Q7T3L7_DANRE]|Cyclin-dependent kinase 2 OS=Danio rerio GN=cdk2 PE=2 SV=1 - [Q7ZWB1_DANRE]	Q7T3L7;Q7ZWB1	N-Term(Dimethyl); Y10(Phosp); K11(Dimethyl)	n1	N1	Y(10)	0.994743	T(5): 0.0; Y(6): 0.5; Y(10): 99.5	1.96812e+07					98.737	29.38	0	2	661.326	1321.65	0.820818	95.2767	OR3_110412_CP_JP_Z1.raw
IGEGTYGVVYK	Cell division control protein 2 OS=Danio rerio GN=cdk1 PE=2 SV=1 - [Q7T3L7_DANRE]|Cyclin-dependent kinase 2 OS=Danio rerio GN=cdk2 PE=2 SV=1 - [Q7ZWB1_DANRE]	Q7T3L7;Q7ZWB1	N-Term(Dimethyl); Y6(Phosp); K11(Dimethyl)	n1	N1	Y(6)	0.902073	T(5): 8.8; Y(6): 90.2; Y(10): 1.0						70.6059	26.3	0	2	661.326	1321.65	1.19027	94.2665	OR3_110412_CP_JP_Z1.raw
IGEGTYGVVYK	Cell division control protein 2 OS=Danio rerio GN=cdk1 PE=2 SV=1 - [Q7T3L7_DANRE]|Cyclin-dependent kinase 2 OS=Danio rerio GN=cdk2 PE=2 SV=1 - [Q7ZWB1_DANRE]	Q7T3L7;Q7ZWB1	N-Term(Dimethyl); Y6(Phosp); K11(Dimethyl)	n1	N1	Y(6)	0.992491	T(5): 0.8; Y(6): 99.2; Y(10): 0.0	1.12258e+09	1.95946	0.898843	0.834237	0.652946	99.5555	37.62	0	2	661.327	1321.65	1.37499	91.222	OR3_110412_CP_JP_Z1.raw
IGEGTYGVVYK	Cell division control protein 2 OS=Danio rerio GN=cdk1 PE=2 SV=1 - [Q7T3L7_DANRE]|Cyclin-dependent kinase 2 OS=Danio rerio GN=cdk2 PE=2 SV=1 - [Q7ZWB1_DANRE]	Q7T3L7;Q7ZWB1	N-Term(Dimethyl:2H(4)); Y6(Phosp); K11(Dimethyl:2H(4))	n1	N1	Y(6)	0.995133	T(5): 0.5; Y(6): 99.5; Y(10): 0.0	1.00892e+09	1.95946	0.898843	0.834237	0.652946	112.401	44.49	0	2	665.351	1329.69	0.0490082	91.9776	OR3_110412_CP_JP_Z1.raw
IGEGTYGVVYK	Cell division control protein 2 OS=Danio rerio GN=cdk1 PE=2 SV=1 - [Q7T3L7_DANRE]|Cyclin-dependent kinase 2 OS=Danio rerio GN=cdk2 PE=2 SV=1 - [Q7ZWB1_DANRE]	Q7T3L7;Q7ZWB1	N-Term(Dimethyl:2H(4)); Y6(Phosp); K11(Dimethyl:2H(4))	n1	N1	Y(6)	0.994191	T(5): 0.6; Y(6): 99.4; Y(10): 0.0	1.00892e+09	1.95946	0.898843	0.834237	0.652946	112.4	44.06	0	2	665.351	1329.69	0.324418	90.9629	OR3_110412_CP_JP_Z1.raw
IGEGTYGVVYK	Cell division control protein 2 OS=Danio rerio GN=cdk1 PE=2 SV=1 - [Q7T3L7_DANRE]|Cyclin-dependent kinase 2 OS=Danio rerio GN=cdk2 PE=2 SV=1 - [Q7ZWB1_DANRE]	Q7T3L7;Q7ZWB1	N-Term(Dimethyl:2H(4)); Y6(Phosp); K11(Dimethyl:2H(4))	n1	N1	Y(6)	0.921586	T(5): 7.8; Y(6): 92.2; Y(10): 0.1						82.6179	33.81	0	2	665.351	1329.69	0.508024	94.0183	OR3_110412_CP_JP_Z1.raw
IGEGTYGVVYK	Cell division control protein 2 OS=Danio rerio GN=cdk1 PE=2 SV=1 - [Q7T3L7_DANRE]|Cyclin-dependent kinase 2 OS=Danio rerio GN=cdk2 PE=2 SV=1 - [Q7ZWB1_DANRE]	Q7T3L7;Q7ZWB1	N-Term(Dimethyl:2H(4)); Y6(Phosp); K11(Dimethyl:2H(4))	n1	N1	Y(6)	0.824656	T(5): 8.8; Y(6): 82.5; Y(10): 8.8						67.0329	24.37	0	2	665.351	1329.69	0.599828	96.0461	OR3_110412_CP_JP_Z1.raw
IGEGTYGVVYK	Cell division control protein 2 OS=Danio rerio GN=cdk1 PE=2 SV=1 - [Q7T3L7_DANRE]|Cyclin-dependent kinase 2 OS=Danio rerio GN=cdk2 PE=2 SV=1 - [Q7ZWB1_DANRE]	Q7T3L7;Q7ZWB1	N-Term(Dimethyl:2H(4)); Y6(Phosp); K11(Dimethyl:2H(4))	n1	N1	Y(6)	0.999601	T(5): 0.0; Y(6): 100.0; Y(10): 0.0						118.066	34.2	0	2	665.351	1329.7	0.691631	92.9945	OR3_110412_CP_JP_Z1.raw
IGEGTYGVVYK	Cell division control protein 2 OS=Danio rerio GN=cdk1 PE=2 SV=1 - [Q7T3L7_DANRE]|Cyclin-dependent kinase 2 OS=Danio rerio GN=cdk2 PE=2 SV=1 - [Q7ZWB1_DANRE]	Q7T3L7;Q7ZWB1	N-Term(Dimethyl:2H(6)13C(2)); Y6(Phosp); K11(Dimethyl:2H(6)13C(2))	n1	N1	Y(6)	0.995014	T(5): 0.5; Y(6): 99.5; Y(10): 0.0						105.877	35.34	0	2	669.37	1337.73	-0.188996	93.9176	OR3_110412_CP_JP_Z1.raw
IGEGTYGVVYK	Cell division control protein 2 OS=Danio rerio GN=cdk1 PE=2 SV=1 - [Q7T3L7_DANRE]|Cyclin-dependent kinase 2 OS=Danio rerio GN=cdk2 PE=2 SV=1 - [Q7ZWB1_DANRE]	Q7T3L7;Q7ZWB1	N-Term(Dimethyl:2H(6)13C(2)); Y6(Phosp); K11(Dimethyl:2H(6)13C(2))	n1	N1	Y(6)	0.995833	T(5): 0.4; Y(6): 99.6; Y(10): 0.0	2.19943e+09	1.95946	0.898843	0.834237	0.652946	128.604	39.93	0	2	669.37	1337.73	-0.0977445	90.8821	OR3_110412_CP_JP_Z1.raw
IGEGTYGVVYK	Cell division control protein 2 OS=Danio rerio GN=cdk1 PE=2 SV=1 - [Q7T3L7_DANRE]|Cyclin-dependent kinase 2 OS=Danio rerio GN=cdk2 PE=2 SV=1 - [Q7ZWB1_DANRE]	Q7T3L7;Q7ZWB1	N-Term(Dimethyl:2H(6)13C(2)); Y6(Phosp); K11(Dimethyl:2H(6)13C(2))	n1	N1	Y(6)	0.930074	T(5): 7.0; Y(6): 93.0; Y(10): 0.0						93.8571	22.48	0	2	669.37	1337.73	0.0847588	92.9091	OR3_110412_CP_JP_Z1.raw
IGEGTYGVVYK	Cell division control protein 2 OS=Danio rerio GN=cdk1 PE=2 SV=1 - [Q7T3L7_DANRE]|Cyclin-dependent kinase 2 OS=Danio rerio GN=cdk2 PE=2 SV=1 - [Q7ZWB1_DANRE]	Q7T3L7;Q7ZWB1	N-Term(Dimethyl:2H(6)13C(2)); Y6(Phosp); K11(Dimethyl:2H(6)13C(2))	n1	N1	Y(6)	0.762004	T(5): 11.9; Y(6): 76.2; Y(10): 11.9						43.8979	21.52	0	2	669.37	1337.73	0.0847588	97.9615	OR3_110412_CP_JP_Z1.raw
IGEGTYGVVYK	Cell division control protein 2 OS=Danio rerio GN=cdk1 PE=2 SV=1 - [Q7T3L7_DANRE]|Cyclin-dependent kinase 2 OS=Danio rerio GN=cdk2 PE=2 SV=1 - [Q7ZWB1_DANRE]	Q7T3L7;Q7ZWB1	N-Term(Dimethyl:2H(6)13C(2)); Y6(Phosp); K11(Dimethyl:2H(6)13C(2))	n1	N1	Y(6)	0.995448	T(5): 0.5; Y(6): 99.5; Y(10): 0.0	2.19943e+09	1.95946	0.898843	0.834237	0.652946	102.279	34.5	0	2	669.37	1337.73	0.17601	91.8971	OR3_110412_CP_JP_Z1.raw
IGEGTYGVVYK	Cell division control protein 2 OS=Danio rerio GN=cdk1 PE=2 SV=1 - [Q7T3L7_DANRE]|Cyclin-dependent kinase 2 OS=Danio rerio GN=cdk2 PE=2 SV=1 - [Q7ZWB1_DANRE]	Q7T3L7;Q7ZWB1	N-Term(Dimethyl:2H(6)13C(2)); Y6(Phosp); K11(Dimethyl:2H(6)13C(2))	n1	N1	Y(6)	0.998864	T(5): 0.1; Y(6): 99.9; Y(10): 0.0	2.19943e+09					78.5572	24.15	0	2	669.37	1337.73	0.358514	89.8589	OR3_110412_CP_JP_Z1.raw
IGEGTYGVVYK	Cell division control protein 2 OS=Danio rerio GN=cdk1 PE=2 SV=1 - [Q7T3L7_DANRE]|Cyclin-dependent kinase 2 OS=Danio rerio GN=cdk2 PE=2 SV=1 - [Q7ZWB1_DANRE]	Q7T3L7;Q7ZWB1	N-Term(Dimethyl:2H(6)13C(2)); Y10(Phosp); K11(Dimethyl:2H(6)13C(2))	n1	N1	Y(10)	0.990925	T(5): 0.0; Y(6): 0.9; Y(10): 99.1	6.23277e+07	3.88226	1.39086	1.65287	1.01036	74.532	35	0	2	669.37	1337.73	0.449765	94.9243	OR3_110412_CP_JP_Z1.raw
IGEGTYGVVYK	Cell division control protein 2 OS=Danio rerio GN=cdk1 PE=2 SV=1 - [Q7T3L7_DANRE]|Cyclin-dependent kinase 2 OS=Danio rerio GN=cdk2 PE=2 SV=1 - [Q7ZWB1_DANRE]	Q7T3L7;Q7ZWB1	N-Term(Dimethyl:2H(6)13C(2)); Y6(Phosp); K11(Dimethyl:2H(6)13C(2))	n1	N1	Y(6)	0.827329	T(5): 8.6; Y(6): 82.7; Y(10): 8.6						62.8192	28.61	0	2	669.371	1337.73	0.906023	95.936	OR3_110412_CP_JP_Z1.raw
IGEGTYGVVYK	Cell division control protein 2 OS=Danio rerio GN=cdk1 PE=2 SV=1 - [Q7T3L7_DANRE]|Cyclin-dependent kinase 2 OS=Danio rerio GN=cdk2 PE=2 SV=1 - [Q7ZWB1_DANRE]	Q7T3L7;Q7ZWB1	N-Term(Dimethyl); Y6(Phosp); K11(Dimethyl)	n1	N1	Y(6)	0.99152	T(5): 0.8; Y(6): 99.2; Y(10): 0.0						81.3475	29.39	0	2	661.326	1321.64	0.174281	94.0173	OR3_110412_CP_JP_Z2.raw
IGEGTYGVVYK	Cell division control protein 2 OS=Danio rerio GN=cdk1 PE=2 SV=1 - [Q7T3L7_DANRE]|Cyclin-dependent kinase 2 OS=Danio rerio GN=cdk2 PE=2 SV=1 - [Q7ZWB1_DANRE]	Q7T3L7;Q7ZWB1	N-Term(Dimethyl); Y6(Phosp); K11(Dimethyl)	n1	N1	Y(6)	0.996284	T(5): 0.4; Y(6): 99.6; Y(10): 0.0	6.22627e+08	1.99027	0.906015	0.847357	0.658156	126.596	44.1	0	2	661.326	1321.64	0.451369	90.9516	OR3_110412_CP_JP_Z2.raw
IGEGTYGVVYK	Cell division control protein 2 OS=Danio rerio GN=cdk1 PE=2 SV=1 - [Q7T3L7_DANRE]|Cyclin-dependent kinase 2 OS=Danio rerio GN=cdk2 PE=2 SV=1 - [Q7ZWB1_DANRE]	Q7T3L7;Q7ZWB1	N-Term(Dimethyl); Y6(Phosp); K11(Dimethyl)	n1	N1	Y(6)	0.99476	T(5): 0.5; Y(6): 99.5; Y(10): 0.0	6.22627e+08	1.99027	0.906015	0.847357	0.658156	115.652	29.49	0	2	661.326	1321.65	0.820818	91.976	OR3_110412_CP_JP_Z2.raw
IGEGTYGVVYK	Cell division control protein 2 OS=Danio rerio GN=cdk1 PE=2 SV=1 - [Q7T3L7_DANRE]|Cyclin-dependent kinase 2 OS=Danio rerio GN=cdk2 PE=2 SV=1 - [Q7ZWB1_DANRE]	Q7T3L7;Q7ZWB1	N-Term(Dimethyl:2H(4)); Y6(Phosp); K11(Dimethyl:2H(4))	n1	N1	Y(10)	0.000167495	T(5): 0.0; Y(6): 0.0; Y(10): 100.0	9.61004e+06	2.3838	1.52865	1.0149	1.11045	48.3719	28.91	0	2	665.351	1329.69	0.232615	94.8231	OR3_110412_CP_JP_Z2.raw
IGEGTYGVVYK	Cell division control protein 2 OS=Danio rerio GN=cdk1 PE=2 SV=1 - [Q7T3L7_DANRE]|Cyclin-dependent kinase 2 OS=Danio rerio GN=cdk2 PE=2 SV=1 - [Q7ZWB1_DANRE]	Q7T3L7;Q7ZWB1	N-Term(Dimethyl:2H(4)); Y6(Phosp); K11(Dimethyl:2H(4))	n1	N1	Y(6)	0.995833	T(5): 0.4; Y(6): 99.6; Y(10): 0.0	5.64308e+08	1.99027	0.906015	0.847357	0.658156	128.604	41.73	0	2	665.351	1329.69	0.324418	90.7668	OR3_110412_CP_JP_Z2.raw
IGEGTYGVVYK	Cell division control protein 2 OS=Danio rerio GN=cdk1 PE=2 SV=1 - [Q7T3L7_DANRE]|Cyclin-dependent kinase 2 OS=Danio rerio GN=cdk2 PE=2 SV=1 - [Q7ZWB1_DANRE]	Q7T3L7;Q7ZWB1	N-Term(Dimethyl:2H(4)); Y6(Phosp); K11(Dimethyl:2H(4))	n1	N1	Y(6)	0.999885	T(5): 0.0; Y(6): 100.0; Y(10): 0.0	5.64308e+08	1.99027	0.906015	0.847357	0.658156	106.352	26.29	0	2	665.351	1329.69	0.416221	89.7577	OR3_110412_CP_JP_Z2.raw
IGEGTYGVVYK	Cell division control protein 2 OS=Danio rerio GN=cdk1 PE=2 SV=1 - [Q7T3L7_DANRE]|Cyclin-dependent kinase 2 OS=Danio rerio GN=cdk2 PE=2 SV=1 - [Q7ZWB1_DANRE]	Q7T3L7;Q7ZWB1	N-Term(Dimethyl:2H(4)); Y6(Phosp); K11(Dimethyl:2H(4))	n1	N1	Y(6)	0.994531	T(5): 0.5; Y(6): 99.5; Y(10): 0.0	5.64308e+08	1.99027	0.906015	0.847357	0.658156	108.907	43.47	0	2	665.351	1329.7	0.783434	91.7882	OR3_110412_CP_JP_Z2.raw
IGEGTYGVVYK	Cell division control protein 2 OS=Danio rerio GN=cdk1 PE=2 SV=1 - [Q7T3L7_DANRE]|Cyclin-dependent kinase 2 OS=Danio rerio GN=cdk2 PE=2 SV=1 - [Q7ZWB1_DANRE]	Q7T3L7;Q7ZWB1	N-Term(Dimethyl:2H(4)); Y6(Phosp); K11(Dimethyl:2H(4))	n1	N1	Y(6)	0.992343	T(5): 0.8; Y(6): 99.2; Y(10): 0.0						78.1912	29.75	0	2	665.352	1329.7	1.15065	93.8111	OR3_110412_CP_JP_Z2.raw
IGEGTYGVVYK	Cell division control protein 2 OS=Danio rerio GN=cdk1 PE=2 SV=1 - [Q7T3L7_DANRE]|Cyclin-dependent kinase 2 OS=Danio rerio GN=cdk2 PE=2 SV=1 - [Q7ZWB1_DANRE]	Q7T3L7;Q7ZWB1	N-Term(Dimethyl:2H(4)); Y6(Phosp); K11(Dimethyl:2H(4))	n1	N1	Y(6)	0.999048	T(5): 0.1; Y(6): 99.9; Y(10): 0.0						86.3088	30.93	0	2	665.352	1329.7	1.15065	92.7994	OR3_110412_CP_JP_Z2.raw
IGEGTYGVVYK	Cell division control protein 2 OS=Danio rerio GN=cdk1 PE=2 SV=1 - [Q7T3L7_DANRE]|Cyclin-dependent kinase 2 OS=Danio rerio GN=cdk2 PE=2 SV=1 - [Q7ZWB1_DANRE]	Q7T3L7;Q7ZWB1	N-Term(Dimethyl:2H(6)13C(2)); Y6(Phosp); K11(Dimethyl:2H(6)13C(2))	n1	N1	Y(6)	0.936864	T(5): 6.3; Y(6): 93.7; Y(10): 0.0	1.23964e+09	1.99027	0.906015	0.847357	0.658156	105.571	39	0	2	669.37	1337.73	-0.0064928	90.631	OR3_110412_CP_JP_Z2.raw
IGEGTYGVVYK	Cell division control protein 2 OS=Danio rerio GN=cdk1 PE=2 SV=1 - [Q7T3L7_DANRE]|Cyclin-dependent kinase 2 OS=Danio rerio GN=cdk2 PE=2 SV=1 - [Q7ZWB1_DANRE]	Q7T3L7;Q7ZWB1	N-Term(Dimethyl:2H(6)13C(2)); T5(Phosp); K11(Dimethyl:2H(6)13C(2))	n1	N1	T(5)	0.898335	T(5): 89.8; Y(6): 10.2; Y(10): 0.0	1.23964e+09					64.4309	27.2	0	2	669.37	1337.73	-0.0064928	89.6129	OR3_110412_CP_JP_Z2.raw
IGEGTYGVVYK	Cell division control protein 2 OS=Danio rerio GN=cdk1 PE=2 SV=1 - [Q7T3L7_DANRE]|Cyclin-dependent kinase 2 OS=Danio rerio GN=cdk2 PE=2 SV=1 - [Q7ZWB1_DANRE]	Q7T3L7;Q7ZWB1	N-Term(Dimethyl:2H(6)13C(2)); Y10(Phosp); K11(Dimethyl:2H(6)13C(2))	n1	N1	Y(6)	0.0972233	T(5): 9.7; Y(6): 80.6; Y(10): 9.7						52.5388	26.04	0	2	669.37	1337.73	0.267262	95.6743	OR3_110412_CP_JP_Z2.raw
IGEGTYGVVYK	Cell division control protein 2 OS=Danio rerio GN=cdk1 PE=2 SV=1 - [Q7T3L7_DANRE]|Cyclin-dependent kinase 2 OS=Danio rerio GN=cdk2 PE=2 SV=1 - [Q7ZWB1_DANRE]	Q7T3L7;Q7ZWB1	N-Term(Dimethyl:2H(6)13C(2)); Y6(Phosp); K11(Dimethyl:2H(6)13C(2))	n1	N1	Y(6)	0.994955	T(5): 0.5; Y(6): 99.5; Y(10): 0.0	1.23964e+09	1.99027	0.906015	0.847357	0.658156	105.571	33.43	0	2	669.37	1337.73	0.632268	91.6378	OR3_110412_CP_JP_Z2.raw
IGEGTYGVVYK	Cell division control protein 2 OS=Danio rerio GN=cdk1 PE=2 SV=1 - [Q7T3L7_DANRE]|Cyclin-dependent kinase 2 OS=Danio rerio GN=cdk2 PE=2 SV=1 - [Q7ZWB1_DANRE]	Q7T3L7;Q7ZWB1	N-Term(Dimethyl:2H(6)13C(2)); Y6(Phosp); K11(Dimethyl:2H(6)13C(2))	n1	N1	Y(6)	0.89661	T(5): 10.3; Y(6): 89.7; Y(10): 0.0						63.7593	32.85	0	2	669.37	1337.73	0.632268	93.6606	OR3_110412_CP_JP_Z2.raw
IGEGTYGVVYK	Cell division control protein 2 OS=Danio rerio GN=cdk1 PE=2 SV=1 - [Q7T3L7_DANRE]|Cyclin-dependent kinase 2 OS=Danio rerio GN=cdk2 PE=2 SV=1 - [Q7ZWB1_DANRE]	Q7T3L7;Q7ZWB1	N-Term(Dimethyl:2H(6)13C(2)); Y6(Phosp); K11(Dimethyl:2H(6)13C(2))	n1	N1	Y(6)	0.927786	T(5): 7.2; Y(6): 92.8; Y(10): 0.0						80.4391	22.31	0	2	669.37	1337.73	0.72352	92.6453	OR3_110412_CP_JP_Z2.raw
IGEGTYGVVYK	Cell division control protein 2 OS=Danio rerio GN=cdk1 PE=2 SV=1 - [Q7T3L7_DANRE]|Cyclin-dependent kinase 2 OS=Danio rerio GN=cdk2 PE=2 SV=1 - [Q7ZWB1_DANRE]	Q7T3L7;Q7ZWB1	N-Term(Dimethyl); Y6(Phosp); K11(Dimethyl)	n1	N1	Y(6)	0.908916	T(5): 9.1; Y(6): 90.9; Y(10): 0.0						53.7072	41.59	0	2	661.326	1321.64	0.0819188	93.0021	OR3_110412_CP_JP_Z3.raw
IGEGTYGVVYK	Cell division control protein 2 OS=Danio rerio GN=cdk1 PE=2 SV=1 - [Q7T3L7_DANRE]|Cyclin-dependent kinase 2 OS=Danio rerio GN=cdk2 PE=2 SV=1 - [Q7ZWB1_DANRE]	Q7T3L7;Q7ZWB1	N-Term(Dimethyl); Y6(Phosp); K11(Dimethyl)	n1	N1	Y(6)	0.94475	T(5): 5.5; Y(6): 94.5; Y(10): 0.0	1395627466	2.05655	0.917582	0.875572	0.666559	132.01	40.83	0	2	661.326	1321.65	1.0979	90.987	OR3_110412_CP_JP_Z3.raw
IGEGTYGVVYK	Cell division control protein 2 OS=Danio rerio GN=cdk1 PE=2 SV=1 - [Q7T3L7_DANRE]|Cyclin-dependent kinase 2 OS=Danio rerio GN=cdk2 PE=2 SV=1 - [Q7ZWB1_DANRE]	Q7T3L7;Q7ZWB1	N-Term(Dimethyl); Y6(Phosp); K11(Dimethyl)	n1	N1	Y(6)	0.999776	T(5): 0.0; Y(6): 100.0; Y(10): 0.0	1395627466	2.05655	0.917582	0.875572	0.666559	125.48	35.68	0	2	661.327	1321.65	1.37499	91.9949	OR3_110412_CP_JP_Z3.raw
IGEGTYGVVYK	Cell division control protein 2 OS=Danio rerio GN=cdk1 PE=2 SV=1 - [Q7T3L7_DANRE]|Cyclin-dependent kinase 2 OS=Danio rerio GN=cdk2 PE=2 SV=1 - [Q7ZWB1_DANRE]	Q7T3L7;Q7ZWB1	N-Term(Dimethyl:2H(4)); Y6(Phosp); K11(Dimethyl:2H(4))	n1	N1	Y(6)	0.90036	T(5): 9.0; Y(6): 90.0; Y(10): 1.0						74.8411	23.24	0	2	665.351	1329.69	0.0490082	93.0069	OR3_110412_CP_JP_Z3.raw
IGEGTYGVVYK	Cell division control protein 2 OS=Danio rerio GN=cdk1 PE=2 SV=1 - [Q7T3L7_DANRE]|Cyclin-dependent kinase 2 OS=Danio rerio GN=cdk2 PE=2 SV=1 - [Q7ZWB1_DANRE]	Q7T3L7;Q7ZWB1	N-Term(Dimethyl:2H(4)); Y6(Phosp); K11(Dimethyl:2H(4))	n1	N1	Y(6)	0.995944	T(5): 0.4; Y(6): 99.6; Y(10): 0.0	1.28166e+09	2.05655	0.917582	0.875572	0.666559	129.515	54.89	0	2	665.351	1329.7	0.783434	90.9911	OR3_110412_CP_JP_Z3.raw
IGEGTYGVVYK	Cell division control protein 2 OS=Danio rerio GN=cdk1 PE=2 SV=1 - [Q7T3L7_DANRE]|Cyclin-dependent kinase 2 OS=Danio rerio GN=cdk2 PE=2 SV=1 - [Q7ZWB1_DANRE]	Q7T3L7;Q7ZWB1	N-Term(Dimethyl:2H(4)); Y6(Phosp); K11(Dimethyl:2H(4))	n1	N1	Y(6)	0.994647	T(5): 0.5; Y(6): 99.5; Y(10): 0.0	1.28166e+09	2.05655	0.917582	0.875572	0.666559	103.917	34.62	0	2	665.352	1329.7	1.15065	91.9994	OR3_110412_CP_JP_Z3.raw
IGEGTYGVVYK	Cell division control protein 2 OS=Danio rerio GN=cdk1 PE=2 SV=1 - [Q7T3L7_DANRE]|Cyclin-dependent kinase 2 OS=Danio rerio GN=cdk2 PE=2 SV=1 - [Q7ZWB1_DANRE]	Q7T3L7;Q7ZWB1	N-Term(Dimethyl:2H(6)13C(2)); Y6(Phosp); K11(Dimethyl:2H(6)13C(2))	n1	N1	Y(10)	0.108433	T(5): 1.5; Y(6): 10.8; Y(10): 87.6	16122416	2.47357	0.56312	1.05312	0.409067	47.2176	24.04	0	2	669.369	1337.73	-1.37527	94.8	OR3_110412_CP_JP_Z3.raw
IGEGTYGVVYK	Cell division control protein 2 OS=Danio rerio GN=cdk1 PE=2 SV=1 - [Q7T3L7_DANRE]|Cyclin-dependent kinase 2 OS=Danio rerio GN=cdk2 PE=2 SV=1 - [Q7ZWB1_DANRE]	Q7T3L7;Q7ZWB1	N-Term(Dimethyl:2H(6)13C(2)); Y6(Phosp); K11(Dimethyl:2H(6)13C(2))	n1	N1	Y(6)	0.994329	T(5): 0.6; Y(6): 99.4; Y(10): 0.0						102.313	25.67	0	2	669.37	1337.73	-0.0977445	92.7444	OR3_110412_CP_JP_Z3.raw
IGEGTYGVVYK	Cell division control protein 2 OS=Danio rerio GN=cdk1 PE=2 SV=1 - [Q7T3L7_DANRE]|Cyclin-dependent kinase 2 OS=Danio rerio GN=cdk2 PE=2 SV=1 - [Q7ZWB1_DANRE]	Q7T3L7;Q7ZWB1	N-Term(Dimethyl:2H(6)13C(2)); Y6(Phosp); K11(Dimethyl:2H(6)13C(2))	n1	N1	Y(6)	0.948977	T(5): 5.1; Y(6): 94.9; Y(10): 0.0	2.87131e+09	2.05655	0.917582	0.875572	0.666559	118.249	38	0	2	669.37	1337.73	0.17601	91.7286	OR3_110412_CP_JP_Z3.raw
IGEGTYGVVYK	Cell division control protein 2 OS=Danio rerio GN=cdk1 PE=2 SV=1 - [Q7T3L7_DANRE]|Cyclin-dependent kinase 2 OS=Danio rerio GN=cdk2 PE=2 SV=1 - [Q7ZWB1_DANRE]	Q7T3L7;Q7ZWB1	N-Term(Dimethyl:2H(6)13C(2)); Y6(Phosp); K11(Dimethyl:2H(6)13C(2))	n1	N1	Y(6)	0.999856	T(5): 0.0; Y(6): 100.0; Y(10): 0.0	2.87131e+09	2.05655	0.917582	0.875572	0.666559	139.879	42.73	0	2	669.37	1337.73	0.358514	90.7177	OR3_110412_CP_JP_Z3.raw
IGEGTYGVVYK	Cell division control protein 2 OS=Danio rerio GN=cdk1 PE=2 SV=1 - [Q7T3L7_DANRE]|Cyclin-dependent kinase 2 OS=Danio rerio GN=cdk2 PE=2 SV=1 - [Q7ZWB1_DANRE]	Q7T3L7;Q7ZWB1	N-Term(Dimethyl); Y6(Phosp); K11(Dimethyl)	n1	N1	Y(6)	0.933368	T(5): 6.7; Y(6): 93.3; Y(10): 0.0	556561486	1.98918	0.902949	0.84689	0.655929	113.465	28.54	0	2	661.326	1321.64	0.174281	92.381	OR3_110412_CP_JP_Zre2.raw
IGEGTYGVVYK	Cell division control protein 2 OS=Danio rerio GN=cdk1 PE=2 SV=1 - [Q7T3L7_DANRE]|Cyclin-dependent kinase 2 OS=Danio rerio GN=cdk2 PE=2 SV=1 - [Q7ZWB1_DANRE]	Q7T3L7;Q7ZWB1	N-Term(Dimethyl); Y6(Phosp); K11(Dimethyl)	n1	N1	Y(6)	0.999985	T(5): 0.0; Y(6): 100.0; Y(10): 0.0	556561486	1.98918	0.902949	0.84689	0.655929	149.165	49.04	0	2	661.327	1321.65	1.65208	91.3752	OR3_110412_CP_JP_Zre2.raw
IGEGTYGVVYK	Cell division control protein 2 OS=Danio rerio GN=cdk1 PE=2 SV=1 - [Q7T3L7_DANRE]|Cyclin-dependent kinase 2 OS=Danio rerio GN=cdk2 PE=2 SV=1 - [Q7ZWB1_DANRE]	Q7T3L7;Q7ZWB1	N-Term(Dimethyl:2H(4)); Y6(Phosp); K11(Dimethyl:2H(4))	n1	N1	Y(6)	0.99501	T(5): 0.5; Y(6): 99.5; Y(10): 0.0	504177360	1.98918	0.902949	0.84689	0.655929	105.877	37.83	0	2	665.351	1329.69	0.140811	91.2507	OR3_110412_CP_JP_Zre2.raw
IGEGTYGVVYK	Cell division control protein 2 OS=Danio rerio GN=cdk1 PE=2 SV=1 - [Q7T3L7_DANRE]|Cyclin-dependent kinase 2 OS=Danio rerio GN=cdk2 PE=2 SV=1 - [Q7ZWB1_DANRE]	Q7T3L7;Q7ZWB1	N-Term(Dimethyl:2H(4)); Y6(Phosp); K11(Dimethyl:2H(4))	n1	N1	Y(10)	0.00815037	T(5): 0.0; Y(6): 0.8; Y(10): 99.2	1801638	2.7848	0.47318	1.18562	0.343732	71.4197	32.74	0	2	665.351	1329.69	0.140811	95.2951	OR3_110412_CP_JP_Zre2.raw
IGEGTYGVVYK	Cell division control protein 2 OS=Danio rerio GN=cdk1 PE=2 SV=1 - [Q7T3L7_DANRE]|Cyclin-dependent kinase 2 OS=Danio rerio GN=cdk2 PE=2 SV=1 - [Q7ZWB1_DANRE]	Q7T3L7;Q7ZWB1	N-Term(Dimethyl:2H(4)); Y6(Phosp); K11(Dimethyl:2H(4))	n1	N1	Y(6)	0.814284	T(5): 9.3; Y(6): 81.4; Y(10): 9.3	1.21647e+06					59.404	29.39	0	2	665.351	1329.69	0.324418	94.2878	OR3_110412_CP_JP_Zre2.raw
IGEGTYGVVYK	Cell division control protein 2 OS=Danio rerio GN=cdk1 PE=2 SV=1 - [Q7T3L7_DANRE]|Cyclin-dependent kinase 2 OS=Danio rerio GN=cdk2 PE=2 SV=1 - [Q7ZWB1_DANRE]	Q7T3L7;Q7ZWB1	N-Term(Dimethyl:2H(4)); Y6(Phosp); K11(Dimethyl:2H(4))	n1	N1	Y(6)	0.992764	T(5): 0.7; Y(6): 99.3; Y(10): 0.0	504177360	1.98918	0.902949	0.84689	0.655929	100.643	36.07	0	2	665.351	1329.69	0.416221	92.2553	OR3_110412_CP_JP_Zre2.raw
IGEGTYGVVYK	Cell division control protein 2 OS=Danio rerio GN=cdk1 PE=2 SV=1 - [Q7T3L7_DANRE]|Cyclin-dependent kinase 2 OS=Danio rerio GN=cdk2 PE=2 SV=1 - [Q7ZWB1_DANRE]	Q7T3L7;Q7ZWB1	N-Term(Dimethyl:2H(6)13C(2)); Y6(Phosp); K11(Dimethyl:2H(6)13C(2))	n1	N1	Y(6)	0.994606	T(5): 0.5; Y(6): 99.5; Y(10): 0.0						92.0466	35.49	0	2	669.369	1337.73	-0.827758	93.1643	OR3_110412_CP_JP_Zre2.raw
IGEGTYGVVYK	Cell division control protein 2 OS=Danio rerio GN=cdk1 PE=2 SV=1 - [Q7T3L7_DANRE]|Cyclin-dependent kinase 2 OS=Danio rerio GN=cdk2 PE=2 SV=1 - [Q7ZWB1_DANRE]	Q7T3L7;Q7ZWB1	N-Term(Dimethyl:2H(6)13C(2)); Y6(Phosp); K11(Dimethyl:2H(6)13C(2))	n1	N1	Y(6)	0.996035	T(5): 0.4; Y(6): 99.6; Y(10): 0.0	1.10798e+09	1.98918	0.902949	0.84689	0.655929	130.285	43.19	0	2	669.37	1337.73	-0.645255	91.1368	OR3_110412_CP_JP_Zre2.raw
IGEGTYGVVYK	Cell division control protein 2 OS=Danio rerio GN=cdk1 PE=2 SV=1 - [Q7T3L7_DANRE]|Cyclin-dependent kinase 2 OS=Danio rerio GN=cdk2 PE=2 SV=1 - [Q7ZWB1_DANRE]	Q7T3L7;Q7ZWB1	N-Term(Dimethyl:2H(6)13C(2)); Y6(Phosp); K11(Dimethyl:2H(6)13C(2))	n1	N1	Y(6)	0.994073	T(5): 0.6; Y(6): 99.4; Y(10): 0.0	1.10798e+09	1.98918	0.902949	0.84689	0.655929	95.4307	28.22	0	2	669.37	1337.73	-0.554003	92.1459	OR3_110412_CP_JP_Zre2.raw
IGEGTYGVVYK	Cell division control protein 2 OS=Danio rerio GN=cdk1 PE=2 SV=1 - [Q7T3L7_DANRE]|Cyclin-dependent kinase 2 OS=Danio rerio GN=cdk2 PE=2 SV=1 - [Q7ZWB1_DANRE]	Q7T3L7;Q7ZWB1	N-Term(Dimethyl:2H(6)13C(2)); Y6(Phosp); K11(Dimethyl:2H(6)13C(2))	n1	N1	Y(6)	0.918391	T(5): 0.1; Y(6): 91.8; Y(10): 8.1	1.8148e+07	2.7848	0.47318	1.18562	0.343732	90.9835	23.51	0	2	669.37	1337.73	-0.188996	95.2003	OR3_110412_CP_JP_Zre2.raw
IGEGTYGVVYK	Cell division control protein 2 OS=Danio rerio GN=cdk1 PE=2 SV=1 - [Q7T3L7_DANRE]|Cyclin-dependent kinase 2 OS=Danio rerio GN=cdk2 PE=2 SV=1 - [Q7ZWB1_DANRE]	Q7T3L7;Q7ZWB1	N-Term(Dimethyl); Y6(Phosp); K11(Dimethyl)	n1	N1	Y(6)	0.925609	T(5): 7.4; Y(6): 92.6; Y(10): 0.1	1.25694e+07	2.03902	0.964266	0.868112	0.700471	96.3419	31.9	0	2	661.326	1321.64	0.0819188	94.9377	OR3_110412_CP_JP_Zre3.raw
IGEGTYGVVYK	Cell division control protein 2 OS=Danio rerio GN=cdk1 PE=2 SV=1 - [Q7T3L7_DANRE]|Cyclin-dependent kinase 2 OS=Danio rerio GN=cdk2 PE=2 SV=1 - [Q7ZWB1_DANRE]	Q7T3L7;Q7ZWB1	N-Term(Dimethyl); Y6(Phosp); K11(Dimethyl)	n1	N1	Y(6)	0.999644	T(5): 0.0; Y(6): 100.0; Y(10): 0.0	1.30732e+09	2.04622	0.904014	0.871176	0.656703	125.942	40.7	0	2	661.326	1321.64	0.174281	90.61	OR3_110412_CP_JP_Zre3.raw
IGEGTYGVVYK	Cell division control protein 2 OS=Danio rerio GN=cdk1 PE=2 SV=1 - [Q7T3L7_DANRE]|Cyclin-dependent kinase 2 OS=Danio rerio GN=cdk2 PE=2 SV=1 - [Q7ZWB1_DANRE]	Q7T3L7;Q7ZWB1	N-Term(Dimethyl); Y6(Phosp); K11(Dimethyl)	n1	N1	Y(6)	0.991439	T(5): 0.9; Y(6): 99.1; Y(10): 0.0						90.9835	23.4	0	2	661.326	1321.64	0.174281	91.6405	OR3_110412_CP_JP_Zre3.raw
IGEGTYGVVYK	Cell division control protein 2 OS=Danio rerio GN=cdk1 PE=2 SV=1 - [Q7T3L7_DANRE]|Cyclin-dependent kinase 2 OS=Danio rerio GN=cdk2 PE=2 SV=1 - [Q7ZWB1_DANRE]	Q7T3L7;Q7ZWB1	N-Term(Dimethyl:2H(4)); Y6(Phosp); K11(Dimethyl:2H(4))	n1	N1	Y(6)	0.999217	T(5): 0.1; Y(6): 99.9; Y(10): 0.0						96.3419	29.36	0	2	665.351	1329.69	-0.134598	91.5815	OR3_110412_CP_JP_Zre3.raw
IGEGTYGVVYK	Cell division control protein 2 OS=Danio rerio GN=cdk1 PE=2 SV=1 - [Q7T3L7_DANRE]|Cyclin-dependent kinase 2 OS=Danio rerio GN=cdk2 PE=2 SV=1 - [Q7ZWB1_DANRE]	Q7T3L7;Q7ZWB1	N-Term(Dimethyl:2H(4)); Y6(Phosp); K11(Dimethyl:2H(4))	n1	N1	Y(6)	0.996172	T(5): 0.4; Y(6): 99.6; Y(10): 0.0	1.18183e+09	2.04622	0.904014	0.871176	0.656703	119.585	35.51	0	2	665.351	1329.69	0.0490082	90.5674	OR3_110412_CP_JP_Zre3.raw
IGEGTYGVVYK	Cell division control protein 2 OS=Danio rerio GN=cdk1 PE=2 SV=1 - [Q7T3L7_DANRE]|Cyclin-dependent kinase 2 OS=Danio rerio GN=cdk2 PE=2 SV=1 - [Q7ZWB1_DANRE]	Q7T3L7;Q7ZWB1	N-Term(Dimethyl:2H(4)); Y6(Phosp); K11(Dimethyl:2H(4))	n1	N1	Y(6)	0.991858	T(5): 0.7; Y(6): 99.2; Y(10): 0.1	1.21202e+07	2.03902	0.964266	0.868112	0.700471	94.9495	25.11	0	2	665.351	1329.7	0.96704	94.9117	OR3_110412_CP_JP_Zre3.raw
IGEGTYGVVYK	Cell division control protein 2 OS=Danio rerio GN=cdk1 PE=2 SV=1 - [Q7T3L7_DANRE]|Cyclin-dependent kinase 2 OS=Danio rerio GN=cdk2 PE=2 SV=1 - [Q7ZWB1_DANRE]	Q7T3L7;Q7ZWB1	N-Term(Dimethyl:2H(6)13C(2)); Y6(Phosp); K11(Dimethyl:2H(6)13C(2))	n1	N1	Y(6)	0.999667	T(5): 0.0; Y(6): 100.0; Y(10): 0.0	2.67506e+09	2.04622	0.904014	0.871176	0.656703	116.121	38.15	0	2	669.37	1337.73	-0.736507	90.2426	OR3_110412_CP_JP_Zre3.raw
IGEGTYGVVYK	Cell division control protein 2 OS=Danio rerio GN=cdk1 PE=2 SV=1 - [Q7T3L7_DANRE]|Cyclin-dependent kinase 2 OS=Danio rerio GN=cdk2 PE=2 SV=1 - [Q7ZWB1_DANRE]	Q7T3L7;Q7ZWB1	N-Term(Dimethyl:2H(6)13C(2)); Y6(Phosp); K11(Dimethyl:2H(6)13C(2))	n1	N1	Y(6)	0.994955	T(5): 0.5; Y(6): 99.5; Y(10): 0.0	2.67506e+09	2.04622	0.904014	0.871176	0.656703	105.571	36.19	0	2	669.37	1337.73	-0.3715	91.2696	OR3_110412_CP_JP_Zre3.raw
IGEGTYGVVYK	Cell division control protein 2 OS=Danio rerio GN=cdk1 PE=2 SV=1 - [Q7T3L7_DANRE]|Cyclin-dependent kinase 2 OS=Danio rerio GN=cdk2 PE=2 SV=1 - [Q7ZWB1_DANRE]	Q7T3L7;Q7ZWB1	N-Term(Dimethyl:2H(6)13C(2)); T5(Phosp); K11(Dimethyl:2H(6)13C(2))	n1	N1	Y(6)	0.00840724	T(5): 0.8; Y(6): 99.1; Y(10): 0.0						60.5062	26.13	0	2	669.37	1337.73	-0.0977445	92.2787	OR3_110412_CP_JP_Zre3.raw
RPDNNTQDVGVYQDFNK	Protein kinase C, delta OS=Danio rerio GN=prkcda PE=2 SV=1 - [Q7ZUC5_DANRE]	Q7ZUC5	N-Term(Dimethyl); Y12(Phosp); K17(Dimethyl)	n1	N1	Y(12)	1	T(6): 0.0; Y(12): 100.0	3.50212e+06	2.53193	1.09549	1.07797	0.7958	147.082	26.26	0	3	715.992	2145.96	0.00740709	77.4507	OR3_110412_CP_JP_Z1.raw
RPDNNTQDVGVYQDFNK	Protein kinase C, delta OS=Danio rerio GN=prkcda PE=2 SV=1 - [Q7ZUC5_DANRE]	Q7ZUC5	N-Term(Dimethyl:2H(6)13C(2)); Y12(Phosp); K17(Dimethyl:2H(6)13C(2))	n1	N1	Y(12)	1	T(6): 0.0; Y(12): 100.0	9.01505e+06	2.53193	1.09549	1.07797	0.7958	181.554	36.34	0	3	721.354	2162.05	-0.413735	77.2764	OR3_110412_CP_JP_Z1.raw
RPDNNTQDVGVYQDFNK	Protein kinase C, delta OS=Danio rerio GN=prkcda PE=2 SV=1 - [Q7ZUC5_DANRE]	Q7ZUC5	N-Term(Dimethyl); Y12(Phosp); K17(Dimethyl)	n1	N1	Y(12)	1	T(6): 0.0; Y(12): 100.0	392848					140.983	21.31	0	3	715.992	2145.96	0.690012	78.2751	OR3_110412_CP_JP_Zre2.raw
RPDNNTQDVGVYQDFNK	Protein kinase C, delta OS=Danio rerio GN=prkcda PE=2 SV=1 - [Q7ZUC5_DANRE]	Q7ZUC5	N-Term(Dimethyl:2H(6)13C(2)); Y12(Phosp); K17(Dimethyl:2H(6)13C(2))	n1	N1	Y(12)	1	T(6): 0.0; Y(12): 100.0	2.30793e+06					163.569	32.68	0	3	721.354	2162.05	-0.413735	77.9791	OR3_110412_CP_JP_Zre2.raw
SQGGEPTYNIAVGK	Profilin 2 OS=Danio rerio GN=pfn2 PE=2 SV=1 - [Q802D5_DANRE]	Q802D5	N-Term(Dimethyl:2H(6)13C(2)); Y8(Phosp); K14(Dimethyl:2H(6)13C(2))	n1	N1	Y(8)	0.906973	S(1): 0.0; T(7): 9.3; Y(8): 90.7	2.01538e+06	2.93216	0.766045	1.24837	0.556478	95.1409	33.15	0	2	786.916	1572.82	0.140041	75.5263	OR3_110412_CP_JP_Zre2.raw
LTDDEMTGYVATR	Mitogen-activated protein kinase 14B OS=Danio rerio GN=mapk14b PE=1 SV=1 - [MK14B_DANRE]|Mitogen-activated protein kinase 14B OS=Danio rerio GN=mapk14b PE=2 SV=1 - [F1RAA2_DANRE]|Mitogen-activated protein kinase 14B OS=Danio rerio GN=mapk14b PE=2 SV=1 - [F1QQ40_DANRE]|Mitogen-activated protein kinase 14B OS=Danio rerio GN=mapk14b PE=2 SV=1 - [F1R202_DANRE]	Q9DGE1;F1RAA2;F1QQ40;F1R202	N-Term(Dimethyl); M6(Oxidation); Y9(Phosp)	n1	N1	Y(9)	0.999988	T(2): 0.0; T(7): 0.0; Y(9): 100.0; T(12): 0.0	9.87145e+07	2.05801	1.06053	0.876196	0.770403	182.391	68.86	0	2	798.338	1595.67	2.13818	59.1859	OR3_110412_CP_JP_Z1.raw
LTDDEMTGYVATR	Mitogen-activated protein kinase 14B OS=Danio rerio GN=mapk14b PE=1 SV=1 - [MK14B_DANRE]|Mitogen-activated protein kinase 14B OS=Danio rerio GN=mapk14b PE=2 SV=1 - [F1RAA2_DANRE]|Mitogen-activated protein kinase 14B OS=Danio rerio GN=mapk14b PE=2 SV=1 - [F1QQ40_DANRE]|Mitogen-activated protein kinase 14B OS=Danio rerio GN=mapk14b PE=2 SV=1 - [F1R202_DANRE]	Q9DGE1;F1RAA2;F1QQ40;F1R202	N-Term(Dimethyl:2H(6)13C(2)); T2(Phosp); M6(Oxidation)	n1	N1	T(2)	0.991417	T(2): 99.1; T(7): 0.0; Y(9): 0.9; T(12): 0.0	4.26149e+07	2.10754	1.06958	0.897282	0.776973	81.9929	26.29	0	3	535.241	1603.71	-0.65762	59.4657	OR3_110412_CP_JP_Z1.raw
LTDDEMTGYVATR	Mitogen-activated protein kinase 14B OS=Danio rerio GN=mapk14b PE=1 SV=1 - [MK14B_DANRE]|Mitogen-activated protein kinase 14B OS=Danio rerio GN=mapk14b PE=2 SV=1 - [F1RAA2_DANRE]|Mitogen-activated protein kinase 14B OS=Danio rerio GN=mapk14b PE=2 SV=1 - [F1QQ40_DANRE]|Mitogen-activated protein kinase 14B OS=Danio rerio GN=mapk14b PE=2 SV=1 - [F1R202_DANRE]	Q9DGE1;F1RAA2;F1QQ40;F1R202	N-Term(Dimethyl:2H(6)13C(2)); M6(Oxidation); T7(Phosp)	n1	N1	T(7)	0.892603	T(2): 0.0; T(7): 89.3; Y(9): 10.7; T(12): 0.0	2.0553e+08	2.05801	1.06053	0.876196	0.770403	72.1475	23.64	0	2	802.359	1603.71	0.340291	58.3199	OR3_110412_CP_JP_Z1.raw
LTDDEMTGYVATR	Mitogen-activated protein kinase 14B OS=Danio rerio GN=mapk14b PE=1 SV=1 - [MK14B_DANRE]|Mitogen-activated protein kinase 14B OS=Danio rerio GN=mapk14b PE=2 SV=1 - [F1RAA2_DANRE]|Mitogen-activated protein kinase 14B OS=Danio rerio GN=mapk14b PE=2 SV=1 - [F1QQ40_DANRE]|Mitogen-activated protein kinase 14B OS=Danio rerio GN=mapk14b PE=2 SV=1 - [F1R202_DANRE]	Q9DGE1;F1RAA2;F1QQ40;F1R202	N-Term(Dimethyl:2H(6)13C(2)); M6(Oxidation); Y9(Phosp)	n1	N1	T(2)	0.107278	T(2): 87.7; T(7): 1.5; Y(9): 10.7; T(12): 0.0						48.4547	20.97	0	2	802.36	1603.71	1.10146	61.403	OR3_110412_CP_JP_Z1.raw
LTDDEMTGYVATR	Mitogen-activated protein kinase 14B OS=Danio rerio GN=mapk14b PE=1 SV=1 - [MK14B_DANRE]|Mitogen-activated protein kinase 14B OS=Danio rerio GN=mapk14b PE=2 SV=1 - [F1RAA2_DANRE]|Mitogen-activated protein kinase 14B OS=Danio rerio GN=mapk14b PE=2 SV=1 - [F1QQ40_DANRE]|Mitogen-activated protein kinase 14B OS=Danio rerio GN=mapk14b PE=2 SV=1 - [F1R202_DANRE]	Q9DGE1;F1RAA2;F1QQ40;F1R202	N-Term(Dimethyl:2H(6)13C(2)); M6(Oxidation); Y9(Phosp)	n1	N1	Y(9)	0.999648	T(2): 0.0; T(7): 0.0; Y(9): 100.0; T(12): 0.0	2.0553e+08	2.05801	1.06053	0.876196	0.770403	156.357	56.23	0	2	802.36	1603.71	1.32982	59.3265	OR3_110412_CP_JP_Z1.raw
LTDDEMTGYVATR	Mitogen-activated protein kinase 14B OS=Danio rerio GN=mapk14b PE=1 SV=1 - [MK14B_DANRE]|Mitogen-activated protein kinase 14B OS=Danio rerio GN=mapk14b PE=2 SV=1 - [F1RAA2_DANRE]|Mitogen-activated protein kinase 14B OS=Danio rerio GN=mapk14b PE=2 SV=1 - [F1QQ40_DANRE]|Mitogen-activated protein kinase 14B OS=Danio rerio GN=mapk14b PE=2 SV=1 - [F1R202_DANRE]	Q9DGE1;F1RAA2;F1QQ40;F1R202	N-Term(Dimethyl:2H(6)13C(2)); M6(Oxidation); T7(Phosp)	n1	N1	Y(9)	0.0740185	T(2): 0.0; T(7): 7.4; Y(9): 92.6; T(12): 0.0	83541.5	0.569113	0.40795	0.242299	0.296347	81.5058	59.26	0	2	802.36	1603.71	2.09099	60.384	OR3_110412_CP_JP_Z1.raw
LTDDEMTGYVATR	Mitogen-activated protein kinase 14B OS=Danio rerio GN=mapk14b PE=1 SV=1 - [MK14B_DANRE]|Mitogen-activated protein kinase 14B OS=Danio rerio GN=mapk14b PE=2 SV=1 - [F1RAA2_DANRE]|Mitogen-activated protein kinase 14B OS=Danio rerio GN=mapk14b PE=2 SV=1 - [F1QQ40_DANRE]|Mitogen-activated protein kinase 14B OS=Danio rerio GN=mapk14b PE=2 SV=1 - [F1R202_DANRE]	Q9DGE1;F1RAA2;F1QQ40;F1R202	N-Term(Dimethyl); M6(Oxidation); Y9(Phosp)	n1	N1	Y(9)	0.999895	T(2): 0.0; T(7): 0.0; Y(9): 100.0; T(12): 0.0	3.92509e+07	2.10502	1.11636	0.896212	0.810956	191.662	74.61	0	2	798.338	1595.67	1.75567	58.2943	OR3_110412_CP_JP_Z2.raw
LTDDEMTGYVATR	Mitogen-activated protein kinase 14B OS=Danio rerio GN=mapk14b PE=1 SV=1 - [MK14B_DANRE]|Mitogen-activated protein kinase 14B OS=Danio rerio GN=mapk14b PE=2 SV=1 - [F1RAA2_DANRE]|Mitogen-activated protein kinase 14B OS=Danio rerio GN=mapk14b PE=2 SV=1 - [F1QQ40_DANRE]|Mitogen-activated protein kinase 14B OS=Danio rerio GN=mapk14b PE=2 SV=1 - [F1R202_DANRE]	Q9DGE1;F1RAA2;F1QQ40;F1R202	N-Term(Dimethyl:2H(6)13C(2)); M6(Oxidation); T7(Phosp)	n1	N1	Y(9)	0.0801312	T(2): 0.0; T(7): 8.0; Y(9): 92.0; T(12): 0.0	8.33547e+07	2.10502	1.11636	0.896212	0.810956	98.5605	51.7	0	2	802.36	1603.71	1.2537	58.7384	OR3_110412_CP_JP_Z2.raw
LTDDEMTGYVATR	Mitogen-activated protein kinase 14B OS=Danio rerio GN=mapk14b PE=1 SV=1 - [MK14B_DANRE]|Mitogen-activated protein kinase 14B OS=Danio rerio GN=mapk14b PE=2 SV=1 - [F1RAA2_DANRE]|Mitogen-activated protein kinase 14B OS=Danio rerio GN=mapk14b PE=2 SV=1 - [F1QQ40_DANRE]|Mitogen-activated protein kinase 14B OS=Danio rerio GN=mapk14b PE=2 SV=1 - [F1R202_DANRE]	Q9DGE1;F1RAA2;F1QQ40;F1R202	N-Term(Dimethyl); M6(Oxidation); Y9(Phosp)	n1	N1	Y(9)	0.999993	T(2): 0.0; T(7): 0.0; Y(9): 100.0; T(12): 0.0	126790544	2.03008	1.07346	0.864302	0.779791	182.519	73.03	0	2	798.337	1595.67	0.608157	58.6216	OR3_110412_CP_JP_Z3.raw
LTDDEMTGYVATR	Mitogen-activated protein kinase 14B OS=Danio rerio GN=mapk14b PE=1 SV=1 - [MK14B_DANRE]|Mitogen-activated protein kinase 14B OS=Danio rerio GN=mapk14b PE=2 SV=1 - [F1RAA2_DANRE]|Mitogen-activated protein kinase 14B OS=Danio rerio GN=mapk14b PE=2 SV=1 - [F1QQ40_DANRE]|Mitogen-activated protein kinase 14B OS=Danio rerio GN=mapk14b PE=2 SV=1 - [F1R202_DANRE]	Q9DGE1;F1RAA2;F1QQ40;F1R202	N-Term(Dimethyl:2H(6)13C(2)); M6(Oxidation); Y9(Phosp)	n1	N1	Y(9)	0.99999	T(2): 0.0; T(7): 0.0; Y(9): 100.0; T(12): 0.0	2.59485e+08	2.03008	1.07346	0.864302	0.779791	173.787	62.98	0	2	802.359	1603.71	-0.344766	59.1802	OR3_110412_CP_JP_Z3.raw
LTDDEMTGYVATR	Mitogen-activated protein kinase 14B OS=Danio rerio GN=mapk14b PE=1 SV=1 - [MK14B_DANRE]|Mitogen-activated protein kinase 14B OS=Danio rerio GN=mapk14b PE=2 SV=1 - [F1RAA2_DANRE]|Mitogen-activated protein kinase 14B OS=Danio rerio GN=mapk14b PE=2 SV=1 - [F1QQ40_DANRE]|Mitogen-activated protein kinase 14B OS=Danio rerio GN=mapk14b PE=2 SV=1 - [F1R202_DANRE]	Q9DGE1;F1RAA2;F1QQ40;F1R202	N-Term(Dimethyl:2H(6)13C(2)); M6(Oxidation); Y9(Phosp)	n1	N1	Y(9)	0.994107	T(2): 0.0; T(7): 0.6; Y(9): 99.4; T(12): 0.0	2.59485e+08	2.03008	1.07346	0.864302	0.779791	120.35	54.43	0	2	802.359	1603.71	0.568643	58.1749	OR3_110412_CP_JP_Z3.raw
LTDDEMTGYVATR	Mitogen-activated protein kinase 14B OS=Danio rerio GN=mapk14b PE=1 SV=1 - [MK14B_DANRE]|Mitogen-activated protein kinase 14B OS=Danio rerio GN=mapk14b PE=2 SV=1 - [F1RAA2_DANRE]|Mitogen-activated protein kinase 14B OS=Danio rerio GN=mapk14b PE=2 SV=1 - [F1QQ40_DANRE]|Mitogen-activated protein kinase 14B OS=Danio rerio GN=mapk14b PE=2 SV=1 - [F1R202_DANRE]	Q9DGE1;F1RAA2;F1QQ40;F1R202	N-Term(Dimethyl); M6(Oxidation); Y9(Phosp)	n1	N1	Y(9)	0.94685	T(2): 0.0; T(7): 5.3; Y(9): 94.7; T(12): 0.0	4.14208e+07	2.05852	1.10176	0.876413	0.80035	145.104	72.16	0	2	798.337	1595.67	0.225651	59.203	OR3_110412_CP_JP_Zre2.raw
LTDDEMTGYVATR	Mitogen-activated protein kinase 14B OS=Danio rerio GN=mapk14b PE=1 SV=1 - [MK14B_DANRE]|Mitogen-activated protein kinase 14B OS=Danio rerio GN=mapk14b PE=2 SV=1 - [F1RAA2_DANRE]|Mitogen-activated protein kinase 14B OS=Danio rerio GN=mapk14b PE=2 SV=1 - [F1QQ40_DANRE]|Mitogen-activated protein kinase 14B OS=Danio rerio GN=mapk14b PE=2 SV=1 - [F1R202_DANRE]	Q9DGE1;F1RAA2;F1QQ40;F1R202	N-Term(Dimethyl:2H(6)13C(2)); M6(Oxidation); Y9(Phosp)	n1	N1	Y(9)	0.894794	T(2): 10.3; T(7): 0.2; Y(9): 89.5; T(12): 0.0	1.28309e+07	2.16865	1.06355	0.923301	0.772594	64.6939	27.32	0	3	535.241	1603.71	-1.68521	58.8265	OR3_110412_CP_JP_Zre2.raw
LTDDEMTGYVATR	Mitogen-activated protein kinase 14B OS=Danio rerio GN=mapk14b PE=1 SV=1 - [MK14B_DANRE]|Mitogen-activated protein kinase 14B OS=Danio rerio GN=mapk14b PE=2 SV=1 - [F1RAA2_DANRE]|Mitogen-activated protein kinase 14B OS=Danio rerio GN=mapk14b PE=2 SV=1 - [F1QQ40_DANRE]|Mitogen-activated protein kinase 14B OS=Danio rerio GN=mapk14b PE=2 SV=1 - [F1R202_DANRE]	Q9DGE1;F1RAA2;F1QQ40;F1R202	N-Term(Dimethyl:2H(6)13C(2)); M6(Oxidation); T7(Phosp)	n1	N1	T(7)	0.907752	T(2): 0.0; T(7): 90.8; Y(9): 9.2; T(12): 0.0	8.61243e+07	2.05852	1.10176	0.876413	0.80035	85.2729	22.67	0	2	802.358	1603.71	-0.420883	60.6068	OR3_110412_CP_JP_Zre2.raw
LTDDEMTGYVATR	Mitogen-activated protein kinase 14B OS=Danio rerio GN=mapk14b PE=1 SV=1 - [MK14B_DANRE]|Mitogen-activated protein kinase 14B OS=Danio rerio GN=mapk14b PE=2 SV=1 - [F1RAA2_DANRE]|Mitogen-activated protein kinase 14B OS=Danio rerio GN=mapk14b PE=2 SV=1 - [F1QQ40_DANRE]|Mitogen-activated protein kinase 14B OS=Danio rerio GN=mapk14b PE=2 SV=1 - [F1R202_DANRE]	Q9DGE1;F1RAA2;F1QQ40;F1R202	N-Term(Dimethyl:2H(6)13C(2)); M6(Oxidation); T7(Phosp)	n1	N1	Y(9)	0.0673515	T(2): 0.0; T(7): 6.7; Y(9): 93.3; T(12): 0.0	8.61243e+07	2.05852	1.10176	0.876413	0.80035	121.077	55.93	0	2	802.359	1603.71	0.0358214	59.4882	OR3_110412_CP_JP_Zre2.raw
LTDDEMTGYVATR	Mitogen-activated protein kinase 14B OS=Danio rerio GN=mapk14b PE=1 SV=1 - [MK14B_DANRE]|Mitogen-activated protein kinase 14B OS=Danio rerio GN=mapk14b PE=2 SV=1 - [F1RAA2_DANRE]|Mitogen-activated protein kinase 14B OS=Danio rerio GN=mapk14b PE=2 SV=1 - [F1QQ40_DANRE]|Mitogen-activated protein kinase 14B OS=Danio rerio GN=mapk14b PE=2 SV=1 - [F1R202_DANRE]	Q9DGE1;F1RAA2;F1QQ40;F1R202	N-Term(Dimethyl:2H(6)13C(2)); M6(Oxidation); Y9(Phosp)	n1	N1	Y(9)	0.971699	T(2): 0.0; T(7): 2.4; Y(9): 97.2; T(12): 0.4	62960.2					54.6347	22.49	0	2	802.359	1603.71	0.264174	61.7874	OR3_110412_CP_JP_Zre2.raw
LTDDEMTGYVATR	Mitogen-activated protein kinase 14B OS=Danio rerio GN=mapk14b PE=1 SV=1 - [MK14B_DANRE]|Mitogen-activated protein kinase 14B OS=Danio rerio GN=mapk14b PE=2 SV=1 - [F1RAA2_DANRE]|Mitogen-activated protein kinase 14B OS=Danio rerio GN=mapk14b PE=2 SV=1 - [F1QQ40_DANRE]|Mitogen-activated protein kinase 14B OS=Danio rerio GN=mapk14b PE=2 SV=1 - [F1R202_DANRE]	Q9DGE1;F1RAA2;F1QQ40;F1R202	N-Term(Dimethyl:2H(6)13C(2)); M6(Oxidation); Y9(Phosp)	n1	N1	Y(9)	0.88452	T(2): 0.0; T(7): 11.2; Y(9): 88.5; T(12): 0.3	8.61243e+07	2.05852	1.10176	0.876413	0.80035	60.6339	23.79	0	2	802.36	1603.71	0.94923	58.4748	OR3_110412_CP_JP_Zre2.raw
LTDDEMTGYVATR	Mitogen-activated protein kinase 14B OS=Danio rerio GN=mapk14b PE=1 SV=1 - [MK14B_DANRE]|Mitogen-activated protein kinase 14B OS=Danio rerio GN=mapk14b PE=2 SV=1 - [F1RAA2_DANRE]|Mitogen-activated protein kinase 14B OS=Danio rerio GN=mapk14b PE=2 SV=1 - [F1QQ40_DANRE]|Mitogen-activated protein kinase 14B OS=Danio rerio GN=mapk14b PE=2 SV=1 - [F1R202_DANRE]	Q9DGE1;F1RAA2;F1QQ40;F1R202	N-Term(Dimethyl); M6(Oxidation); Y9(Phosp)	n1	N1	Y(9)	0.999797	T(2): 0.0; T(7): 0.0; Y(9): 100.0; T(12): 0.0	118432660	2.0995	1.10993	0.893862	0.806289	160.741	80.61	0	2	798.337	1595.67	0.914161	58.1302	OR3_110412_CP_JP_Zre3.raw
LTDDEMTGYVATR	Mitogen-activated protein kinase 14B OS=Danio rerio GN=mapk14b PE=1 SV=1 - [MK14B_DANRE]|Mitogen-activated protein kinase 14B OS=Danio rerio GN=mapk14b PE=2 SV=1 - [F1RAA2_DANRE]|Mitogen-activated protein kinase 14B OS=Danio rerio GN=mapk14b PE=2 SV=1 - [F1QQ40_DANRE]|Mitogen-activated protein kinase 14B OS=Danio rerio GN=mapk14b PE=2 SV=1 - [F1R202_DANRE]	Q9DGE1;F1RAA2;F1QQ40;F1R202	N-Term(Dimethyl:2H(6)13C(2)); M6(Oxidation); Y9(Phosp)	n1	N1	T(7)	0.0694187	T(2): 0.0; T(7): 93.1; Y(9): 6.9; T(12): 0.0	2.50542e+08	2.0995	1.10993	0.893862	0.806289	102.528	43.57	0	2	802.359	1603.71	0.111939	57.6121	OR3_110412_CP_JP_Zre3.raw
LTDDEMTGYVATR	Mitogen-activated protein kinase 14B OS=Danio rerio GN=mapk14b PE=1 SV=1 - [MK14B_DANRE]|Mitogen-activated protein kinase 14B OS=Danio rerio GN=mapk14b PE=2 SV=1 - [F1RAA2_DANRE]|Mitogen-activated protein kinase 14B OS=Danio rerio GN=mapk14b PE=2 SV=1 - [F1QQ40_DANRE]|Mitogen-activated protein kinase 14B OS=Danio rerio GN=mapk14b PE=2 SV=1 - [F1R202_DANRE]	Q9DGE1;F1RAA2;F1QQ40;F1R202	N-Term(Dimethyl:2H(6)13C(2)); M6(Oxidation); Y9(Phosp)	n1	N1	Y(9)	0.999513	T(2): 0.0; T(7): 0.0; Y(9): 100.0; T(12): 0.0	2.50542e+08	2.0995	1.10993	0.893862	0.806289	122.175	61.14	0	2	802.359	1603.71	0.64476	58.6193	OR3_110412_CP_JP_Zre3.raw
HTDDEMTGYVATR	Mitogen-activated protein kinase 14A OS=Danio rerio GN=mapk14a PE=1 SV=1 - [MK14A_DANRE]	Q9DGE2	N-Term(Dimethyl:2H(6)13C(2)); M6(Oxidation); T7(Phosp)	n1	N1	Y(9)	0.066704	T(2): 0.0; T(7): 6.7; Y(9): 93.3; T(12): 0.0	5.98994e+07	2.25161	1.44058	0.958621	1.04648	93.0101	20.12	0	2	814.347	1627.69	0.793559	43.0452	OR3_110412_CP_JP_Z1.raw
HTDDEMTGYVATR	Mitogen-activated protein kinase 14A OS=Danio rerio GN=mapk14a PE=1 SV=1 - [MK14A_DANRE]	Q9DGE2	N-Term(Dimethyl); M6(Oxidation); Y9(Phosp)	n1	N1	Y(9)	0.994143	T(2): 0.0; T(7): 0.6; Y(9): 99.4; T(12): 0.0	1.51127e+07	2.27443	1.40752	0.968336	1.02246	125.959	48.14	0	2	810.325	1619.64	1.28582	42.185	OR3_110412_CP_JP_Z2.raw
HTDDEMTGYVATR	Mitogen-activated protein kinase 14A OS=Danio rerio GN=mapk14a PE=1 SV=1 - [MK14A_DANRE]	Q9DGE2	N-Term(Dimethyl:2H(6)13C(2)); M6(Oxidation); Y9(Phosp)	n1	N1	Y(9)	0.992304	T(2): 0.0; T(7): 0.8; Y(9): 99.2; T(12): 0.0	3.46906e+07	2.27443	1.40752	0.968336	1.02246	106.383	37.72	0	2	814.348	1627.69	1.61852	41.8729	OR3_110412_CP_JP_Z2.raw
HTDDEMTGYVATR	Mitogen-activated protein kinase 14A OS=Danio rerio GN=mapk14a PE=1 SV=1 - [MK14A_DANRE]	Q9DGE2	N-Term(Dimethyl); M6(Oxidation); Y9(Phosp)	n1	N1	Y(9)	0.99657	T(2): 0.0; T(7): 0.3; Y(9): 99.7; T(12): 0.0	4.18594e+07	2.22691	1.34164	0.948105	0.974604	145.104	32.07	0	2	810.325	1619.64	1.51192	42.5623	OR3_110412_CP_JP_Z3.raw
HTDDEMTGYVATR	Mitogen-activated protein kinase 14A OS=Danio rerio GN=mapk14a PE=1 SV=1 - [MK14A_DANRE]	Q9DGE2	N-Term(Dimethyl:2H(6)13C(2)); M6(Oxidation); Y9(Phosp)	n1	N1	Y(9)	0.882468	T(2): 0.1; T(7): 11.7; Y(9): 88.2; T(12): 0.0	8.48741e+07	2.30976	1.36363	0.98338	0.990583	71.2794	26.83	0	3	543.233	1627.68	-0.377143	42.4992	OR3_110412_CP_JP_Z3.raw
HTDDEMTGYVATR	Mitogen-activated protein kinase 14A OS=Danio rerio GN=mapk14a PE=1 SV=1 - [MK14A_DANRE]	Q9DGE2	N-Term(Dimethyl:2H(6)13C(2)); M6(Oxidation); T7(Phosp)	n1	N1	Y(9)	4.4738e-05	T(2): 0.0; T(7): 0.0; Y(9): 100.0; T(12): 0.0	9.40884e+07	2.22691	1.34164	0.948105	0.974604	89.4992	37.23	0	2	814.347	1627.69	1.24354	41.9682	OR3_110412_CP_JP_Z3.raw
HTDDEMTGYVATR	Mitogen-activated protein kinase 14A OS=Danio rerio GN=mapk14a PE=1 SV=1 - [MK14A_DANRE]	Q9DGE2	N-Term(Dimethyl); M6(Oxidation); Y9(Phosp)	n1	N1	Y(9)	0.999722	T(2): 0.0; T(7): 0.0; Y(9): 100.0; T(12): 0.0	4.57594e+07	2.23242	1.34826	0.95045	0.979417	140.829	59.6	0	2	810.325	1619.64	1.05971	42.4574	OR3_110412_CP_JP_Zre3.raw
HTDDEMTGYVATR	Mitogen-activated protein kinase 14A OS=Danio rerio GN=mapk14a PE=1 SV=1 - [MK14A_DANRE]	Q9DGE2	N-Term(Dimethyl:2H(6)13C(2)); M6(Oxidation); Y9(Phosp)	n1	N1	Y(9)	0.999857	T(2): 0.0; T(7): 0.0; Y(9): 100.0; T(12): 0.0	1.15238e+08	2.30441	1.39271	0.9811	1.01171	107.688	28.8	0	3	543.233	1627.69	-0.0396599	42.2506	OR3_110412_CP_JP_Zre3.raw
HTDDEMTGYVATR	Mitogen-activated protein kinase 14A OS=Danio rerio GN=mapk14a PE=1 SV=1 - [MK14A_DANRE]	Q9DGE2	N-Term(Dimethyl:2H(6)13C(2)); M6(Oxidation); T7(Phosp)	n1	N1	T(7)	0.922934	T(2): 0.0; T(7): 92.3; Y(9): 7.7; T(12): 0.0	103070598	2.23242	1.34826	0.95045	0.979417	106.756	50.05	0	2	814.346	1627.69	0.343582	42.9368	OR3_110412_CP_JP_Zre3.raw
HTDDEMTGYVATR	Mitogen-activated protein kinase 14A OS=Danio rerio GN=mapk14a PE=1 SV=1 - [MK14A_DANRE]	Q9DGE2	N-Term(Dimethyl:2H(6)13C(2)); M6(Oxidation); Y9(Phosp)	n1	N1	Y(9)	0.999164	T(2): 0.0; T(7): 0.1; Y(9): 99.9; T(12): 0.0	103070598	2.23242	1.34826	0.95045	0.979417	114.789	27.29	0	2	814.347	1627.69	1.01855	41.8539	OR3_110412_CP_JP_Zre3.raw
GEPNVSYICSR	Glycogen synthase kinase 3 alpha OS=Danio rerio GN=gsk3ab PE=2 SV=1 - [Q9YH61_DANRE]|Glycogen synthase kinase 3 OS=Danio rerio GN=gsk3b PE=2 SV=1 - [Q9YH60_DANRE]|Uncharacterized protein OS=Danio rerio GN=gsk3aa PE=4 SV=2 - [Q1LYN4_DANRE]|Uncharacterized protein OS=Danio rerio GN=gsk3aa PE=4 SV=1 - [E7F7B1_DANRE]|Uncharacterized protein OS=Danio rerio GN=gsk3aa PE=4 SV=1 - [F1QR60_DANRE]|Uncharac…	Q9YH61;Q9YH60;Q1LYN4;E7F7B1;F1QR60;B8JIQ1	N-Term(Dimethyl); Y7(Phosp); C9(Carbamidomethyl)	n1	N1	Y(7)	0.933194	S(6): 6.7; Y(7): 93.3; S(10): 0.0						90.3325	26.38	0	2	695.297	1389.59	-0.12146	90.5094	OR3_110412_CP_JP_Z1.raw
GEPNVSYICSR	Glycogen synthase kinase 3 alpha OS=Danio rerio GN=gsk3ab PE=2 SV=1 - [Q9YH61_DANRE]|Glycogen synthase kinase 3 OS=Danio rerio GN=gsk3b PE=2 SV=1 - [Q9YH60_DANRE]|Uncharacterized protein OS=Danio rerio GN=gsk3aa PE=4 SV=2 - [Q1LYN4_DANRE]|Uncharacterized protein OS=Danio rerio GN=gsk3aa PE=4 SV=1 - [E7F7B1_DANRE]|Uncharacterized protein OS=Danio rerio GN=gsk3aa PE=4 SV=1 - [F1QR60_DANRE]|Uncharac…	Q9YH61;Q9YH60;Q1LYN4;E7F7B1;F1QR60;B8JIQ1	N-Term(Dimethyl); Y7(Phosp); C9(Carbamidomethyl)	n1	N1	Y(7)	0.991858	S(6): 0.7; Y(7): 99.2; S(10): 0.1						94.9495	27.59	0	2	695.297	1389.59	0.0542328	93.1047	OR3_110412_CP_JP_Z1.raw
GEPNVSYICSR	Glycogen synthase kinase 3 alpha OS=Danio rerio GN=gsk3ab PE=2 SV=1 - [Q9YH61_DANRE]|Glycogen synthase kinase 3 OS=Danio rerio GN=gsk3b PE=2 SV=1 - [Q9YH60_DANRE]|Uncharacterized protein OS=Danio rerio GN=gsk3aa PE=4 SV=2 - [Q1LYN4_DANRE]|Uncharacterized protein OS=Danio rerio GN=gsk3aa PE=4 SV=1 - [E7F7B1_DANRE]|Uncharacterized protein OS=Danio rerio GN=gsk3aa PE=4 SV=1 - [F1QR60_DANRE]|Uncharac…	Q9YH61;Q9YH60;Q1LYN4;E7F7B1;F1QR60;B8JIQ1	N-Term(Dimethyl); Y7(Phosp); C9(Carbamidomethyl)	n1	N1	Y(7)	0.940678	S(6): 5.9; Y(7): 94.1; S(10): 0.0						126.964	55.2	0	2	695.297	1389.59	0.0542328	87.3372	OR3_110412_CP_JP_Z1.raw
GEPNVSYICSR	Glycogen synthase kinase 3 alpha OS=Danio rerio GN=gsk3ab PE=2 SV=1 - [Q9YH61_DANRE]|Glycogen synthase kinase 3 OS=Danio rerio GN=gsk3b PE=2 SV=1 - [Q9YH60_DANRE]|Uncharacterized protein OS=Danio rerio GN=gsk3aa PE=4 SV=2 - [Q1LYN4_DANRE]|Uncharacterized protein OS=Danio rerio GN=gsk3aa PE=4 SV=1 - [E7F7B1_DANRE]|Uncharacterized protein OS=Danio rerio GN=gsk3aa PE=4 SV=1 - [F1QR60_DANRE]|Uncharac…	Q9YH61;Q9YH60;Q1LYN4;E7F7B1;F1QR60;B8JIQ1	N-Term(Dimethyl); Y7(Phosp); C9(Carbamidomethyl)	n1	N1	Y(7)	0.994111	S(6): 0.6; Y(7): 99.4; S(10): 0.0						112.005	29	0	2	695.297	1389.59	0.493465	89.3785	OR3_110412_CP_JP_Z1.raw
GEPNVSYICSR	Glycogen synthase kinase 3 alpha OS=Danio rerio GN=gsk3ab PE=2 SV=1 - [Q9YH61_DANRE]|Glycogen synthase kinase 3 OS=Danio rerio GN=gsk3b PE=2 SV=1 - [Q9YH60_DANRE]|Uncharacterized protein OS=Danio rerio GN=gsk3aa PE=4 SV=2 - [Q1LYN4_DANRE]|Uncharacterized protein OS=Danio rerio GN=gsk3aa PE=4 SV=1 - [E7F7B1_DANRE]|Uncharacterized protein OS=Danio rerio GN=gsk3aa PE=4 SV=1 - [F1QR60_DANRE]|Uncharac…	Q9YH61;Q9YH60;Q1LYN4;E7F7B1;F1QR60;B8JIQ1	N-Term(Dimethyl); Y7(Phosp); C9(Carbamidomethyl)	n1	N1	Y(7)	0.953416	S(6): 4.7; Y(7): 95.3; S(10): 0.0						150.584	45.61	0	2	695.297	1389.59	0.581311	88.3459	OR3_110412_CP_JP_Z1.raw
GEPNVSYICSR	Glycogen synthase kinase 3 alpha OS=Danio rerio GN=gsk3ab PE=2 SV=1 - [Q9YH61_DANRE]|Glycogen synthase kinase 3 OS=Danio rerio GN=gsk3b PE=2 SV=1 - [Q9YH60_DANRE]|Uncharacterized protein OS=Danio rerio GN=gsk3aa PE=4 SV=2 - [Q1LYN4_DANRE]|Uncharacterized protein OS=Danio rerio GN=gsk3aa PE=4 SV=1 - [E7F7B1_DANRE]|Uncharacterized protein OS=Danio rerio GN=gsk3aa PE=4 SV=1 - [F1QR60_DANRE]|Uncharac…	Q9YH61;Q9YH60;Q1LYN4;E7F7B1;F1QR60;B8JIQ1	N-Term(Dimethyl); Y7(Phosp); C9(Carbamidomethyl)	n1	N1	Y(7)	0.958252	S(6): 4.2; Y(7): 95.8; S(10): 0.0						171.565	54.64	0	2	695.298	1389.59	0.669158	86.3263	OR3_110412_CP_JP_Z1.raw
GEPNVSYICSR	Glycogen synthase kinase 3 alpha OS=Danio rerio GN=gsk3ab PE=2 SV=1 - [Q9YH61_DANRE]|Glycogen synthase kinase 3 OS=Danio rerio GN=gsk3b PE=2 SV=1 - [Q9YH60_DANRE]|Uncharacterized protein OS=Danio rerio GN=gsk3aa PE=4 SV=2 - [Q1LYN4_DANRE]|Uncharacterized protein OS=Danio rerio GN=gsk3aa PE=4 SV=1 - [E7F7B1_DANRE]|Uncharacterized protein OS=Danio rerio GN=gsk3aa PE=4 SV=1 - [F1QR60_DANRE]|Uncharac…	Q9YH61;Q9YH60;Q1LYN4;E7F7B1;F1QR60;B8JIQ1	N-Term(Dimethyl); Y7(Phosp); C9(Carbamidomethyl)	n1	N1	Y(7)	0.953416	S(6): 4.7; Y(7): 95.3; S(10): 0.0	850011774	2.05105	0.905953	0.87323	0.658111	150.584	62.58	0	2	695.298	1389.59	1.19624	84.2965	OR3_110412_CP_JP_Z1.raw
GEPNVSYICSR	Glycogen synthase kinase 3 alpha OS=Danio rerio GN=gsk3ab PE=2 SV=1 - [Q9YH61_DANRE]|Glycogen synthase kinase 3 OS=Danio rerio GN=gsk3b PE=2 SV=1 - [Q9YH60_DANRE]|Uncharacterized protein OS=Danio rerio GN=gsk3aa PE=4 SV=2 - [Q1LYN4_DANRE]|Uncharacterized protein OS=Danio rerio GN=gsk3aa PE=4 SV=1 - [E7F7B1_DANRE]|Uncharacterized protein OS=Danio rerio GN=gsk3aa PE=4 SV=1 - [F1QR60_DANRE]|Uncharac…	Q9YH61;Q9YH60;Q1LYN4;E7F7B1;F1QR60;B8JIQ1	N-Term(Dimethyl); Y7(Phosp); C9(Carbamidomethyl)	n1	N1	Y(7)	0.957141	S(6): 4.3; Y(7): 95.7; S(10): 0.0	850011774	2.05105	0.905953	0.87323	0.658111	156.913	54.73	0	2	695.298	1389.59	1.72331	83.2871	OR3_110412_CP_JP_Z1.raw
GEPNVSYICSR	Glycogen synthase kinase 3 alpha OS=Danio rerio GN=gsk3ab PE=2 SV=1 - [Q9YH61_DANRE]|Glycogen synthase kinase 3 OS=Danio rerio GN=gsk3b PE=2 SV=1 - [Q9YH60_DANRE]|Uncharacterized protein OS=Danio rerio GN=gsk3aa PE=4 SV=2 - [Q1LYN4_DANRE]|Uncharacterized protein OS=Danio rerio GN=gsk3aa PE=4 SV=1 - [E7F7B1_DANRE]|Uncharacterized protein OS=Danio rerio GN=gsk3aa PE=4 SV=1 - [F1QR60_DANRE]|Uncharac…	Q9YH61;Q9YH60;Q1LYN4;E7F7B1;F1QR60;B8JIQ1	N-Term(Dimethyl); Y7(Phosp); C9(Carbamidomethyl)	n1	N1	Y(7)	0.962123	S(6): 3.8; Y(7): 96.2; S(10): 0.0	850011774	2.05105	0.905953	0.87323	0.658111	166.325	47.56	0	2	695.299	1389.59	2.51393	85.3038	OR3_110412_CP_JP_Z1.raw
GEPNVSYICSR	Glycogen synthase kinase 3 alpha OS=Danio rerio GN=gsk3ab PE=2 SV=1 - [Q9YH61_DANRE]|Glycogen synthase kinase 3 OS=Danio rerio GN=gsk3b PE=2 SV=1 - [Q9YH60_DANRE]|Uncharacterized protein OS=Danio rerio GN=gsk3aa PE=4 SV=2 - [Q1LYN4_DANRE]|Uncharacterized protein OS=Danio rerio GN=gsk3aa PE=4 SV=1 - [E7F7B1_DANRE]|Uncharacterized protein OS=Danio rerio GN=gsk3aa PE=4 SV=1 - [F1QR60_DANRE]|Uncharac…	Q9YH61;Q9YH60;Q1LYN4;E7F7B1;F1QR60;B8JIQ1	N-Term(Dimethyl:2H(6)13C(2)); Y7(Phosp); C9(Carbamidomethyl)	n1	N1	Y(7)	0.935039	S(6): 6.5; Y(7): 93.5; S(10): 0.0						103.917	39.42	0	2	699.318	1397.63	-1.47272	90.7361	OR3_110412_CP_JP_Z1.raw
GEPNVSYICSR	Glycogen synthase kinase 3 alpha OS=Danio rerio GN=gsk3ab PE=2 SV=1 - [Q9YH61_DANRE]|Glycogen synthase kinase 3 OS=Danio rerio GN=gsk3b PE=2 SV=1 - [Q9YH60_DANRE]|Uncharacterized protein OS=Danio rerio GN=gsk3aa PE=4 SV=2 - [Q1LYN4_DANRE]|Uncharacterized protein OS=Danio rerio GN=gsk3aa PE=4 SV=1 - [E7F7B1_DANRE]|Uncharacterized protein OS=Danio rerio GN=gsk3aa PE=4 SV=1 - [F1QR60_DANRE]|Uncharac…	Q9YH61;Q9YH60;Q1LYN4;E7F7B1;F1QR60;B8JIQ1	N-Term(Dimethyl:2H(6)13C(2)); Y7(Phosp); C9(Carbamidomethyl)	n1	N1	Y(7)	0.994582	S(6): 0.5; Y(7): 99.5; S(10): 0.0						103.792	35.48	0	2	699.319	1397.63	-1.03601	82.6408	OR3_110412_CP_JP_Z1.raw
GEPNVSYICSR	Glycogen synthase kinase 3 alpha OS=Danio rerio GN=gsk3ab PE=2 SV=1 - [Q9YH61_DANRE]|Glycogen synthase kinase 3 OS=Danio rerio GN=gsk3b PE=2 SV=1 - [Q9YH60_DANRE]|Uncharacterized protein OS=Danio rerio GN=gsk3aa PE=4 SV=2 - [Q1LYN4_DANRE]|Uncharacterized protein OS=Danio rerio GN=gsk3aa PE=4 SV=1 - [E7F7B1_DANRE]|Uncharacterized protein OS=Danio rerio GN=gsk3aa PE=4 SV=1 - [F1QR60_DANRE]|Uncharac…	Q9YH61;Q9YH60;Q1LYN4;E7F7B1;F1QR60;B8JIQ1	N-Term(Dimethyl:2H(6)13C(2)); Y7(Phosp); C9(Carbamidomethyl)	n1	N1	Y(7)	0.995619	S(6): 0.4; Y(7): 99.6; S(10): 0.0						121.338	35.06	0	2	699.319	1397.63	-0.162601	92.7194	OR3_110412_CP_JP_Z1.raw
GEPNVSYICSR	Glycogen synthase kinase 3 alpha OS=Danio rerio GN=gsk3ab PE=2 SV=1 - [Q9YH61_DANRE]|Glycogen synthase kinase 3 OS=Danio rerio GN=gsk3b PE=2 SV=1 - [Q9YH60_DANRE]|Uncharacterized protein OS=Danio rerio GN=gsk3aa PE=4 SV=2 - [Q1LYN4_DANRE]|Uncharacterized protein OS=Danio rerio GN=gsk3aa PE=4 SV=1 - [E7F7B1_DANRE]|Uncharacterized protein OS=Danio rerio GN=gsk3aa PE=4 SV=1 - [F1QR60_DANRE]|Uncharac…	Q9YH61;Q9YH60;Q1LYN4;E7F7B1;F1QR60;B8JIQ1	N-Term(Dimethyl:2H(6)13C(2)); Y7(Phosp); C9(Carbamidomethyl)	n1	N1	Y(7)	0.997655	S(6): 0.2; Y(7): 99.8; S(10): 0.0						154.741	46.95	0	2	699.319	1397.63	-0.0752599	89.7322	OR3_110412_CP_JP_Z1.raw
GEPNVSYICSR	Glycogen synthase kinase 3 alpha OS=Danio rerio GN=gsk3ab PE=2 SV=1 - [Q9YH61_DANRE]|Glycogen synthase kinase 3 OS=Danio rerio GN=gsk3b PE=2 SV=1 - [Q9YH60_DANRE]|Uncharacterized protein OS=Danio rerio GN=gsk3aa PE=4 SV=2 - [Q1LYN4_DANRE]|Uncharacterized protein OS=Danio rerio GN=gsk3aa PE=4 SV=1 - [E7F7B1_DANRE]|Uncharacterized protein OS=Danio rerio GN=gsk3aa PE=4 SV=1 - [F1QR60_DANRE]|Uncharac…	Q9YH61;Q9YH60;Q1LYN4;E7F7B1;F1QR60;B8JIQ1	N-Term(Dimethyl:2H(6)13C(2)); Y7(Phosp); C9(Carbamidomethyl)	n1	N1	Y(7)	0.997463	S(6): 0.3; Y(7): 99.7; S(10): 0.0	1784010111	2.05105	0.905953	0.87323	0.658111	157.956	47.78	0	2	699.319	1397.63	0.0120809	83.6502	OR3_110412_CP_JP_Z1.raw
GEPNVSYICSR	Glycogen synthase kinase 3 alpha OS=Danio rerio GN=gsk3ab PE=2 SV=1 - [Q9YH61_DANRE]|Glycogen synthase kinase 3 OS=Danio rerio GN=gsk3b PE=2 SV=1 - [Q9YH60_DANRE]|Uncharacterized protein OS=Danio rerio GN=gsk3aa PE=4 SV=2 - [Q1LYN4_DANRE]|Uncharacterized protein OS=Danio rerio GN=gsk3aa PE=4 SV=1 - [E7F7B1_DANRE]|Uncharacterized protein OS=Danio rerio GN=gsk3aa PE=4 SV=1 - [F1QR60_DANRE]|Uncharac…	Q9YH61;Q9YH60;Q1LYN4;E7F7B1;F1QR60;B8JIQ1	N-Term(Dimethyl:2H(6)13C(2)); Y7(Phosp); C9(Carbamidomethyl)	n1	N1	Y(7)	0.959853	S(6): 4.0; Y(7): 96.0; S(10): 0.0						168.526	54.14	0	2	699.319	1397.63	0.0120809	86.6895	OR3_110412_CP_JP_Z1.raw
GEPNVSYICSR	Glycogen synthase kinase 3 alpha OS=Danio rerio GN=gsk3ab PE=2 SV=1 - [Q9YH61_DANRE]|Glycogen synthase kinase 3 OS=Danio rerio GN=gsk3b PE=2 SV=1 - [Q9YH60_DANRE]|Uncharacterized protein OS=Danio rerio GN=gsk3aa PE=4 SV=2 - [Q1LYN4_DANRE]|Uncharacterized protein OS=Danio rerio GN=gsk3aa PE=4 SV=1 - [E7F7B1_DANRE]|Uncharacterized protein OS=Danio rerio GN=gsk3aa PE=4 SV=1 - [F1QR60_DANRE]|Uncharac…	Q9YH61;Q9YH60;Q1LYN4;E7F7B1;F1QR60;B8JIQ1	N-Term(Dimethyl:2H(6)13C(2)); Y7(Phosp); C9(Carbamidomethyl)	n1	N1	Y(7)	0.998291	S(6): 0.2; Y(7): 99.8; S(10): 0.0						166.325	61.76	0	2	699.319	1397.63	0.0994218	87.7101	OR3_110412_CP_JP_Z1.raw
GEPNVSYICSR	Glycogen synthase kinase 3 alpha OS=Danio rerio GN=gsk3ab PE=2 SV=1 - [Q9YH61_DANRE]|Glycogen synthase kinase 3 OS=Danio rerio GN=gsk3b PE=2 SV=1 - [Q9YH60_DANRE]|Uncharacterized protein OS=Danio rerio GN=gsk3aa PE=4 SV=2 - [Q1LYN4_DANRE]|Uncharacterized protein OS=Danio rerio GN=gsk3aa PE=4 SV=1 - [E7F7B1_DANRE]|Uncharacterized protein OS=Danio rerio GN=gsk3aa PE=4 SV=1 - [F1QR60_DANRE]|Uncharac…	Q9YH61;Q9YH60;Q1LYN4;E7F7B1;F1QR60;B8JIQ1	N-Term(Dimethyl:2H(6)13C(2)); Y7(Phosp); C9(Carbamidomethyl)	n1	N1	Y(7)	0.997463	S(6): 0.3; Y(7): 99.7; S(10): 0.0	1784010111	2.05105	0.905953	0.87323	0.658111	145.531	70.41	0	2	699.319	1397.63	0.274103	84.6664	OR3_110412_CP_JP_Z1.raw
GEPNVSYICSR	Glycogen synthase kinase 3 alpha OS=Danio rerio GN=gsk3ab PE=2 SV=1 - [Q9YH61_DANRE]|Glycogen synthase kinase 3 OS=Danio rerio GN=gsk3b PE=2 SV=1 - [Q9YH60_DANRE]|Uncharacterized protein OS=Danio rerio GN=gsk3aa PE=4 SV=2 - [Q1LYN4_DANRE]|Uncharacterized protein OS=Danio rerio GN=gsk3aa PE=4 SV=1 - [E7F7B1_DANRE]|Uncharacterized protein OS=Danio rerio GN=gsk3aa PE=4 SV=1 - [F1QR60_DANRE]|Uncharac…	Q9YH61;Q9YH60;Q1LYN4;E7F7B1;F1QR60;B8JIQ1	N-Term(Dimethyl:2H(6)13C(2)); Y7(Phosp); C9(Carbamidomethyl)	n1	N1	Y(7)	0.996195	S(6): 0.4; Y(7): 99.6; S(10): 0.0						113.641	26.1	0	2	699.32	1397.63	0.361444	93.7672	OR3_110412_CP_JP_Z1.raw
GEPNVSYICSR	Glycogen synthase kinase 3 alpha OS=Danio rerio GN=gsk3ab PE=2 SV=1 - [Q9YH61_DANRE]|Glycogen synthase kinase 3 OS=Danio rerio GN=gsk3b PE=2 SV=1 - [Q9YH60_DANRE]|Uncharacterized protein OS=Danio rerio GN=gsk3aa PE=4 SV=2 - [Q1LYN4_DANRE]|Uncharacterized protein OS=Danio rerio GN=gsk3aa PE=4 SV=1 - [E7F7B1_DANRE]|Uncharacterized protein OS=Danio rerio GN=gsk3aa PE=4 SV=1 - [F1QR60_DANRE]|Uncharac…	Q9YH61;Q9YH60;Q1LYN4;E7F7B1;F1QR60;B8JIQ1	N-Term(Dimethyl:2H(6)13C(2)); Y7(Phosp); C9(Carbamidomethyl)	n1	N1	Y(7)	0.998406	S(6): 0.2; Y(7): 99.8; S(10): 0.0	635283024	2.02385	0.792505	0.861652	0.575699	168.882	62.29	0	2	699.32	1397.63	1.06017	85.6823	OR3_110412_CP_JP_Z1.raw
GEPNVSYICSR	Glycogen synthase kinase 3 alpha OS=Danio rerio GN=gsk3ab PE=2 SV=1 - [Q9YH61_DANRE]|Glycogen synthase kinase 3 OS=Danio rerio GN=gsk3b PE=2 SV=1 - [Q9YH60_DANRE]|Uncharacterized protein OS=Danio rerio GN=gsk3aa PE=4 SV=2 - [Q1LYN4_DANRE]|Uncharacterized protein OS=Danio rerio GN=gsk3aa PE=4 SV=1 - [E7F7B1_DANRE]|Uncharacterized protein OS=Danio rerio GN=gsk3aa PE=4 SV=1 - [F1QR60_DANRE]|Uncharac…	Q9YH61;Q9YH60;Q1LYN4;E7F7B1;F1QR60;B8JIQ1	N-Term(Dimethyl:2H(6)13C(2)); Y7(Phosp); C9(Carbamidomethyl)	n1	N1	Y(7)	0.942051	S(6): 5.8; Y(7): 94.2; S(10): 0.0						128.604	52.4	0	2	699.32	1397.63	1.06017	88.7231	OR3_110412_CP_JP_Z1.raw
GEPNVSYICSR	Glycogen synthase kinase 3 alpha OS=Danio rerio GN=gsk3ab PE=2 SV=1 - [Q9YH61_DANRE]|Glycogen synthase kinase 3 OS=Danio rerio GN=gsk3b PE=2 SV=1 - [Q9YH60_DANRE]|Uncharacterized protein OS=Danio rerio GN=gsk3aa PE=4 SV=2 - [Q1LYN4_DANRE]|Uncharacterized protein OS=Danio rerio GN=gsk3aa PE=4 SV=1 - [E7F7B1_DANRE]|Uncharacterized protein OS=Danio rerio GN=gsk3aa PE=4 SV=1 - [F1QR60_DANRE]|Uncharac…	Q9YH61;Q9YH60;Q1LYN4;E7F7B1;F1QR60;B8JIQ1	N-Term(Dimethyl:2H(6)13C(2)); Y7(Phosp); C9(Carbamidomethyl)	n1	N1	Y(7)	0.923152	S(6): 0.6; Y(7): 92.3; S(10): 7.1						87.0866	28.28	0	2	699.32	1397.63	1.23485	96.616	OR3_110412_CP_JP_Z1.raw
GEPNVSYICSR	Glycogen synthase kinase 3 alpha OS=Danio rerio GN=gsk3ab PE=2 SV=1 - [Q9YH61_DANRE]|Glycogen synthase kinase 3 OS=Danio rerio GN=gsk3b PE=2 SV=1 - [Q9YH60_DANRE]|Uncharacterized protein OS=Danio rerio GN=gsk3aa PE=4 SV=2 - [Q1LYN4_DANRE]|Uncharacterized protein OS=Danio rerio GN=gsk3aa PE=4 SV=1 - [E7F7B1_DANRE]|Uncharacterized protein OS=Danio rerio GN=gsk3aa PE=4 SV=1 - [F1QR60_DANRE]|Uncharac…	Q9YH61;Q9YH60;Q1LYN4;E7F7B1;F1QR60;B8JIQ1	N-Term(Dimethyl); Y7(Phosp); C9(Carbamidomethyl)	n1	N1	Y(7)	0.943787	S(6): 5.6; Y(7): 94.4; S(10): 0.0						112.748	25.63	0	2	695.297	1389.59	-0.560693	87.3489	OR3_110412_CP_JP_Z2.raw
GEPNVSYICSR	Glycogen synthase kinase 3 alpha OS=Danio rerio GN=gsk3ab PE=2 SV=1 - [Q9YH61_DANRE]|Glycogen synthase kinase 3 OS=Danio rerio GN=gsk3b PE=2 SV=1 - [Q9YH60_DANRE]|Uncharacterized protein OS=Danio rerio GN=gsk3aa PE=4 SV=2 - [Q1LYN4_DANRE]|Uncharacterized protein OS=Danio rerio GN=gsk3aa PE=4 SV=1 - [E7F7B1_DANRE]|Uncharacterized protein OS=Danio rerio GN=gsk3aa PE=4 SV=1 - [F1QR60_DANRE]|Uncharac…	Q9YH61;Q9YH60;Q1LYN4;E7F7B1;F1QR60;B8JIQ1	N-Term(Dimethyl); Y7(Phosp); C9(Carbamidomethyl)	n1	N1	Y(7)	0.960814	S(6): 3.9; Y(7): 96.1; S(10): 0.0	3.58396e+08	2.1259	0.807942	0.905101	0.586913	170.47	48.76	0	2	695.297	1389.59	0.493465	85.326	OR3_110412_CP_JP_Z2.raw
GEPNVSYICSR	Glycogen synthase kinase 3 alpha OS=Danio rerio GN=gsk3ab PE=2 SV=1 - [Q9YH61_DANRE]|Glycogen synthase kinase 3 OS=Danio rerio GN=gsk3b PE=2 SV=1 - [Q9YH60_DANRE]|Uncharacterized protein OS=Danio rerio GN=gsk3aa PE=4 SV=2 - [Q1LYN4_DANRE]|Uncharacterized protein OS=Danio rerio GN=gsk3aa PE=4 SV=1 - [E7F7B1_DANRE]|Uncharacterized protein OS=Danio rerio GN=gsk3aa PE=4 SV=1 - [F1QR60_DANRE]|Uncharac…	Q9YH61;Q9YH60;Q1LYN4;E7F7B1;F1QR60;B8JIQ1	N-Term(Dimethyl); Y7(Phosp); C9(Carbamidomethyl)	n1	N1	Y(7)	0.996491	S(6): 0.4; Y(7): 99.6; S(10): 0.0						128.452	37.08	0	2	695.297	1389.59	0.581311	86.3369	OR3_110412_CP_JP_Z2.raw
GEPNVSYICSR	Glycogen synthase kinase 3 alpha OS=Danio rerio GN=gsk3ab PE=2 SV=1 - [Q9YH61_DANRE]|Glycogen synthase kinase 3 OS=Danio rerio GN=gsk3b PE=2 SV=1 - [Q9YH60_DANRE]|Uncharacterized protein OS=Danio rerio GN=gsk3aa PE=4 SV=2 - [Q1LYN4_DANRE]|Uncharacterized protein OS=Danio rerio GN=gsk3aa PE=4 SV=1 - [E7F7B1_DANRE]|Uncharacterized protein OS=Danio rerio GN=gsk3aa PE=4 SV=1 - [F1QR60_DANRE]|Uncharac…	Q9YH61;Q9YH60;Q1LYN4;E7F7B1;F1QR60;B8JIQ1	N-Term(Dimethyl); Y7(Phosp); C9(Carbamidomethyl)	n1	N1	Y(7)	0.955606	S(6): 4.4; Y(7): 95.6; S(10): 0.0	3.58396e+08	2.1259	0.807942	0.905101	0.586913	147.706	54.55	0	2	695.298	1389.59	1.10839	83.3005	OR3_110412_CP_JP_Z2.raw
GEPNVSYICSR	Glycogen synthase kinase 3 alpha OS=Danio rerio GN=gsk3ab PE=2 SV=1 - [Q9YH61_DANRE]|Glycogen synthase kinase 3 OS=Danio rerio GN=gsk3b PE=2 SV=1 - [Q9YH60_DANRE]|Uncharacterized protein OS=Danio rerio GN=gsk3aa PE=4 SV=2 - [Q1LYN4_DANRE]|Uncharacterized protein OS=Danio rerio GN=gsk3aa PE=4 SV=1 - [E7F7B1_DANRE]|Uncharacterized protein OS=Danio rerio GN=gsk3aa PE=4 SV=1 - [F1QR60_DANRE]|Uncharac…	Q9YH61;Q9YH60;Q1LYN4;E7F7B1;F1QR60;B8JIQ1	N-Term(Dimethyl); Y7(Phosp); C9(Carbamidomethyl)	n1	N1	Y(7)	0.99691	S(6): 0.3; Y(7): 99.7; S(10): 0.0	3.58396e+08	2.1259	0.807942	0.905101	0.586913	150.452	54.61	0	2	695.298	1389.59	1.45977	84.3101	OR3_110412_CP_JP_Z2.raw
GEPNVSYICSR	Glycogen synthase kinase 3 alpha OS=Danio rerio GN=gsk3ab PE=2 SV=1 - [Q9YH61_DANRE]|Glycogen synthase kinase 3 OS=Danio rerio GN=gsk3b PE=2 SV=1 - [Q9YH60_DANRE]|Uncharacterized protein OS=Danio rerio GN=gsk3aa PE=4 SV=2 - [Q1LYN4_DANRE]|Uncharacterized protein OS=Danio rerio GN=gsk3aa PE=4 SV=1 - [E7F7B1_DANRE]|Uncharacterized protein OS=Danio rerio GN=gsk3aa PE=4 SV=1 - [F1QR60_DANRE]|Uncharac…	Q9YH61;Q9YH60;Q1LYN4;E7F7B1;F1QR60;B8JIQ1	N-Term(Dimethyl:2H(6)13C(2)); Y7(Phosp); C9(Carbamidomethyl)	n1	N1	Y(7)	0.998406	S(6): 0.2; Y(7): 99.8; S(10): 0.0	774842238	2.1259	0.807942	0.905101	0.586913	168.882	62.34	0	2	699.319	1397.63	-0.511964	85.5987	OR3_110412_CP_JP_Z2.raw
GEPNVSYICSR	Glycogen synthase kinase 3 alpha OS=Danio rerio GN=gsk3ab PE=2 SV=1 - [Q9YH61_DANRE]|Glycogen synthase kinase 3 OS=Danio rerio GN=gsk3b PE=2 SV=1 - [Q9YH60_DANRE]|Uncharacterized protein OS=Danio rerio GN=gsk3aa PE=4 SV=2 - [Q1LYN4_DANRE]|Uncharacterized protein OS=Danio rerio GN=gsk3aa PE=4 SV=1 - [E7F7B1_DANRE]|Uncharacterized protein OS=Danio rerio GN=gsk3aa PE=4 SV=1 - [F1QR60_DANRE]|Uncharac…	Q9YH61;Q9YH60;Q1LYN4;E7F7B1;F1QR60;B8JIQ1	N-Term(Dimethyl:2H(6)13C(2)); Y7(Phosp); C9(Carbamidomethyl)	n1	N1	Y(7)	0.93996	S(6): 6.0; Y(7): 94.0; S(10): 0.0						102.279	25.29	0	2	699.319	1397.63	0.0120809	89.7023	OR3_110412_CP_JP_Z2.raw
GEPNVSYICSR	Glycogen synthase kinase 3 alpha OS=Danio rerio GN=gsk3ab PE=2 SV=1 - [Q9YH61_DANRE]|Glycogen synthase kinase 3 OS=Danio rerio GN=gsk3b PE=2 SV=1 - [Q9YH60_DANRE]|Uncharacterized protein OS=Danio rerio GN=gsk3aa PE=4 SV=2 - [Q1LYN4_DANRE]|Uncharacterized protein OS=Danio rerio GN=gsk3aa PE=4 SV=1 - [E7F7B1_DANRE]|Uncharacterized protein OS=Danio rerio GN=gsk3aa PE=4 SV=1 - [F1QR60_DANRE]|Uncharac…	Q9YH61;Q9YH60;Q1LYN4;E7F7B1;F1QR60;B8JIQ1	N-Term(Dimethyl:2H(6)13C(2)); Y7(Phosp); C9(Carbamidomethyl)	n1	N1	Y(7)	0.918129	S(6): 7.5; Y(7): 91.8; S(10): 0.7						94.9495	25.68	0	2	699.319	1397.63	0.0120809	90.8626	OR3_110412_CP_JP_Z2.raw
GEPNVSYICSR	Glycogen synthase kinase 3 alpha OS=Danio rerio GN=gsk3ab PE=2 SV=1 - [Q9YH61_DANRE]|Glycogen synthase kinase 3 OS=Danio rerio GN=gsk3b PE=2 SV=1 - [Q9YH60_DANRE]|Uncharacterized protein OS=Danio rerio GN=gsk3aa PE=4 SV=2 - [Q1LYN4_DANRE]|Uncharacterized protein OS=Danio rerio GN=gsk3aa PE=4 SV=1 - [E7F7B1_DANRE]|Uncharacterized protein OS=Danio rerio GN=gsk3aa PE=4 SV=1 - [F1QR60_DANRE]|Uncharac…	Q9YH61;Q9YH60;Q1LYN4;E7F7B1;F1QR60;B8JIQ1	N-Term(Dimethyl:2H(6)13C(2)); Y7(Phosp); C9(Carbamidomethyl)	n1	N1	Y(7)	0.958335	S(6): 4.2; Y(7): 95.8; S(10): 0.0	774842238	2.1259	0.807942	0.905101	0.586913	152.277	61.32	0	2	699.319	1397.63	0.0120809	83.5699	OR3_110412_CP_JP_Z2.raw
GEPNVSYICSR	Glycogen synthase kinase 3 alpha OS=Danio rerio GN=gsk3ab PE=2 SV=1 - [Q9YH61_DANRE]|Glycogen synthase kinase 3 OS=Danio rerio GN=gsk3b PE=2 SV=1 - [Q9YH60_DANRE]|Uncharacterized protein OS=Danio rerio GN=gsk3aa PE=4 SV=2 - [Q1LYN4_DANRE]|Uncharacterized protein OS=Danio rerio GN=gsk3aa PE=4 SV=1 - [E7F7B1_DANRE]|Uncharacterized protein OS=Danio rerio GN=gsk3aa PE=4 SV=1 - [F1QR60_DANRE]|Uncharac…	Q9YH61;Q9YH60;Q1LYN4;E7F7B1;F1QR60;B8JIQ1	N-Term(Dimethyl:2H(6)13C(2)); Y7(Phosp); C9(Carbamidomethyl)	n1	N1	Y(7)	0.998053	S(6): 0.2; Y(7): 99.8; S(10): 0.0						154.683	39.85	0	2	699.319	1397.63	0.274103	87.6429	OR3_110412_CP_JP_Z2.raw
GEPNVSYICSR	Glycogen synthase kinase 3 alpha OS=Danio rerio GN=gsk3ab PE=2 SV=1 - [Q9YH61_DANRE]|Glycogen synthase kinase 3 OS=Danio rerio GN=gsk3b PE=2 SV=1 - [Q9YH60_DANRE]|Uncharacterized protein OS=Danio rerio GN=gsk3aa PE=4 SV=2 - [Q1LYN4_DANRE]|Uncharacterized protein OS=Danio rerio GN=gsk3aa PE=4 SV=1 - [E7F7B1_DANRE]|Uncharacterized protein OS=Danio rerio GN=gsk3aa PE=4 SV=1 - [F1QR60_DANRE]|Uncharac…	Q9YH61;Q9YH60;Q1LYN4;E7F7B1;F1QR60;B8JIQ1	N-Term(Dimethyl:2H(6)13C(2)); Y7(Phosp); C9(Carbamidomethyl)	n1	N1	Y(7)	0.997137	S(6): 0.3; Y(7): 99.7; S(10): 0.0						141.381	54.16	0	2	699.32	1397.63	0.536126	86.6211	OR3_110412_CP_JP_Z2.raw
GEPNVSYICSR	Glycogen synthase kinase 3 alpha OS=Danio rerio GN=gsk3ab PE=2 SV=1 - [Q9YH61_DANRE]|Glycogen synthase kinase 3 OS=Danio rerio GN=gsk3b PE=2 SV=1 - [Q9YH60_DANRE]|Uncharacterized protein OS=Danio rerio GN=gsk3aa PE=4 SV=2 - [Q1LYN4_DANRE]|Uncharacterized protein OS=Danio rerio GN=gsk3aa PE=4 SV=1 - [E7F7B1_DANRE]|Uncharacterized protein OS=Danio rerio GN=gsk3aa PE=4 SV=1 - [F1QR60_DANRE]|Uncharac…	Q9YH61;Q9YH60;Q1LYN4;E7F7B1;F1QR60;B8JIQ1	N-Term(Dimethyl:2H(6)13C(2)); Y7(Phosp); C9(Carbamidomethyl)	n1	N1	Y(7)	0.992962	S(6): 0.7; Y(7): 99.3; S(10): 0.0	872.203					96.3419	25.77	0	2	699.32	1397.63	0.972829	82.5563	OR3_110412_CP_JP_Z2.raw
GEPNVSYICSR	Glycogen synthase kinase 3 alpha OS=Danio rerio GN=gsk3ab PE=2 SV=1 - [Q9YH61_DANRE]|Glycogen synthase kinase 3 OS=Danio rerio GN=gsk3b PE=2 SV=1 - [Q9YH60_DANRE]|Uncharacterized protein OS=Danio rerio GN=gsk3aa PE=4 SV=2 - [Q1LYN4_DANRE]|Uncharacterized protein OS=Danio rerio GN=gsk3aa PE=4 SV=1 - [E7F7B1_DANRE]|Uncharacterized protein OS=Danio rerio GN=gsk3aa PE=4 SV=1 - [F1QR60_DANRE]|Uncharac…	Q9YH61;Q9YH60;Q1LYN4;E7F7B1;F1QR60;B8JIQ1	N-Term(Dimethyl:2H(6)13C(2)); Y7(Phosp); C9(Carbamidomethyl)	n1	N1	Y(7)	0.93634	S(6): 6.4; Y(7): 93.6; S(10): 0.0						110.919	40.92	0	2	699.32	1397.63	0.972829	88.6483	OR3_110412_CP_JP_Z2.raw
GEPNVSYICSR	Glycogen synthase kinase 3 alpha OS=Danio rerio GN=gsk3ab PE=2 SV=1 - [Q9YH61_DANRE]|Glycogen synthase kinase 3 OS=Danio rerio GN=gsk3b PE=2 SV=1 - [Q9YH60_DANRE]|Uncharacterized protein OS=Danio rerio GN=gsk3aa PE=4 SV=2 - [Q1LYN4_DANRE]|Uncharacterized protein OS=Danio rerio GN=gsk3aa PE=4 SV=1 - [E7F7B1_DANRE]|Uncharacterized protein OS=Danio rerio GN=gsk3aa PE=4 SV=1 - [F1QR60_DANRE]|Uncharac…	Q9YH61;Q9YH60;Q1LYN4;E7F7B1;F1QR60;B8JIQ1	N-Term(Dimethyl:2H(6)13C(2)); Y7(Phosp); C9(Carbamidomethyl)	n1	N1	Y(7)	0.998053	S(6): 0.2; Y(7): 99.8; S(10): 0.0	774842238	2.1259	0.807942	0.905101	0.586913	154.683	55.4	0	2	699.32	1397.63	1.06017	84.5851	OR3_110412_CP_JP_Z2.raw
GEPNVSYICSR	Glycogen synthase kinase 3 alpha OS=Danio rerio GN=gsk3ab PE=2 SV=1 - [Q9YH61_DANRE]|Glycogen synthase kinase 3 OS=Danio rerio GN=gsk3b PE=2 SV=1 - [Q9YH60_DANRE]|Uncharacterized protein OS=Danio rerio GN=gsk3aa PE=4 SV=2 - [Q1LYN4_DANRE]|Uncharacterized protein OS=Danio rerio GN=gsk3aa PE=4 SV=1 - [E7F7B1_DANRE]|Uncharacterized protein OS=Danio rerio GN=gsk3aa PE=4 SV=1 - [F1QR60_DANRE]|Uncharac…	Q9YH61;Q9YH60;Q1LYN4;E7F7B1;F1QR60;B8JIQ1	N-Term(Dimethyl); Y7(Phosp); C9(Carbamidomethyl)	n1	N1	Y(7)	0.952609	S(6): 4.7; Y(7): 95.3; S(10): 0.0	1278531350	1.92353	0.784334	0.818943	0.569763	136.481	61.51	0	2	695.297	1389.59	-0.209307	83.2005	OR3_110412_CP_JP_Z3.raw
GEPNVSYICSR	Glycogen synthase kinase 3 alpha OS=Danio rerio GN=gsk3ab PE=2 SV=1 - [Q9YH61_DANRE]|Glycogen synthase kinase 3 OS=Danio rerio GN=gsk3b PE=2 SV=1 - [Q9YH60_DANRE]|Uncharacterized protein OS=Danio rerio GN=gsk3aa PE=4 SV=2 - [Q1LYN4_DANRE]|Uncharacterized protein OS=Danio rerio GN=gsk3aa PE=4 SV=1 - [E7F7B1_DANRE]|Uncharacterized protein OS=Danio rerio GN=gsk3aa PE=4 SV=1 - [F1QR60_DANRE]|Uncharac…	Q9YH61;Q9YH60;Q1LYN4;E7F7B1;F1QR60;B8JIQ1	N-Term(Dimethyl); Y7(Phosp); C9(Carbamidomethyl)	n1	N1	Y(7)	0.997575	S(6): 0.2; Y(7): 99.8; S(10): 0.0	1278531350	1.92353	0.784334	0.818943	0.569763	165.541	54.69	0	2	695.297	1389.59	0.493465	85.2281	OR3_110412_CP_JP_Z3.raw
GEPNVSYICSR	Glycogen synthase kinase 3 alpha OS=Danio rerio GN=gsk3ab PE=2 SV=1 - [Q9YH61_DANRE]|Glycogen synthase kinase 3 OS=Danio rerio GN=gsk3b PE=2 SV=1 - [Q9YH60_DANRE]|Uncharacterized protein OS=Danio rerio GN=gsk3aa PE=4 SV=2 - [Q1LYN4_DANRE]|Uncharacterized protein OS=Danio rerio GN=gsk3aa PE=4 SV=1 - [E7F7B1_DANRE]|Uncharacterized protein OS=Danio rerio GN=gsk3aa PE=4 SV=1 - [F1QR60_DANRE]|Uncharac…	Q9YH61;Q9YH60;Q1LYN4;E7F7B1;F1QR60;B8JIQ1	N-Term(Dimethyl); Y7(Phosp); C9(Carbamidomethyl)	n1	N1	Y(7)	0.953046	S(6): 4.7; Y(7): 95.3; S(10): 0.0						156.009	50.24	0	2	695.297	1389.59	0.493465	86.2447	OR3_110412_CP_JP_Z3.raw
GEPNVSYICSR	Glycogen synthase kinase 3 alpha OS=Danio rerio GN=gsk3ab PE=2 SV=1 - [Q9YH61_DANRE]|Glycogen synthase kinase 3 OS=Danio rerio GN=gsk3b PE=2 SV=1 - [Q9YH60_DANRE]|Uncharacterized protein OS=Danio rerio GN=gsk3aa PE=4 SV=2 - [Q1LYN4_DANRE]|Uncharacterized protein OS=Danio rerio GN=gsk3aa PE=4 SV=1 - [E7F7B1_DANRE]|Uncharacterized protein OS=Danio rerio GN=gsk3aa PE=4 SV=1 - [F1QR60_DANRE]|Uncharac…	Q9YH61;Q9YH60;Q1LYN4;E7F7B1;F1QR60;B8JIQ1	N-Term(Dimethyl); Y7(Phosp); C9(Carbamidomethyl)	n1	N1	Y(7)	0.959702	S(6): 4.0; Y(7): 96.0; S(10): 0.0	1278531350	1.92353	0.784334	0.818943	0.569763	154.683	45.48	0	2	695.298	1389.59	0.84485	84.2184	OR3_110412_CP_JP_Z3.raw
GEPNVSYICSR	Glycogen synthase kinase 3 alpha OS=Danio rerio GN=gsk3ab PE=2 SV=1 - [Q9YH61_DANRE]|Glycogen synthase kinase 3 OS=Danio rerio GN=gsk3b PE=2 SV=1 - [Q9YH60_DANRE]|Uncharacterized protein OS=Danio rerio GN=gsk3aa PE=4 SV=2 - [Q1LYN4_DANRE]|Uncharacterized protein OS=Danio rerio GN=gsk3aa PE=4 SV=1 - [E7F7B1_DANRE]|Uncharacterized protein OS=Danio rerio GN=gsk3aa PE=4 SV=1 - [F1QR60_DANRE]|Uncharac…	Q9YH61;Q9YH60;Q1LYN4;E7F7B1;F1QR60;B8JIQ1	N-Term(Dimethyl:2H(6)13C(2)); Y7(Phosp); C9(Carbamidomethyl)	n1	N1	Y(7)	0.995877	S(6): 0.4; Y(7): 99.6; S(10): 0.0						134.409	45.14	0	2	699.319	1397.63	-0.424624	86.9049	OR3_110412_CP_JP_Z3.raw
GEPNVSYICSR	Glycogen synthase kinase 3 alpha OS=Danio rerio GN=gsk3ab PE=2 SV=1 - [Q9YH61_DANRE]|Glycogen synthase kinase 3 OS=Danio rerio GN=gsk3b PE=2 SV=1 - [Q9YH60_DANRE]|Uncharacterized protein OS=Danio rerio GN=gsk3aa PE=4 SV=2 - [Q1LYN4_DANRE]|Uncharacterized protein OS=Danio rerio GN=gsk3aa PE=4 SV=1 - [E7F7B1_DANRE]|Uncharacterized protein OS=Danio rerio GN=gsk3aa PE=4 SV=1 - [F1QR60_DANRE]|Uncharac…	Q9YH61;Q9YH60;Q1LYN4;E7F7B1;F1QR60;B8JIQ1	N-Term(Dimethyl:2H(6)13C(2)); Y7(Phosp); C9(Carbamidomethyl)	n1	N1	Y(7)	0.998269	S(6): 0.2; Y(7): 99.8; S(10): 0.0						172.648	55.04	0	2	699.319	1397.63	-0.0752599	85.8945	OR3_110412_CP_JP_Z3.raw
GEPNVSYICSR	Glycogen synthase kinase 3 alpha OS=Danio rerio GN=gsk3ab PE=2 SV=1 - [Q9YH61_DANRE]|Glycogen synthase kinase 3 OS=Danio rerio GN=gsk3b PE=2 SV=1 - [Q9YH60_DANRE]|Uncharacterized protein OS=Danio rerio GN=gsk3aa PE=4 SV=2 - [Q1LYN4_DANRE]|Uncharacterized protein OS=Danio rerio GN=gsk3aa PE=4 SV=1 - [E7F7B1_DANRE]|Uncharacterized protein OS=Danio rerio GN=gsk3aa PE=4 SV=1 - [F1QR60_DANRE]|Uncharac…	Q9YH61;Q9YH60;Q1LYN4;E7F7B1;F1QR60;B8JIQ1	N-Term(Dimethyl:2H(6)13C(2)); Y7(Phosp); C9(Carbamidomethyl)	n1	N1	Y(7)	0.933609	S(6): 6.6; Y(7): 93.4; S(10): 0.0	2.24801e+06					108.258	20.84	0	2	699.319	1397.63	-0.0752599	88.9752	OR3_110412_CP_JP_Z3.raw
GEPNVSYICSR	Glycogen synthase kinase 3 alpha OS=Danio rerio GN=gsk3ab PE=2 SV=1 - [Q9YH61_DANRE]|Glycogen synthase kinase 3 OS=Danio rerio GN=gsk3b PE=2 SV=1 - [Q9YH60_DANRE]|Uncharacterized protein OS=Danio rerio GN=gsk3aa PE=4 SV=2 - [Q1LYN4_DANRE]|Uncharacterized protein OS=Danio rerio GN=gsk3aa PE=4 SV=1 - [E7F7B1_DANRE]|Uncharacterized protein OS=Danio rerio GN=gsk3aa PE=4 SV=1 - [F1QR60_DANRE]|Uncharac…	Q9YH61;Q9YH60;Q1LYN4;E7F7B1;F1QR60;B8JIQ1	N-Term(Dimethyl:2H(6)13C(2)); Y7(Phosp); C9(Carbamidomethyl)	n1	N1	Y(7)	0.994849	S(6): 0.5; Y(7): 99.5; S(10): 0.0	2466179483					110.919	38.18	0	2	699.319	1397.63	0.274103	82.8506	OR3_110412_CP_JP_Z3.raw
GEPNVSYICSR	Glycogen synthase kinase 3 alpha OS=Danio rerio GN=gsk3ab PE=2 SV=1 - [Q9YH61_DANRE]|Glycogen synthase kinase 3 OS=Danio rerio GN=gsk3b PE=2 SV=1 - [Q9YH60_DANRE]|Uncharacterized protein OS=Danio rerio GN=gsk3aa PE=4 SV=2 - [Q1LYN4_DANRE]|Uncharacterized protein OS=Danio rerio GN=gsk3aa PE=4 SV=1 - [E7F7B1_DANRE]|Uncharacterized protein OS=Danio rerio GN=gsk3aa PE=4 SV=1 - [F1QR60_DANRE]|Uncharac…	Q9YH61;Q9YH60;Q1LYN4;E7F7B1;F1QR60;B8JIQ1	N-Term(Dimethyl:2H(6)13C(2)); Y7(Phosp); C9(Carbamidomethyl)	n1	N1	Y(7)	0.997791	S(6): 0.2; Y(7): 99.8; S(10): 0.0	2466179483	1.92353	0.784334	0.818943	0.569763	156.913	62.23	0	2	699.32	1397.63	0.361444	83.8649	OR3_110412_CP_JP_Z3.raw
GEPNVSYICSR	Glycogen synthase kinase 3 alpha OS=Danio rerio GN=gsk3ab PE=2 SV=1 - [Q9YH61_DANRE]|Glycogen synthase kinase 3 OS=Danio rerio GN=gsk3b PE=2 SV=1 - [Q9YH60_DANRE]|Uncharacterized protein OS=Danio rerio GN=gsk3aa PE=4 SV=2 - [Q1LYN4_DANRE]|Uncharacterized protein OS=Danio rerio GN=gsk3aa PE=4 SV=1 - [E7F7B1_DANRE]|Uncharacterized protein OS=Danio rerio GN=gsk3aa PE=4 SV=1 - [F1QR60_DANRE]|Uncharac…	Q9YH61;Q9YH60;Q1LYN4;E7F7B1;F1QR60;B8JIQ1	N-Term(Dimethyl:2H(6)13C(2)); Y7(Phosp); C9(Carbamidomethyl)	n1	N1	Y(7)	0.934011	S(6): 6.6; Y(7): 93.4; S(10): 0.0						97.0562	27.78	0	2	699.32	1397.63	0.623467	87.917	OR3_110412_CP_JP_Z3.raw
GEPNVSYICSR	Glycogen synthase kinase 3 alpha OS=Danio rerio GN=gsk3ab PE=2 SV=1 - [Q9YH61_DANRE]|Glycogen synthase kinase 3 OS=Danio rerio GN=gsk3b PE=2 SV=1 - [Q9YH60_DANRE]|Uncharacterized protein OS=Danio rerio GN=gsk3aa PE=4 SV=2 - [Q1LYN4_DANRE]|Uncharacterized protein OS=Danio rerio GN=gsk3aa PE=4 SV=1 - [E7F7B1_DANRE]|Uncharacterized protein OS=Danio rerio GN=gsk3aa PE=4 SV=1 - [F1QR60_DANRE]|Uncharac…	Q9YH61;Q9YH60;Q1LYN4;E7F7B1;F1QR60;B8JIQ1	N-Term(Dimethyl:2H(6)13C(2)); Y7(Phosp); C9(Carbamidomethyl)	n1	N1	Y(7)	0.998223	S(6): 0.2; Y(7): 99.8; S(10): 0.0	2466179483	1.92353	0.784334	0.818943	0.569763	178.079	51.24	0	2	699.32	1397.63	0.710807	84.8834	OR3_110412_CP_JP_Z3.raw
GEPNVSYICSR	Glycogen synthase kinase 3 alpha OS=Danio rerio GN=gsk3ab PE=2 SV=1 - [Q9YH61_DANRE]|Glycogen synthase kinase 3 OS=Danio rerio GN=gsk3b PE=2 SV=1 - [Q9YH60_DANRE]|Uncharacterized protein OS=Danio rerio GN=gsk3aa PE=4 SV=2 - [Q1LYN4_DANRE]|Uncharacterized protein OS=Danio rerio GN=gsk3aa PE=4 SV=1 - [E7F7B1_DANRE]|Uncharacterized protein OS=Danio rerio GN=gsk3aa PE=4 SV=1 - [F1QR60_DANRE]|Uncharac…	Q9YH61;Q9YH60;Q1LYN4;E7F7B1;F1QR60;B8JIQ1	N-Term(Dimethyl); S6(Phosp); C9(Carbamidomethyl)	n1	N1	S(6)	0.929163	S(6): 92.9; Y(7): 6.6; S(10): 0.5						97.0562	23.12	0	2	695.297	1389.59	-0.0336136	87.8889	OR3_110412_CP_JP_Zre2.raw
GEPNVSYICSR	Glycogen synthase kinase 3 alpha OS=Danio rerio GN=gsk3ab PE=2 SV=1 - [Q9YH61_DANRE]|Glycogen synthase kinase 3 OS=Danio rerio GN=gsk3b PE=2 SV=1 - [Q9YH60_DANRE]|Uncharacterized protein OS=Danio rerio GN=gsk3aa PE=4 SV=2 - [Q1LYN4_DANRE]|Uncharacterized protein OS=Danio rerio GN=gsk3aa PE=4 SV=1 - [E7F7B1_DANRE]|Uncharacterized protein OS=Danio rerio GN=gsk3aa PE=4 SV=1 - [F1QR60_DANRE]|Uncharac…	Q9YH61;Q9YH60;Q1LYN4;E7F7B1;F1QR60;B8JIQ1	N-Term(Dimethyl); Y7(Phosp); C9(Carbamidomethyl)	n1	N1	Y(7)	0.952882	S(6): 4.7; Y(7): 95.3; S(10): 0.0						143.424	46.75	0	2	695.297	1389.59	-0.0336136	86.7306	OR3_110412_CP_JP_Zre2.raw
GEPNVSYICSR	Glycogen synthase kinase 3 alpha OS=Danio rerio GN=gsk3ab PE=2 SV=1 - [Q9YH61_DANRE]|Glycogen synthase kinase 3 OS=Danio rerio GN=gsk3b PE=2 SV=1 - [Q9YH60_DANRE]|Uncharacterized protein OS=Danio rerio GN=gsk3aa PE=4 SV=2 - [Q1LYN4_DANRE]|Uncharacterized protein OS=Danio rerio GN=gsk3aa PE=4 SV=1 - [E7F7B1_DANRE]|Uncharacterized protein OS=Danio rerio GN=gsk3aa PE=4 SV=1 - [F1QR60_DANRE]|Uncharac…	Q9YH61;Q9YH60;Q1LYN4;E7F7B1;F1QR60;B8JIQ1	N-Term(Dimethyl); Y7(Phosp); C9(Carbamidomethyl)	n1	N1	Y(7)	0.945991	S(6): 5.4; Y(7): 94.6; S(10): 0.0	9.31683e+07	2.26761	0.844261	0.965434	0.613296	139.399	39.11	0	2	695.297	1389.59	0.581311	83.6793	OR3_110412_CP_JP_Zre2.raw
GEPNVSYICSR	Glycogen synthase kinase 3 alpha OS=Danio rerio GN=gsk3ab PE=2 SV=1 - [Q9YH61_DANRE]|Glycogen synthase kinase 3 OS=Danio rerio GN=gsk3b PE=2 SV=1 - [Q9YH60_DANRE]|Uncharacterized protein OS=Danio rerio GN=gsk3aa PE=4 SV=2 - [Q1LYN4_DANRE]|Uncharacterized protein OS=Danio rerio GN=gsk3aa PE=4 SV=1 - [E7F7B1_DANRE]|Uncharacterized protein OS=Danio rerio GN=gsk3aa PE=4 SV=1 - [F1QR60_DANRE]|Uncharac…	Q9YH61;Q9YH60;Q1LYN4;E7F7B1;F1QR60;B8JIQ1	N-Term(Dimethyl); Y7(Phosp); C9(Carbamidomethyl)	n1	N1	Y(7)	0.958716	S(6): 4.1; Y(7): 95.9; S(10): 0.0	1.00053e+08	2.02498	0.773595	0.862133	0.561963	166.291	49.88	0	2	695.298	1389.59	0.669158	85.7071	OR3_110412_CP_JP_Zre2.raw
GEPNVSYICSR	Glycogen synthase kinase 3 alpha OS=Danio rerio GN=gsk3ab PE=2 SV=1 - [Q9YH61_DANRE]|Glycogen synthase kinase 3 OS=Danio rerio GN=gsk3b PE=2 SV=1 - [Q9YH60_DANRE]|Uncharacterized protein OS=Danio rerio GN=gsk3aa PE=4 SV=2 - [Q1LYN4_DANRE]|Uncharacterized protein OS=Danio rerio GN=gsk3aa PE=4 SV=1 - [E7F7B1_DANRE]|Uncharacterized protein OS=Danio rerio GN=gsk3aa PE=4 SV=1 - [F1QR60_DANRE]|Uncharac…	Q9YH61;Q9YH60;Q1LYN4;E7F7B1;F1QR60;B8JIQ1	N-Term(Dimethyl); Y7(Phosp); C9(Carbamidomethyl)	n1	N1	Y(7)	0.960876	S(6): 3.9; Y(7): 96.1; S(10): 0.0	1.00053e+08	2.02498	0.773595	0.862133	0.561963	163.855	54.54	0	2	695.298	1389.59	0.669158	84.699	OR3_110412_CP_JP_Zre2.raw
GEPNVSYICSR	Glycogen synthase kinase 3 alpha OS=Danio rerio GN=gsk3ab PE=2 SV=1 - [Q9YH61_DANRE]|Glycogen synthase kinase 3 OS=Danio rerio GN=gsk3b PE=2 SV=1 - [Q9YH60_DANRE]|Uncharacterized protein OS=Danio rerio GN=gsk3aa PE=4 SV=2 - [Q1LYN4_DANRE]|Uncharacterized protein OS=Danio rerio GN=gsk3aa PE=4 SV=1 - [E7F7B1_DANRE]|Uncharacterized protein OS=Danio rerio GN=gsk3aa PE=4 SV=1 - [F1QR60_DANRE]|Uncharac…	Q9YH61;Q9YH60;Q1LYN4;E7F7B1;F1QR60;B8JIQ1	N-Term(Dimethyl:2H(6)13C(2)); Y7(Phosp); C9(Carbamidomethyl)	n1	N1	Y(7)	0.958335	S(6): 4.2; Y(7): 95.8; S(10): 0.0	2.03751e+08	2.02498	0.773595	0.862133	0.561963	152.277	54.35	0	2	699.319	1397.63	-0.861328	85.2491	OR3_110412_CP_JP_Zre2.raw
GEPNVSYICSR	Glycogen synthase kinase 3 alpha OS=Danio rerio GN=gsk3ab PE=2 SV=1 - [Q9YH61_DANRE]|Glycogen synthase kinase 3 OS=Danio rerio GN=gsk3b PE=2 SV=1 - [Q9YH60_DANRE]|Uncharacterized protein OS=Danio rerio GN=gsk3aa PE=4 SV=2 - [Q1LYN4_DANRE]|Uncharacterized protein OS=Danio rerio GN=gsk3aa PE=4 SV=1 - [E7F7B1_DANRE]|Uncharacterized protein OS=Danio rerio GN=gsk3aa PE=4 SV=1 - [F1QR60_DANRE]|Uncharac…	Q9YH61;Q9YH60;Q1LYN4;E7F7B1;F1QR60;B8JIQ1	N-Term(Dimethyl:2H(6)13C(2)); Y7(Phosp); C9(Carbamidomethyl)	n1	N1	Y(7)	0.996694	S(6): 0.3; Y(7): 99.7; S(10): 0.0						130.365	36.18	0	2	699.319	1397.63	0.0120809	87.2742	OR3_110412_CP_JP_Zre2.raw
GEPNVSYICSR	Glycogen synthase kinase 3 alpha OS=Danio rerio GN=gsk3ab PE=2 SV=1 - [Q9YH61_DANRE]|Glycogen synthase kinase 3 OS=Danio rerio GN=gsk3b PE=2 SV=1 - [Q9YH60_DANRE]|Uncharacterized protein OS=Danio rerio GN=gsk3aa PE=4 SV=2 - [Q1LYN4_DANRE]|Uncharacterized protein OS=Danio rerio GN=gsk3aa PE=4 SV=1 - [E7F7B1_DANRE]|Uncharacterized protein OS=Danio rerio GN=gsk3aa PE=4 SV=1 - [F1QR60_DANRE]|Uncharac…	Q9YH61;Q9YH60;Q1LYN4;E7F7B1;F1QR60;B8JIQ1	N-Term(Dimethyl:2H(6)13C(2)); Y7(Phosp); C9(Carbamidomethyl)	n1	N1	Y(7)	0.996967	S(6): 0.3; Y(7): 99.7; S(10): 0.0	2.13106e+08	2.26761	0.844261	0.965434	0.613296	139.399	44.66	0	2	699.319	1397.63	0.186763	84.2301	OR3_110412_CP_JP_Zre2.raw
GEPNVSYICSR	Glycogen synthase kinase 3 alpha OS=Danio rerio GN=gsk3ab PE=2 SV=1 - [Q9YH61_DANRE]|Glycogen synthase kinase 3 OS=Danio rerio GN=gsk3b PE=2 SV=1 - [Q9YH60_DANRE]|Uncharacterized protein OS=Danio rerio GN=gsk3aa PE=4 SV=2 - [Q1LYN4_DANRE]|Uncharacterized protein OS=Danio rerio GN=gsk3aa PE=4 SV=1 - [E7F7B1_DANRE]|Uncharacterized protein OS=Danio rerio GN=gsk3aa PE=4 SV=1 - [F1QR60_DANRE]|Uncharac…	Q9YH61;Q9YH60;Q1LYN4;E7F7B1;F1QR60;B8JIQ1	N-Term(Dimethyl:2H(6)13C(2)); Y7(Phosp); C9(Carbamidomethyl)	n1	N1	Y(7)	0.993404	S(6): 0.7; Y(7): 99.3; S(10): 0.0	2.13106e+08					103.393	29.2	0	2	699.319	1397.63	0.274103	83.2107	OR3_110412_CP_JP_Zre2.raw
GEPNVSYICSR	Glycogen synthase kinase 3 alpha OS=Danio rerio GN=gsk3ab PE=2 SV=1 - [Q9YH61_DANRE]|Glycogen synthase kinase 3 OS=Danio rerio GN=gsk3b PE=2 SV=1 - [Q9YH60_DANRE]|Uncharacterized protein OS=Danio rerio GN=gsk3aa PE=4 SV=2 - [Q1LYN4_DANRE]|Uncharacterized protein OS=Danio rerio GN=gsk3aa PE=4 SV=1 - [E7F7B1_DANRE]|Uncharacterized protein OS=Danio rerio GN=gsk3aa PE=4 SV=1 - [F1QR60_DANRE]|Uncharac…	Q9YH61;Q9YH60;Q1LYN4;E7F7B1;F1QR60;B8JIQ1	N-Term(Dimethyl:2H(6)13C(2)); Y7(Phosp); C9(Carbamidomethyl)	n1	N1	Y(7)	0.99661	S(6): 0.3; Y(7): 99.7; S(10): 0.0	2.03751e+08	2.02498	0.773595	0.862133	0.561963	135.602	46.56	0	2	699.319	1397.63	0.274103	86.2693	OR3_110412_CP_JP_Zre2.raw
GEPNVSYICSR	Glycogen synthase kinase 3 alpha OS=Danio rerio GN=gsk3ab PE=2 SV=1 - [Q9YH61_DANRE]|Glycogen synthase kinase 3 OS=Danio rerio GN=gsk3b PE=2 SV=1 - [Q9YH60_DANRE]|Uncharacterized protein OS=Danio rerio GN=gsk3aa PE=4 SV=2 - [Q1LYN4_DANRE]|Uncharacterized protein OS=Danio rerio GN=gsk3aa PE=4 SV=1 - [E7F7B1_DANRE]|Uncharacterized protein OS=Danio rerio GN=gsk3aa PE=4 SV=1 - [F1QR60_DANRE]|Uncharac…	Q9YH61;Q9YH60;Q1LYN4;E7F7B1;F1QR60;B8JIQ1	N-Term(Dimethyl:2H(6)13C(2)); Y7(Phosp); C9(Carbamidomethyl)	n1	N1	Y(7)	0.951126	S(6): 4.9; Y(7): 95.1; S(10): 0.0						134.376	35.82	0	2	699.32	1397.63	0.623467	88.2941	OR3_110412_CP_JP_Zre2.raw
QLVRGEPNVSYICSR	Glycogen synthase kinase 3 alpha OS=Danio rerio GN=gsk3ab PE=2 SV=1 - [Q9YH61_DANRE]|Glycogen synthase kinase 3 OS=Danio rerio GN=gsk3b PE=2 SV=1 - [Q9YH60_DANRE]|Uncharacterized protein OS=Danio rerio GN=gsk3aa PE=4 SV=2 - [Q1LYN4_DANRE]|Uncharacterized protein OS=Danio rerio GN=gsk3aa PE=4 SV=1 - [E7F7B1_DANRE]|Uncharacterized protein OS=Danio rerio GN=gsk3aa PE=4 SV=1 - [F1QR60_DANRE]|Uncharac…	Q9YH61;Q9YH60;Q1LYN4;E7F7B1;F1QR60;B8JIQ1	N-Term(Dimethyl:2H(6)13C(2)); Y11(Phosp); C13(Carbamidomethyl)	n1	N1	Y(11)	0.923287	S(10): 7.1; Y(11): 92.3; S(14): 0.6	506785					125.607	23.09	1	3	631.985	1893.94	-1.70364	96.9951	OR3_110412_CP_JP_Zre2.raw
GEPNVSYICSR	Glycogen synthase kinase 3 alpha OS=Danio rerio GN=gsk3ab PE=2 SV=1 - [Q9YH61_DANRE]|Glycogen synthase kinase 3 OS=Danio rerio GN=gsk3b PE=2 SV=1 - [Q9YH60_DANRE]|Uncharacterized protein OS=Danio rerio GN=gsk3aa PE=4 SV=2 - [Q1LYN4_DANRE]|Uncharacterized protein OS=Danio rerio GN=gsk3aa PE=4 SV=1 - [E7F7B1_DANRE]|Uncharacterized protein OS=Danio rerio GN=gsk3aa PE=4 SV=1 - [F1QR60_DANRE]|Uncharac…	Q9YH61;Q9YH60;Q1LYN4;E7F7B1;F1QR60;B8JIQ1	N-Term(Dimethyl); Y7(Phosp); C9(Carbamidomethyl)	n1	N1	Y(7)	0.960328	S(6): 4.0; Y(7): 96.0; S(10): 0.0						175.848	54.67	0	2	695.297	1389.59	-0.472846	85.6358	OR3_110412_CP_JP_Zre3.raw
GEPNVSYICSR	Glycogen synthase kinase 3 alpha OS=Danio rerio GN=gsk3ab PE=2 SV=1 - [Q9YH61_DANRE]|Glycogen synthase kinase 3 OS=Danio rerio GN=gsk3b PE=2 SV=1 - [Q9YH60_DANRE]|Uncharacterized protein OS=Danio rerio GN=gsk3aa PE=4 SV=2 - [Q1LYN4_DANRE]|Uncharacterized protein OS=Danio rerio GN=gsk3aa PE=4 SV=1 - [E7F7B1_DANRE]|Uncharacterized protein OS=Danio rerio GN=gsk3aa PE=4 SV=1 - [F1QR60_DANRE]|Uncharac…	Q9YH61;Q9YH60;Q1LYN4;E7F7B1;F1QR60;B8JIQ1	N-Term(Dimethyl); Y7(Phosp); C9(Carbamidomethyl)	n1	N1	Y(7)	0.943398	S(6): 5.7; Y(7): 94.3; S(10): 0.0						130.285	30.66	0	2	695.297	1389.59	-0.209307	86.9337	OR3_110412_CP_JP_Zre3.raw
GEPNVSYICSR	Glycogen synthase kinase 3 alpha OS=Danio rerio GN=gsk3ab PE=2 SV=1 - [Q9YH61_DANRE]|Glycogen synthase kinase 3 OS=Danio rerio GN=gsk3b PE=2 SV=1 - [Q9YH60_DANRE]|Uncharacterized protein OS=Danio rerio GN=gsk3aa PE=4 SV=2 - [Q1LYN4_DANRE]|Uncharacterized protein OS=Danio rerio GN=gsk3aa PE=4 SV=1 - [E7F7B1_DANRE]|Uncharacterized protein OS=Danio rerio GN=gsk3aa PE=4 SV=1 - [F1QR60_DANRE]|Uncharac…	Q9YH61;Q9YH60;Q1LYN4;E7F7B1;F1QR60;B8JIQ1	N-Term(Dimethyl); Y7(Phosp); C9(Carbamidomethyl)	n1	N1	Y(7)	0.949965	S(6): 5.0; Y(7): 95.0; S(10): 0.0	1343006332	2.15166	0.723958	0.916067	0.525905	156.418	60.7	0	2	695.297	1389.59	0.493465	82.5892	OR3_110412_CP_JP_Zre3.raw
GEPNVSYICSR	Glycogen synthase kinase 3 alpha OS=Danio rerio GN=gsk3ab PE=2 SV=1 - [Q9YH61_DANRE]|Glycogen synthase kinase 3 OS=Danio rerio GN=gsk3b PE=2 SV=1 - [Q9YH60_DANRE]|Uncharacterized protein OS=Danio rerio GN=gsk3aa PE=4 SV=2 - [Q1LYN4_DANRE]|Uncharacterized protein OS=Danio rerio GN=gsk3aa PE=4 SV=1 - [E7F7B1_DANRE]|Uncharacterized protein OS=Danio rerio GN=gsk3aa PE=4 SV=1 - [F1QR60_DANRE]|Uncharac…	Q9YH61;Q9YH60;Q1LYN4;E7F7B1;F1QR60;B8JIQ1	N-Term(Dimethyl); Y7(Phosp); C9(Carbamidomethyl)	n1	N1	Y(7)	0.963371	S(6): 3.7; Y(7): 96.3; S(10): 0.0	1343006332	2.15166	0.723958	0.916067	0.525905	168.882	70.59	0	2	695.298	1389.59	0.757004	83.6117	OR3_110412_CP_JP_Zre3.raw
GEPNVSYICSR	Glycogen synthase kinase 3 alpha OS=Danio rerio GN=gsk3ab PE=2 SV=1 - [Q9YH61_DANRE]|Glycogen synthase kinase 3 OS=Danio rerio GN=gsk3b PE=2 SV=1 - [Q9YH60_DANRE]|Uncharacterized protein OS=Danio rerio GN=gsk3aa PE=4 SV=2 - [Q1LYN4_DANRE]|Uncharacterized protein OS=Danio rerio GN=gsk3aa PE=4 SV=1 - [E7F7B1_DANRE]|Uncharacterized protein OS=Danio rerio GN=gsk3aa PE=4 SV=1 - [F1QR60_DANRE]|Uncharac…	Q9YH61;Q9YH60;Q1LYN4;E7F7B1;F1QR60;B8JIQ1	N-Term(Dimethyl); Y7(Phosp); C9(Carbamidomethyl)	n1	N1	Y(7)	0.960989	S(6): 3.9; Y(7): 96.1; S(10): 0.0	1343006332	2.15166	0.723958	0.916067	0.525905	170.829	50.88	0	2	695.298	1389.59	1.63547	84.6226	OR3_110412_CP_JP_Zre3.raw
GEPNVSYICSR	Glycogen synthase kinase 3 alpha OS=Danio rerio GN=gsk3ab PE=2 SV=1 - [Q9YH61_DANRE]|Glycogen synthase kinase 3 OS=Danio rerio GN=gsk3b PE=2 SV=1 - [Q9YH60_DANRE]|Uncharacterized protein OS=Danio rerio GN=gsk3aa PE=4 SV=2 - [Q1LYN4_DANRE]|Uncharacterized protein OS=Danio rerio GN=gsk3aa PE=4 SV=1 - [E7F7B1_DANRE]|Uncharacterized protein OS=Danio rerio GN=gsk3aa PE=4 SV=1 - [F1QR60_DANRE]|Uncharac…	Q9YH61;Q9YH60;Q1LYN4;E7F7B1;F1QR60;B8JIQ1	N-Term(Dimethyl:2H(6)13C(2)); Y7(Phosp); C9(Carbamidomethyl)	n1	N1	Y(7)	0.996805	S(6): 0.3; Y(7): 99.7; S(10): 0.0						137.619	35.36	0	2	699.319	1397.63	-0.948669	88.3816	OR3_110412_CP_JP_Zre3.raw
GEPNVSYICSR	Glycogen synthase kinase 3 alpha OS=Danio rerio GN=gsk3ab PE=2 SV=1 - [Q9YH61_DANRE]|Glycogen synthase kinase 3 OS=Danio rerio GN=gsk3b PE=2 SV=1 - [Q9YH60_DANRE]|Uncharacterized protein OS=Danio rerio GN=gsk3aa PE=4 SV=2 - [Q1LYN4_DANRE]|Uncharacterized protein OS=Danio rerio GN=gsk3aa PE=4 SV=1 - [E7F7B1_DANRE]|Uncharacterized protein OS=Danio rerio GN=gsk3aa PE=4 SV=1 - [F1QR60_DANRE]|Uncharac…	Q9YH61;Q9YH60;Q1LYN4;E7F7B1;F1QR60;B8JIQ1	N-Term(Dimethyl:2H(6)13C(2)); Y7(Phosp); C9(Carbamidomethyl)	n1	N1	Y(7)	0.95697	S(6): 4.3; Y(7): 95.7; S(10): 0.0						149.953	46.52	0	2	699.319	1397.63	-0.511964	86.353	OR3_110412_CP_JP_Zre3.raw
GEPNVSYICSR	Glycogen synthase kinase 3 alpha OS=Danio rerio GN=gsk3ab PE=2 SV=1 - [Q9YH61_DANRE]|Glycogen synthase kinase 3 OS=Danio rerio GN=gsk3b PE=2 SV=1 - [Q9YH60_DANRE]|Uncharacterized protein OS=Danio rerio GN=gsk3aa PE=4 SV=2 - [Q1LYN4_DANRE]|Uncharacterized protein OS=Danio rerio GN=gsk3aa PE=4 SV=1 - [E7F7B1_DANRE]|Uncharacterized protein OS=Danio rerio GN=gsk3aa PE=4 SV=1 - [F1QR60_DANRE]|Uncharac…	Q9YH61;Q9YH60;Q1LYN4;E7F7B1;F1QR60;B8JIQ1	N-Term(Dimethyl:2H(6)13C(2)); Y7(Phosp); C9(Carbamidomethyl)	n1	N1	Y(7)	0.935356	S(6): 6.5; Y(7): 93.5; S(10): 0.0						92.0466	30.28	0	2	699.319	1397.63	-0.424624	89.3896	OR3_110412_CP_JP_Zre3.raw
GEPNVSYICSR	Glycogen synthase kinase 3 alpha OS=Danio rerio GN=gsk3ab PE=2 SV=1 - [Q9YH61_DANRE]|Glycogen synthase kinase 3 OS=Danio rerio GN=gsk3b PE=2 SV=1 - [Q9YH60_DANRE]|Uncharacterized protein OS=Danio rerio GN=gsk3aa PE=4 SV=2 - [Q1LYN4_DANRE]|Uncharacterized protein OS=Danio rerio GN=gsk3aa PE=4 SV=1 - [E7F7B1_DANRE]|Uncharacterized protein OS=Danio rerio GN=gsk3aa PE=4 SV=1 - [F1QR60_DANRE]|Uncharac…	Q9YH61;Q9YH60;Q1LYN4;E7F7B1;F1QR60;B8JIQ1	N-Term(Dimethyl:2H(6)13C(2)); Y7(Phosp); C9(Carbamidomethyl)	n1	N1	Y(7)	0.998291	S(6): 0.2; Y(7): 99.8; S(10): 0.0	2900865142	2.15166	0.723958	0.916067	0.525905	166.325	50.64	0	2	699.319	1397.63	-0.249942	83.3105	OR3_110412_CP_JP_Zre3.raw
GEPNVSYICSR	Glycogen synthase kinase 3 alpha OS=Danio rerio GN=gsk3ab PE=2 SV=1 - [Q9YH61_DANRE]|Glycogen synthase kinase 3 OS=Danio rerio GN=gsk3b PE=2 SV=1 - [Q9YH60_DANRE]|Uncharacterized protein OS=Danio rerio GN=gsk3aa PE=4 SV=2 - [Q1LYN4_DANRE]|Uncharacterized protein OS=Danio rerio GN=gsk3aa PE=4 SV=1 - [E7F7B1_DANRE]|Uncharacterized protein OS=Danio rerio GN=gsk3aa PE=4 SV=1 - [F1QR60_DANRE]|Uncharac…	Q9YH61;Q9YH60;Q1LYN4;E7F7B1;F1QR60;B8JIQ1	N-Term(Dimethyl:2H(6)13C(2)); Y7(Phosp); C9(Carbamidomethyl)	n1	N1	Y(7)	0.994885	S(6): 0.5; Y(7): 99.5; S(10): 0.0						110.919	37.05	0	2	699.319	1397.63	-0.249942	87.3637	OR3_110412_CP_JP_Zre3.raw
GEPNVSYICSR	Glycogen synthase kinase 3 alpha OS=Danio rerio GN=gsk3ab PE=2 SV=1 - [Q9YH61_DANRE]|Glycogen synthase kinase 3 OS=Danio rerio GN=gsk3b PE=2 SV=1 - [Q9YH60_DANRE]|Uncharacterized protein OS=Danio rerio GN=gsk3aa PE=4 SV=2 - [Q1LYN4_DANRE]|Uncharacterized protein OS=Danio rerio GN=gsk3aa PE=4 SV=1 - [E7F7B1_DANRE]|Uncharacterized protein OS=Danio rerio GN=gsk3aa PE=4 SV=1 - [F1QR60_DANRE]|Uncharac…	Q9YH61;Q9YH60;Q1LYN4;E7F7B1;F1QR60;B8JIQ1	N-Term(Dimethyl:2H(6)13C(2)); Y7(Phosp); C9(Carbamidomethyl)	n1	N1	Y(7)	0.997922	S(6): 0.2; Y(7): 99.8; S(10): 0.0						159.154	46.69	0	2	699.319	1397.63	0.186763	85.3454	OR3_110412_CP_JP_Zre3.raw
GEPNVSYICSR	Glycogen synthase kinase 3 alpha OS=Danio rerio GN=gsk3ab PE=2 SV=1 - [Q9YH61_DANRE]|Glycogen synthase kinase 3 OS=Danio rerio GN=gsk3b PE=2 SV=1 - [Q9YH60_DANRE]|Uncharacterized protein OS=Danio rerio GN=gsk3aa PE=4 SV=2 - [Q1LYN4_DANRE]|Uncharacterized protein OS=Danio rerio GN=gsk3aa PE=4 SV=1 - [E7F7B1_DANRE]|Uncharacterized protein OS=Danio rerio GN=gsk3aa PE=4 SV=1 - [F1QR60_DANRE]|Uncharac…	Q9YH61;Q9YH60;Q1LYN4;E7F7B1;F1QR60;B8JIQ1	N-Term(Dimethyl:2H(6)13C(2)); Y7(Phosp); C9(Carbamidomethyl)	n1	N1	Y(7)	0.997194	S(6): 0.3; Y(7): 99.7; S(10): 0.0						135.663	51.71	0	2	699.319	1397.63	0.186763	82.3051	OR3_110412_CP_JP_Zre3.raw
GEPNVSYICSR	Glycogen synthase kinase 3 alpha OS=Danio rerio GN=gsk3ab PE=2 SV=1 - [Q9YH61_DANRE]|Glycogen synthase kinase 3 OS=Danio rerio GN=gsk3b PE=2 SV=1 - [Q9YH60_DANRE]|Uncharacterized protein OS=Danio rerio GN=gsk3aa PE=4 SV=2 - [Q1LYN4_DANRE]|Uncharacterized protein OS=Danio rerio GN=gsk3aa PE=4 SV=1 - [E7F7B1_DANRE]|Uncharacterized protein OS=Danio rerio GN=gsk3aa PE=4 SV=1 - [F1QR60_DANRE]|Uncharac…	Q9YH61;Q9YH60;Q1LYN4;E7F7B1;F1QR60;B8JIQ1	N-Term(Dimethyl:2H(6)13C(2)); Y7(Phosp); C9(Carbamidomethyl)	n1	N1	Y(7)	0.958385	S(6): 4.2; Y(7): 95.8; S(10): 0.0	2900865142	2.15166	0.723958	0.916067	0.525905	159.154	54.34	0	2	699.32	1397.63	0.448785	84.3238	OR3_110412_CP_JP_Zre3.raw
AASPRTNR			N-Term(Dimethyl:2H(4)); S3(Phosp); T6(Phosp)	n2	N2	S(3)_T(6)	1	S(3): 100.0; T(6): 100.0	1.45023e+06					108.761	36.24	1	2	532.738	1064.47	8.70376	81.7131	OR3_110412_CP_JP_Z1.raw
CSATNHLK			N-Term(Dimethyl:2H(4)); C1(Carbamidomethyl); S2(Phosp); T4(Phosp); K8(Dimethyl:2H(4))	n2	N2	S(2)_T(4)	1	S(2): 100.0; T(4): 100.0	2.20495e+06					50.2182	22.51	0	2	577.752	1154.5	4.81481	97.1818	OR3_110412_CP_JP_Z1.raw
LYAELIELAETNVR			N-Term(Dimethyl); Y2(Phosp); T11(Phosp)	n2	N2	Y(2)_T(11)	1	Y(2): 100.0; T(11): 100.0	5.52495e+07					63.9944	20.59	0	2	911.432	1821.86	7.7505	106.82	OR3_110412_CP_JP_Z1.raw
SQPRLSPSHTKQTHR			N-Term(Dimethyl:2H(4)); S1(Phosp); K11(Dimethyl:2H(4)); T13(Phosp)	n2	N2	S(1)_T(13)	0.964674	S(1): 98.3; S(6): 1.7; S(8): 0.3; T(10): 1.7; T(13): 98.1	1.93203e+06					53.8193	22.07	2	2	992.484	1983.96	-8.46938	158.961	OR3_110412_CP_JP_Z1.raw
SADSMPILPVQK			N-Term(Dimethyl:2H(4)); S1(Phosp); S4(Phosp); M5(Oxidation); K12(Dimethyl:2H(4))	n2	N2	S(1)_S(4)	1	S(1): 100.0; S(4): 100.0	114872		1.59591		1.15931	16.2879	21.89	0	4	382.185	1525.72	-3.09242	43.894	OR3_110412_CP_JP_Zre2.raw
SSNAGGDEEYIYMNK	Uncharacterized protein OS=Danio rerio GN=LOC567369 PE=4 SV=1 - [E7FH23_DANRE]	E7FH23	N-Term(Dimethyl:2H(6)13C(2)); Y10(Phosp); Y12(Phosp); M13(Oxidation); K15(Dimethyl:2H(6)13C(2))	n2	N2	Y(10)_Y(12)	1	S(1): 0.0; S(2): 0.0; Y(10): 100.0; Y(12): 100.0	1.2964e+06	2.65244	1.07064	1.12927	0.777741	128.957	37.94	0	2	963.398	1925.79	1.59168	58.8306	OR3_110412_CP_JP_Z1.raw
YMEDSSYYK	Uncharacterized protein OS=Danio rerio GN=ptk2.1 PE=2 SV=1 - [F1QT14_DANRE]|Uncharacterized protein OS=Danio rerio GN=ptk2.1 PE=2 SV=1 - [F1REU4_DANRE]	F1QT14;F1REU4	N-Term(Dimethyl:2H(4)); M2(Oxidation); S6(Phosp); Y7(Phosp); K9(Dimethyl:2H(4))	n2	N2	S(6)_Y(7)	0.820245	Y(1): 0.0; S(5): 11.8; S(6): 93.4; Y(7): 88.2; Y(8): 6.6	3.75788e+06	1.5108	0.852519	0.643221	0.619295	77.459	26.26	0	2	713.262	1425.52	-0.950926	46.7997	OR3_110412_CP_JP_Z1.raw
FNPNSALVR			N-Term(Dimethyl)	n0					674086						24.75	0	2	523.294	1045.58	1.82372	150.569	OR3_110412_CP_JP_Z1.raw
ISIDVLPPEVK			N-Term(Dimethyl); K11(Dimethyl)	n0					419414						21.71	0	3	422.593	1265.76	-6.67985	105.289	OR3_110412_CP_JP_Z1.raw
EVKAER			N-Term(Dimethyl); K3(Dimethyl)	n0					410470						24.35	1	2	394.238	787.469	2.48079	53.5359	OR3_110412_CP_JP_Z2.raw
GLAPLQR			N-Term(Dimethyl:2H(6)13C(2))	n0					805761	2.6595	1.78487	1.13228	1.29658		24.33	0	2	395.77	790.533	0.141901	62.3128	OR3_110412_CP_JP_Z2.raw
EVGAHIR			N-Term(Dimethyl:2H(4))	n0					741475						25.74	0	2	407.251	813.495	8.9337	56.4729	OR3_110412_CP_JP_Z2.raw
GIIDPTK			N-Term(Dimethyl:2H(6)13C(2)); K7(Dimethyl:2H(6)13C(2))	n0					901393	17.924		7.63111			25.81	0	2	408.295	815.583	1.79855	66.1452	OR3_110412_CP_JP_Z2.raw
VLEMDK			N-Term(Dimethyl:2H(6)13C(2)); M4(Oxidation); K6(Dimethyl:2H(6)13C(2))	n0					315063						24.25	0	2	411.764	822.522	0.058046	52.3284	OR3_110412_CP_JP_Z2.raw
VATSETAK			N-Term(Dimethyl:2H(6)13C(2)); K8(Dimethyl:2H(6)13C(2))	n0					6.65687e+06						20.39	0	2	439.796	878.585	8.92461	87.1639	OR3_110412_CP_JP_Z2.raw
EIQQSLK			N-Term(Dimethyl:2H(6)13C(2)); K7(Dimethyl:2H(6)13C(2))	n0					2.33212e+07	2.0082	1.32196	0.85499	0.960312		20.63	0	2	459.316	917.625	0.720472	52.3859	OR3_110412_CP_JP_Z2.raw
VCRDQLK			N-Term(Dimethyl:2H(6)13C(2)); C2(Carbamidomethyl); K7(Dimethyl:2H(6)13C(2))	n0					1.76666e+06						22.53	1	2	495.817	990.628	-6.39415	66.0842	OR3_110412_CP_JP_Z2.raw
LEELDADK			N-Term(Dimethyl:2H(6)13C(2)); K8(Dimethyl:2H(6)13C(2))	n0					4.21751e+06	2.18217	1.46695	0.929057	1.06563		22.13	0	2	502.808	1004.61	-0.429496	58.8467	OR3_110412_CP_JP_Z2.raw
EVQTNDLK			N-Term(Dimethyl:2H(4)); K8(Dimethyl:2H(4))	n0					917222	1.98013	1.01651	0.843038	0.738427		21.98	0	2	505.803	1010.6	1.08123	51.3928	OR3_110412_CP_JP_Z2.raw
DAVTYTEHAK			N-Term(Dimethyl:2H(4)); K10(Dimethyl:2H(4))	n0					974869	1.31552	2.19998	0.56008	1.59813		22.47	0	2	599.832	1198.66	0.727731	49.2524	OR3_110412_CP_JP_Z2.raw
GDLFIK			N-Term(Dimethyl); K6(Dimethyl)	n0					1.59668e+06	2.36189	0.912837	1.00557	0.663112		29.23	0	2	374.734	748.461	0.956455	110.78	OR3_110412_CP_JP_Z3.raw
GIVVGIK			N-Term(Dimethyl:2H(4)); K7(Dimethyl:2H(4))	n0					6.15958e+06	0.965554	2.22731	0.411084	1.61799		24.99	0	2	375.291	749.574	0.799092	94.6957	OR3_110412_CP_JP_Z3.raw
EIISLR			N-Term(Dimethyl:2H(6)13C(2))	n0					33542408	3.69844	3.03178	1.57461	2.20237		26.06	0	2	383.764	766.522	0.158781	71.1939	OR3_110412_CP_JP_Z3.raw
MLITLR			N-Term(Dimethyl)	n0					15277085						25.31	0	2	387.749	774.49	-1.18613	77.4112	OR3_110412_CP_JP_Z3.raw
DADILGK			N-Term(Dimethyl:2H(4)); K7(Dimethyl:2H(4))	n0					1.94758e+07	2.54339	1.16992	1.08284	0.849865		20.73	0	2	398.256	795.506	-0.898218	78.7971	OR3_110412_CP_JP_Z3.raw
ALGSWAK			N-Term(Dimethyl:2H(6)13C(2)); K7(Dimethyl:2H(6)13C(2))	n0					5.77201e+08	2.74742	1.85938	1.16971	1.35071		33.41	0	2	402.781	804.555	-0.0719901	85.1547	OR3_110412_CP_JP_Z3.raw
EALVSVK			N-Term(Dimethyl:2H(6)13C(2)); K7(Dimethyl:2H(6)13C(2))	n0					1.6665e+06						25.18	0	2	409.301	817.595	-2.41697	73.9789	OR3_110412_CP_JP_Z3.raw
QLELAAR			N-Term(Dimethyl)	n0					882558						36.06	0	2	414.75	828.493	-0.883181	154.684	OR3_110412_CP_JP_Z3.raw
ISITPLR			N-Term(Dimethyl:2H(6)13C(2))	n0					1.23139e+07	2.24591	1.72387	0.956194	1.25227		20.62	0	2	418.294	835.58	0.670532	133.043	OR3_110412_CP_JP_Z3.raw
EAPTNIR			N-Term(Dimethyl:2H(6)13C(2))	n0					3.55391e+06	1.09633	0.836995	0.466761	0.608019		22.64	0	2	418.756	836.506	4.5433	146.049	OR3_110412_CP_JP_Z3.raw
TIADIIR			N-Term(Dimethyl:2H(6)13C(2))	n0					1.75312e+07	5.59276	2.7597	2.38111	2.00473		31.85	0	2	419.283	837.559	0.569864	107.198	OR3_110412_CP_JP_Z3.raw
IIEPISR			N-Term(Dimethyl)	n0					2.67338e+07	2.92986	1.59162	1.24738	1.1562		23.04	0	2	428.269	855.53	-0.116396	86.6682	OR3_110412_CP_JP_Z3.raw
LRPVALR			N-Term(Dimethyl:2H(4))	n0					5.52989e+07						21.54	0	2	428.803	856.598	-5.68323	84.598	OR3_110412_CP_JP_Z3.raw
QRIAIAR			N-Term(Dimethyl:2H(6)13C(2))	n0					1.64677e+06						28.18	1	2	432.303	863.6	3.4816	166.196	OR3_110412_CP_JP_Z3.raw
ALSVGLIK			N-Term(Dimethyl:2H(6)13C(2)); K8(Dimethyl:2H(6)13C(2))	n0					2.95548e+06						23.16	0	2	436.841	872.675	-0.838937	120.922	OR3_110412_CP_JP_Z3.raw
VGAWRVR			N-Term(Dimethyl:2H(6)13C(2))	n0					1.49987e+06						20	1	2	440.293	879.579	9.9706	52.2959	OR3_110412_CP_JP_Z3.raw
MAVSLYK			N-Term(Dimethyl); M1(Oxidation); K7(Dimethyl)	n0					3.15566e+08	1.97195	1.27618	0.839555	0.927055		25.42	0	2	442.25	883.493	-2.98324	114.664	OR3_110412_CP_JP_Z3.raw
EQGTRTR			N-Term(Dimethyl:2H(6)13C(2))	n0					1.90934e+06	1.59449	1.35298	0.678851	0.982848		21.25	1	2	442.264	883.521	7.96614	56.2227	OR3_110412_CP_JP_Z3.raw
IAYLSEK			N-Term(Dimethyl:2H(4)); K7(Dimethyl:2H(4))	n0					544245295	1.96037	1.43882	0.834627	1.0452		28.52	0	2	444.288	887.569	-0.34505	80.7896	OR3_110412_CP_JP_Z3.raw
LASYIEK			N-Term(Dimethyl:2H(6)13C(2)); K7(Dimethyl:2H(6)13C(2))	n0					736987006	1.96037	1.43882	0.834627	1.0452		27.42	0	2	448.307	895.607	-0.90146	80.4921	OR3_110412_CP_JP_Z3.raw
IAYLSEK			N-Term(Dimethyl:2H(6)13C(2)); K7(Dimethyl:2H(6)13C(2))	n0					736987006	1.96037	1.43882	0.834627	1.0452		21.31	0	2	448.307	895.607	-0.0155164	79.481	OR3_110412_CP_JP_Z3.raw
SLSGLILK			N-Term(Dimethyl:2H(6)13C(2)); K8(Dimethyl:2H(6)13C(2))	n0					1.30452e+06	2.27697	2.07366	0.969417	1.50637		23.84	0	2	451.846	902.685	-1.48821	141.384	OR3_110412_CP_JP_Z3.raw
MAALMMR			N-Term(Dimethyl:2H(4)); M1(Oxidation); M5(Oxidation); M6(Oxidation)	n0					2.31382e+06						21.77	0	2	452.222	903.437	-2.76474	163.907	OR3_110412_CP_JP_Z3.raw
TNLPIFK			N-Term(Dimethyl:2H(6)13C(2)); K7(Dimethyl:2H(6)13C(2))	n0					1.70696e+06						23.99	0	2	452.826	904.644	-0.203216	135.111	OR3_110412_CP_JP_Z3.raw
GSTAGQVLK			N-Term(Dimethyl:2H(4)); K9(Dimethyl:2H(4))	n0					8.11245e+06	1.67801	1.19604	0.71441	0.868841		20.92	0	2	462.801	924.595	-1.16893	52.2862	OR3_110412_CP_JP_Z3.raw
DSIFFIR			N-Term(Dimethyl:2H(4))	n0					2.06936e+06	1.5995	1.18142	0.680985	0.858218		21.5	0	2	465.273	929.538	-1.28533	153.495	OR3_110412_CP_JP_Z3.raw
GGIMIPEK			N-Term(Dimethyl:2H(6)13C(2)); M4(Oxidation); K8(Dimethyl:2H(6)13C(2))	n0					15015895	2.0165	3.28597	0.858524	2.38703		21.01	0	2	466.806	932.606	-0.470634	84.3852	OR3_110412_CP_JP_Z3.raw
GSTAGQVLK			N-Term(Dimethyl:2H(6)13C(2)); K9(Dimethyl:2H(6)13C(2))	n0					1.13815e+07	1.67801	1.19604	0.71441	0.868841		22.47	0	2	466.821	932.634	-0.779933	52.3124	OR3_110412_CP_JP_Z3.raw
VLGDELPK			N-Term(Dimethyl:2H(4)); K8(Dimethyl:2H(4))	n0					4.61729e+07	2.4509	1.27456	1.04347	0.92588		21.01	0	2	467.806	934.605	-1.14412	94.6438	OR3_110412_CP_JP_Z3.raw
SLLSSLQR			N-Term(Dimethyl:2H(6)13C(2))	n0					4.91709e+07						20.94	0	2	470.304	939.6	-1.45386	78.1247	OR3_110412_CP_JP_Z3.raw
VLVMHAGK			N-Term(Dimethyl:2H(6)13C(2)); M4(Oxidation); K8(Dimethyl:2H(6)13C(2))	n0					8.708e+07	2.4509	1.27456	1.04347	0.92588		22.74	0	2	471.825	942.643	5.32082	95.9511	OR3_110412_CP_JP_Z3.raw
GAPEGVIDR			N-Term(Dimethyl:2H(6)13C(2))	n0					1.64914e+07	3.12171	1.80984	1.32906	1.31472		20.95	0	2	475.278	949.548	-1.49443	60.7475	OR3_110412_CP_JP_Z3.raw
ATPPAPAQK			N-Term(Dimethyl:2H(6)13C(2)); K9(Dimethyl:2H(6)13C(2))	n0					585608						28.43	0	2	476.823	952.639	-1.23732	41.7296	OR3_110412_CP_JP_Z3.raw
DGRRFLR			N-Term(Dimethyl:2H(6)13C(2))	n0					145139	1.16924	1.06818	0.497805	0.775961		20.25	2	2	478.303	955.599	1.32411	114.289	OR3_110412_CP_JP_Z3.raw
AGPIWDLR			N-Term(Dimethyl:2H(6)13C(2))	n0					8.97735e+06	4.20598	1.59614	1.79069	1.15948		35.17	0	2	482.293	963.579	-1.42615	142.493	OR3_110412_CP_JP_Z3.raw
EISLGDFK			N-Term(Dimethyl); K8(Dimethyl)	n0					7.63554e+06	2.03136	1.38739	0.864847	1.00784		21.82	0	2	482.771	964.535	-0.443533	136.869	OR3_110412_CP_JP_Z3.raw
DIGFVKLD			N-Term(Dimethyl:2H(4)); K6(Dimethyl:2H(4))	n0					3.59055e+06	4.19774	2.96554	1.78718	2.15426		21.49	1	2	485.807	970.608	1.6023	146.983	OR3_110412_CP_JP_Z3.raw
NIVEAAAVR			N-Term(Dimethyl:2H(6)13C(2))	n0					9.97491e+07	2.34878	1.27653	0.999991	0.927312		23.37	0	2	489.81	978.612	-0.392586	78.673	OR3_110412_CP_JP_Z3.raw
ALALGDLNK			N-Term(Dimethyl:2H(4)); K9(Dimethyl:2H(4))	n0					5.03439e+06	3.06449	1.62741	1.3047	1.1822		23.62	0	2	489.825	978.643	-0.692291	112.434	OR3_110412_CP_JP_Z3.raw
AAAASAPAGTK			N-Term(Dimethyl:2H(6)13C(2)); K11(Dimethyl:2H(6)13C(2))	n0					2.84965e+06	3.85429	6.35595	1.64096	4.61715		30.95	0	2	494.324	987.641	0.28203	38.0609	OR3_110412_CP_JP_Z3.raw
AIVVTDGER			N-Term(Dimethyl:2H(6)13C(2))	n0											23	0	2	498.304	995.601	9.98756	64.3043	OR3_110412_CP_JP_Z3.raw
QALTPEFK			N-Term(Dimethyl:2H(6)13C(2)); K8(Dimethyl:2H(6)13C(2))	n0					6.86225e+06	3.86626	3.01716	1.64606	2.19175		20.7	0	2	503.331	1005.65	-1.10163	93.0123	OR3_110412_CP_JP_Z3.raw
LEVHYCR			N-Term(Dimethyl:2H(6)13C(2)); C6(Carbamidomethyl)	n0					2.25469e+07	3.97373	2.53933	1.69181	1.84464		35.58	0	2	506.778	1012.55	5.65021	116.989	OR3_110412_CP_JP_Z3.raw
DWNAVLLR			N-Term(Dimethyl)	n0					1.41264e+06	1.46721	1.55707	0.624664	1.13111		27.67	0	2	507.79	1014.57	-0.274756	151.094	OR3_110412_CP_JP_Z3.raw
ELLESLEK			N-Term(Dimethyl); K8(Dimethyl)	n0					41305528	1.7789	1.01447	0.757366	0.736942		22.92	0	2	508.797	1016.59	-0.541689	111.065	OR3_110412_CP_JP_Z3.raw
DWNAVLLR			N-Term(Dimethyl:2H(4))	n0					2.19959e+06	1.46721	1.55707	0.624664	1.13111		27.42	0	2	509.802	1018.6	-1.19364	151.172	OR3_110412_CP_JP_Z3.raw
ATVNPSPMK			N-Term(Dimethyl:2H(4)); M8(Oxidation); K9(Dimethyl:2H(4))	n0					1.95604e+07	2.37401	1.56098	1.01073	1.13394		26.25	0	2	512.8	1024.59	-1.05873	42.4466	OR3_110412_CP_JP_Z3.raw
EILTEVEK			N-Term(Dimethyl:2H(4)); K8(Dimethyl:2H(4))	n0					4.19032e+07	1.7789	1.01447	0.757366	0.736942		24.55	0	2	512.822	1024.64	-0.877337	110.155	OR3_110412_CP_JP_Z3.raw
LNPGGCLNK			N-Term(Dimethyl:2H(6)13C(2)); C6(Carbamidomethyl); K9(Dimethyl:2H(6)13C(2))	n0					52117592						23.64	0	2	522.829	1044.65	6.13717	68.2013	OR3_110412_CP_JP_Z3.raw
SSIYIYVK			N-Term(Dimethyl:2H(6)13C(2)); K8(Dimethyl:2H(6)13C(2))	n0					2.80005e+07	5.92025	1.34229	2.52054	0.975078		20.32	0	2	522.847	1044.69	-4.86692	92.3997	OR3_110412_CP_JP_Z3.raw
QLDIMEPK			N-Term(Dimethyl:2H(6)13C(2)); K8(Dimethyl:2H(6)13C(2))	n0											34.2	0	2	523.325	1045.64	-9.64862	71.9391	OR3_110412_CP_JP_Z3.raw
EILLPVYK			N-Term(Dimethyl:2H(6)13C(2)); K8(Dimethyl:2H(6)13C(2))	n0					2.88033e+06	1.66536	0.305581	0.709026	0.221983		29.34	0	2	523.875	1046.74	-0.248044	143.731	OR3_110412_CP_JP_Z3.raw
DVDFELIK			N-Term(Dimethyl:2H(6)13C(2)); K8(Dimethyl:2H(6)13C(2))	n0					7.92312e+06	2.04965	1.2417	0.872636	0.902011		22.66	0	2	525.836	1050.66	-0.634559	148.331	OR3_110412_CP_JP_Z3.raw
STWLEEVK			N-Term(Dimethyl:2H(4)); K8(Dimethyl:2H(4))	n0					3.89056e+06	1.35402	1.891	0.576472	1.37368		23.03	0	2	528.315	1055.62	0.59406	128.628	OR3_110412_CP_JP_Z3.raw
AADIDQEVK			N-Term(Dimethyl:2H(6)13C(2)); K9(Dimethyl:2H(6)13C(2))	n0					7.32091e+06	3.11706	1.40768	1.32708	1.02258		23.77	0	2	530.825	1060.64	-2.33923	57.8316	OR3_110412_CP_JP_Z3.raw
APSTAVSETK			N-Term(Dimethyl:2H(6)13C(2)); K10(Dimethyl:2H(6)13C(2))	n0					818483	2.34643	1.69601	0.998988	1.23203		33.29	0	2	531.835	1062.66	0.408035	42.2018	OR3_110412_CP_JP_Z3.raw
VDVNPQSNR			N-Term(Dimethyl:2H(6)13C(2))	n0					2.10838e+07	2.51155	1.43668	1.06929	1.04365		22.51	0	2	532.797	1064.59	-1.11585	47.4848	OR3_110412_CP_JP_Z3.raw
EGNVSFTER			N-Term(Dimethyl)	n0					6.72023e+08						26.74	0	2	533.762	1066.52	-0.349259	105.804	OR3_110412_CP_JP_Z3.raw
AVSTIAQNAR			N-Term(Dimethyl:2H(6)13C(2))	n0					8.75892e+06						27.93	0	2	533.823	1066.64	-1.03493	53.3411	OR3_110412_CP_JP_Z3.raw
QSLPPGLAVK			N-Term(Dimethyl:2H(4)); K10(Dimethyl:2H(4))	n0					1.62014e+06						22.76	0	2	537.362	1073.72	-0.643725	101.049	OR3_110412_CP_JP_Z3.raw
QDLFGALDK			N-Term(Dimethyl:2H(6)13C(2)); K9(Dimethyl:2H(6)13C(2))	n0					6.46175e+06	1.62315	1.11805	0.691054	0.812185		27.33	0	2	539.839	1078.67	-1.11385	141.553	OR3_110412_CP_JP_Z3.raw
EYTINIHK			N-Term(Dimethyl:2H(4)); K8(Dimethyl:2H(4))	n0					2.58274e+07	2.45416	1.43975	1.04486	1.04588		25.4	0	3	361.221	1081.65	0.676001	81.014	OR3_110412_CP_JP_Z3.raw
AAIDWFDGK			N-Term(Dimethyl:2H(4)); K9(Dimethyl:2H(4))	n0					6098561	2.0822	1.38082	0.886494	1.00307		31.61	0	2	543.807	1086.61	-1.07007	147.286	OR3_110412_CP_JP_Z3.raw
EYTINIHK			N-Term(Dimethyl:2H(6)13C(2)); K8(Dimethyl:2H(6)13C(2))	n0					4.42298e+07	2.45416	1.43975	1.04486	1.04588		30.07	0	3	363.901	1089.69	-0.601009	80.8312	OR3_110412_CP_JP_Z3.raw
AAIDWFDGK			N-Term(Dimethyl:2H(6)13C(2)); K9(Dimethyl:2H(6)13C(2))	n0					2.09197e+06	1.74583	1.00081	0.743285	0.727021		27.47	0	2	547.826	1094.65	-0.237547	131.979	OR3_110412_CP_JP_Z3.raw
AAIDWFDGK			N-Term(Dimethyl:2H(6)13C(2)); K9(Dimethyl:2H(6)13C(2))	n0					9.35488e+06	2.0822	1.38082	0.886494	1.00307		24.83	0	2	547.826	1094.65	0.0970009	146.914	OR3_110412_CP_JP_Z3.raw
DLENPEVPR			N-Term(Dimethyl)	n0					8.92509e+06						26.98	0	2	548.784	1096.56	-3.20023	117	OR3_110412_CP_JP_Z3.raw
TALIHDGLAR			N-Term(Dimethyl:2H(6)13C(2))	n0					1.09006e+08	2.91364	1.6762	1.24048	1.21764		25.26	0	3	368.23	1102.68	-0.0564759	77.1556	OR3_110412_CP_JP_Z3.raw
DVIEEYFK			N-Term(Dimethyl:2H(4)); K8(Dimethyl:2H(4))	n0					3.24502e+07	2.24655	1.62267	0.956466	1.17876		20.8	0	2	553.816	1106.62	2.19763	148.745	OR3_110412_CP_JP_Z3.raw
DTTVGTLSQR			N-Term(Dimethyl:2H(6)13C(2))	n0					1.33823e+07	11.805	5.76774	5.02598	4.18986		26.75	0	2	557.318	1113.63	-0.651683	61.2606	OR3_110412_CP_JP_Z3.raw
AELDDTIFR			N-Term(Dimethyl:2H(6)13C(2))	n0					2.17698e+07	2.39636	0.539026	1.02025	0.391565		23.04	0	2	558.31	1115.61	-0.124608	132.327	OR3_110412_CP_JP_Z3.raw
EEDELVALK			N-Term(Dimethyl:2H(6)13C(2)); K9(Dimethyl:2H(6)13C(2))	n0					4.40606e+06	1.30675	0.969056	0.556347	0.703951		33.11	0	2	559.35	1117.69	-0.353433	106.763	OR3_110412_CP_JP_Z3.raw
ATEGMIVADK			N-Term(Dimethyl:2H(6)13C(2)); M5(Oxidation); K10(Dimethyl:2H(6)13C(2))	n0					1.52693e+07	4.34515	1.84074	1.84994	1.33717		27.19	0	2	561.835	1122.66	-1.44177	55.1745	OR3_110412_CP_JP_Z3.raw
ATEGMIVADK			N-Term(Dimethyl:2H(6)13C(2)); M5(Oxidation); K10(Dimethyl:2H(6)13C(2))	n0					1.0039e+07	3.73096	2.05945	1.58845	1.49604		26.67	0	2	561.836	1122.66	-0.136977	53.9894	OR3_110412_CP_JP_Z3.raw
APAPSAPEEGK			N-Term(Dimethyl:2H(6)13C(2)); K11(Dimethyl:2H(6)13C(2))	n0					9.10985e+06	2.16459	1.22848	0.921572	0.892401		26.67	0	2	563.339	1125.67	-1.07407	43.8196	OR3_110412_CP_JP_Z3.raw
YSLDYYLK			N-Term(Dimethyl:2H(4)); K8(Dimethyl:2H(4))	n0					3.64948e+06	2.61435	2.28	1.11306	1.65626		22.85	0	2	564.825	1128.64	0.578434	142.036	OR3_110412_CP_JP_Z3.raw
LGAKPMRER			N-Term(Dimethyl); K4(Dimethyl); M6(Oxidation)	n0					6.96678e+07	2.09029	1.27613	0.889938	0.927016		24.95	1	2	565.326	1129.64	-5.76947	59.29	OR3_110412_CP_JP_Z3.raw
ERDFYFGK			N-Term(Dimethyl:2H(6)13C(2)); K8(Dimethyl:2H(6)13C(2))	n0					1.00397e+07	5.47828	2.88714	2.33237	2.0973		28.19	1	3	378.557	1133.66	0.175594	94.7243	OR3_110412_CP_JP_Z3.raw
VAESAEELSK			N-Term(Dimethyl:2H(6)13C(2)); K10(Dimethyl:2H(6)13C(2))	n0					1.96684e+07	2.18585	1.21894	0.930624	0.885473		33.57	0	2	567.844	1134.68	-1.35841	55.7125	OR3_110412_CP_JP_Z3.raw
VQELLKNAR			N-Term(Dimethyl:2H(6)13C(2)); K6(Dimethyl:2H(6)13C(2))	n0					6.3847e+07	2.47189	1.74433	1.0524	1.26713		31.25	1	2	571.889	1142.77	-9.9821	106.915	OR3_110412_CP_JP_Z3.raw
LLIIGDSGVGK			N-Term(Dimethyl:2H(6)13C(2)); K11(Dimethyl:2H(6)13C(2))	n0					2.90757e+06	0.931816	1.83726	0.39672	1.33464		20.3	0	2	572.399	1143.79	-0.603078	135.129	OR3_110412_CP_JP_Z3.raw
VLLPEYGGTK			N-Term(Dimethyl:2H(6)13C(2)); K10(Dimethyl:2H(6)13C(2))	n0					3.75416e+07						20.44	0	2	574.879	1148.75	0.341684	108.187	OR3_110412_CP_JP_Z3.raw
TLDLIDEFR			N-Term(Dimethyl)	n0					1.01262e+07						26.44	0	2	575.311	1149.61	-1.09095	132.223	OR3_110412_CP_JP_Z3.raw
EYAELQVVK			N-Term(Dimethyl:2H(6)13C(2)); K9(Dimethyl:2H(6)13C(2))	n0					9.35658e+06	2.36543	2.09874	1.00708	1.52459		26.39	0	2	575.868	1150.73	-0.517938	105.299	OR3_110412_CP_JP_Z3.raw
VVCLLNENK			N-Term(Dimethyl:2H(6)13C(2)); C3(Carbamidomethyl); K9(Dimethyl:2H(6)13C(2))	n0											20.55	0	2	580.868	1160.73	0.0635662	44.3747	OR3_110412_CP_JP_Z3.raw
VNLFTDFDK			N-Term(Dimethyl:2H(6)13C(2)); K9(Dimethyl:2H(6)13C(2))	n0					4.14986e+06	2.17258	1.22525	0.924973	0.890059		27.48	0	2	585.854	1170.7	1.81903	151.777	OR3_110412_CP_JP_Z3.raw
SNQQNLGTIK			N-Term(Dimethyl:2H(6)13C(2)); K10(Dimethyl:2H(6)13C(2))	n0					2.55875e+07						28.84	0	2	587.871	1174.73	-2.28056	58.1573	OR3_110412_CP_JP_Z3.raw
FVNVVPTFGK			N-Term(Dimethyl:2H(6)13C(2)); K10(Dimethyl:2H(6)13C(2))	n0					4.15801e+07	2.14053	1.1605	0.911327	0.84302		21.07	0	2	590.389	1179.77	-0.0488294	140.393	OR3_110412_CP_JP_Z3.raw
EQIVEEFSK			N-Term(Dimethyl:2H(6)13C(2)); K9(Dimethyl:2H(6)13C(2))	n0					1.84704e+07	2.47547	0.643813	1.05393	0.467685		25.96	0	2	590.855	1180.7	-0.563149	104.426	OR3_110412_CP_JP_Z3.raw
GAGTDDQTLIR			N-Term(Dimethyl:2H(6)13C(2))	n0					1.68936e+07	2.05115	0.800353	0.873274	0.581401		27.4	0	2	591.829	1182.65	0.215791	70.2873	OR3_110412_CP_JP_Z3.raw
EAIDGTYIDK			N-Term(Dimethyl:2H(4)); K10(Dimethyl:2H(4))	n0					3.86915e+07	2.8976	0.8377	1.23365	0.608531		26.68	0	2	594.834	1188.66	1.32018	84.69	OR3_110412_CP_JP_Z3.raw
NDEMTSLLAK			N-Term(Dimethyl:2H(6)13C(2)); K10(Dimethyl:2H(6)13C(2))	n0					3.62595e+06						26.82	0	2	597.355	1193.7	0.488411	141.815	OR3_110412_CP_JP_Z3.raw
EHAVSVSSEAM			N-Term(Dimethyl:2H(4)); M11(Oxidation)	n0					4.3441e+06		2.6586		1.93128		25.35	0	2	597.789	1194.57	7.47425	74.9938	OR3_110412_CP_JP_Z3.raw
FGGSGSQVDSAR			N-Term(Dimethyl)	n0					8.00656e+06	2.47095	1.27139	1.05201	0.923573		22.75	0	2	598.289	1195.57	0.0910015	51.0662	OR3_110412_CP_JP_Z3.raw
ALEEAGAFVPK			N-Term(Dimethyl:2H(4)); K11(Dimethyl:2H(4))	n0					1.52214e+06	8.23901	3.42504	3.50775	2.48805		29.06	0	2	598.362	1195.72	-1.02303	112.626	OR3_110412_CP_JP_Z3.raw
EAIDGTYIDK			N-Term(Dimethyl:2H(6)13C(2)); K10(Dimethyl:2H(6)13C(2))	n0					121531508	2.8976	0.8377	1.23365	0.608531		33.3	0	2	598.853	1196.7	-0.280484	84.4934	OR3_110412_CP_JP_Z3.raw
EAIDGTYIDK			N-Term(Dimethyl:2H(6)13C(2)); K10(Dimethyl:2H(6)13C(2))	n0					121531508	2.8976	0.8377	1.23365	0.608531		22.6	0	2	598.853	1196.7	0.433558	85.5145	OR3_110412_CP_JP_Z3.raw
LENAMEGLIK			N-Term(Dimethyl:2H(4)); M5(Oxidation); K10(Dimethyl:2H(4))	n0					85627924	2.52396	3.21121	1.07457	2.33272		20.59	0	2	599.353	1197.7	-0.281991	83.9029	OR3_110412_CP_JP_Z3.raw
ELTADARELK			N-Term(Dimethyl); K10(Dimethyl)	n0					2.99965e+06	2.60034	0.599916	1.10709	0.435797		21.76	1	2	601.338	1201.67	-7.60445	92.099	OR3_110412_CP_JP_Z3.raw
AQESAEELQK			N-Term(Dimethyl:2H(6)13C(2)); K10(Dimethyl:2H(6)13C(2))	n0					3.06612e+06	3.12055	0.827537	1.32857	0.601148		26.34	0	2	602.852	1204.7	-2.28143	48.9812	OR3_110412_CP_JP_Z3.raw
SIVVIDPDTGK			N-Term(Dimethyl:2H(4)); K11(Dimethyl:2H(4))	n0					790011						34.98	0	2	604.374	1207.74	2.21998	107.741	OR3_110412_CP_JP_Z3.raw
NDLTSELSFK			N-Term(Dimethyl); K10(Dimethyl)	n0					2.21319e+06	1.95365	1.46623	0.831766	1.06511		24.52	0	2	605.32	1209.63	-2.04749	134.504	OR3_110412_CP_JP_Z3.raw
FTVEGDNDIK			N-Term(Dimethyl:2H(6)13C(2)); K10(Dimethyl:2H(6)13C(2))	n0					1.63169e+07	2.2393	1.1784	0.95338	0.856023		21.71	0	2	605.35	1209.69	-0.294617	90.02	OR3_110412_CP_JP_Z3.raw
DFVAEPMGEK			N-Term(Dimethyl:2H(6)13C(2)); M7(Oxidation); K10(Dimethyl:2H(6)13C(2))	n0					3.91443e+06	2.1167	2.17427	0.901184	1.57946		21.3	0	2	605.833	1210.66	-0.972442	73.4994	OR3_110412_CP_JP_Z3.raw
SIVVIDPDTGK			N-Term(Dimethyl:2H(6)13C(2)); K11(Dimethyl:2H(6)13C(2))	n0					4.1302e+06	3.24636	1.37306	1.38214	0.997434		21.47	0	2	608.393	1215.78	0.839298	107.412	OR3_110412_CP_JP_Z3.raw
LAVISEQGVER			N-Term(Dimethyl)	n0					5.87237e+06	2.87283	1.62131	1.2231	1.17776		29.49	0	2	614.849	1228.69	0.183638	93.506	OR3_110412_CP_JP_Z3.raw
DGAFLAVTDEK			N-Term(Dimethyl:2H(6)13C(2)); K11(Dimethyl:2H(6)13C(2))	n0					3.26599e+06	11.1813	2.11455	4.76042	1.53607		20.78	0	2	619.366	1237.73	0.452577	117.685	OR3_110412_CP_JP_Z3.raw
CLDSVIVDAGK			N-Term(Dimethyl:2H(4)); C1(Carbamidomethyl); K11(Dimethyl:2H(4))	n0					1.67088e+07						25.53	0	2	620.858	1240.71	2.32646	135.968	OR3_110412_CP_JP_Z3.raw
CLDSVIVDAGK			N-Term(Dimethyl:2H(4)); C1(Carbamidomethyl); K11(Dimethyl:2H(4))	n0					1.51481e+07						26.54	0	2	620.858	1240.71	2.52324	134.902	OR3_110412_CP_JP_Z3.raw
STLNEIYFGK			N-Term(Dimethyl:2H(6)13C(2)); K10(Dimethyl:2H(6)13C(2))	n0					2.87186e+06	1.85794	2.12888	0.791017	1.54649		22.49	0	2	622.38	1243.75	1.30704	133.178	OR3_110412_CP_JP_Z3.raw
NLDDTIDDEK			N-Term(Dimethyl:2H(6)13C(2)); K10(Dimethyl:2H(6)13C(2))	n0					1.89755e+06	2.13839	0.744355	0.910417	0.540722		20.12	0	2	625.341	1249.67	0.752704	73.4252	OR3_110412_CP_JP_Z3.raw
ATMVQEDLEK			N-Term(Dimethyl:2H(6)13C(2)); M3(Oxidation); K10(Dimethyl:2H(6)13C(2))	n0					9.62566e+06	1.91533	0.780975	0.815451	0.567323		20.78	0	2	626.357	1251.71	-0.307884	67.437	OR3_110412_CP_JP_Z3.raw
AEADRDIPSDQ			N-Term(Dimethyl:2H(6)13C(2))	n0					7.51418e+06	0.692802	0.303841	0.29496	0.220719		26.15	1	2	626.813	1252.62	-0.465486	48.5583	OR3_110412_CP_JP_Z3.raw
QFSNPEEIDR			N-Term(Dimethyl:2H(6)13C(2))	n0					1.54795e+07	4.02865	1.22049	1.71519	0.886599		21.47	0	2	635.827	1270.65	0.84425	80.91	OR3_110412_CP_JP_Z3.raw
GLTPSQIGVILR			N-Term(Dimethyl:2H(4))	n0					5.87456e+06	2.32433	1.97687	0.98958	1.43605		20.22	0	2	643.413	1285.82	2.89957	148.179	OR3_110412_CP_JP_Z3.raw
SMPDQQQGGEK			N-Term(Dimethyl:2H(6)13C(2)); M2(Oxidation); K11(Dimethyl:2H(6)13C(2))	n0					3.86159e+06	2.06773	1.1624	0.880336	0.844404		20.46	0	2	646.841	1292.67	1.55634	35.544	OR3_110412_CP_JP_Z3.raw
IDTVLTPSEQK			N-Term(Dimethyl:2H(6)13C(2)); K11(Dimethyl:2H(6)13C(2))	n0					7.30067e+06						26.7	0	2	651.908	1302.81	-0.65108	85.2832	OR3_110412_CP_JP_Z3.raw
TLVLLDNPNIR			N-Term(Dimethyl:2H(6)13C(2))	n0					1.46098e+06	1.40246	1.24485	0.597095	0.9043		43.73	0	2	652.411	1303.81	1.83899	145.488	OR3_110412_CP_JP_Z3.raw
AVANQTSATFLR			N-Term(Dimethyl:2H(6)13C(2))	n0					1.14785e+07	7.95898	3.45981	3.38853	2.51331		22.61	0	2	657.881	1314.75	-0.848089	95.5369	OR3_110412_CP_JP_Z3.raw
CLQLTDYVIK			N-Term(Dimethyl:2H(6)13C(2)); C1(Carbamidomethyl); K10(Dimethyl:2H(6)13C(2))	n0					3.58024e+06	1.87204	1.60125	0.79702	1.1632		28.81	0	2	662.91	1324.81	1.17666	146.608	OR3_110412_CP_JP_Z3.raw
DTQAQPDGAEVK			N-Term(Dimethyl:2H(6)13C(2)); K12(Dimethyl:2H(6)13C(2))	n0					6.68182e+06	2.12584	1.11027	0.905076	0.806531		38.6	0	2	665.875	1330.74	0.0660829	44.7772	OR3_110412_CP_JP_Z3.raw
ELVSDTNQHVK			N-Term(Dimethyl:2H(6)13C(2)); K11(Dimethyl:2H(6)13C(2))	n0					1.51807e+07	2.1091	1.24672	0.897948	0.905657		21.27	0	3	447.936	1341.79	-0.340335	48.0585	OR3_110412_CP_JP_Z3.raw
VAFIAFGPHEGK			N-Term(Dimethyl:2H(6)13C(2)); K12(Dimethyl:2H(6)13C(2))	n0					2.61609e+07	1.79324	1.91061	0.763468	1.38792		22.07	0	3	448.946	1344.82	-0.670735	129.62	OR3_110412_CP_JP_Z3.raw
VAFIAFGPHEGK			N-Term(Dimethyl:2H(6)13C(2)); K12(Dimethyl:2H(6)13C(2))	n0					2.61609e+07	1.79324	1.91061	0.763468	1.38792		20.98	0	3	448.946	1344.82	-0.534579	130.675	OR3_110412_CP_JP_Z3.raw
VNNTSENEMVSK			N-Term(Dimethyl:2H(6)13C(2)); M9(Oxidation); K12(Dimethyl:2H(6)13C(2))	n0					4.86537e+06	2.34689	1.32343	0.999188	0.961379		20.86	0	2	720.385	1439.76	1.01482	40.1493	OR3_110412_CP_JP_Z3.raw
AAEPEPAQPVQNK			N-Term(Dimethyl:2H(6)13C(2)); K13(Dimethyl:2H(6)13C(2))	n0					7.33758e+06	2.36968	1.07062	1.00889	0.777729		35.92	0	2	725.928	1450.85	1.29685	47.3312	OR3_110412_CP_JP_Z3.raw
TINEIENQVLTR			N-Term(Dimethyl:2H(6)13C(2))	n0					5.00881e+06	4.51779	2.05875	1.92344	1.49553		25.05	0	2	733.425	1465.84	1.41315	117.113	OR3_110412_CP_JP_Z3.raw
AQFTVTPGSEQIR			N-Term(Dimethyl:2H(6)13C(2))	n0					1.05172e+07	3.05532	2.26948	1.3008	1.64862		21.49	0	2	735.411	1469.82	0.887129	98.6027	OR3_110412_CP_JP_Z3.raw
SDGTETSTNLHQK			N-Term(Dimethyl:2H(6)13C(2)); K13(Dimethyl:2H(6)13C(2))	n0					1.4852e+06	2.15553	1.3808	0.917715	1.00306		34.97	0	3	497.273	1489.81	-0.79551	39.5737	OR3_110412_CP_JP_Z3.raw
IRDQMAATEQEK			N-Term(Dimethyl:2H(6)13C(2)); M5(Oxidation); K12(Dimethyl:2H(6)13C(2))	n0					5.92435e+06	1.43407	1.13599	0.610555	0.825221		20.16	1	3	503.284	1507.84	0.0510036	38.9516	OR3_110412_CP_JP_Z3.raw
EMEMELEDERK			N-Term(Dimethyl:2H(6)13C(2)); M2(Oxidation); M4(Oxidation); K11(Dimethyl:2H(6)13C(2))	n0					1.18009e+07	1.96463	1.10678	0.836438	0.803997		26.14	1	3	514.924	1542.76	-0.999655	45.5101	OR3_110412_CP_JP_Z3.raw
YGEPSEIFINQGK			N-Term(Dimethyl:2H(6)13C(2)); K13(Dimethyl:2H(6)13C(2))	n0					4.30664e+06	20.1063	9.84926	8.56022	7.1548		21.2	0	2	777.444	1553.88	1.56104	124.033	OR3_110412_CP_JP_Z3.raw
EVSFQPEGEEDWK			N-Term(Dimethyl); K13(Dimethyl)	n0					1.84238e+06	2.87693	2.47763	1.22485	1.79983		21.99	0	2	818.382	1635.76	2.20113	124.678	OR3_110412_CP_JP_Z3.raw
EVSFQPEGEEDWK			N-Term(Dimethyl:2H(4)); K13(Dimethyl:2H(4))	n0					5251279	2.87693	2.47763	1.22485	1.79983		27.55	0	2	822.409	1643.81	4.54046	124.475	OR3_110412_CP_JP_Z3.raw
EVSFQPEGEEDWK			N-Term(Dimethyl:2H(6)13C(2)); K13(Dimethyl:2H(6)13C(2))	n0					6.88175e+06	2.87693	2.47763	1.22485	1.79983		27.08	0	2	826.426	1651.84	0.778705	124.309	OR3_110412_CP_JP_Z3.raw
AEDASADDAAGDHHFR			N-Term(Dimethyl:2H(6)13C(2))	n0					1.39833e+06	2.03291	1.34264	0.865511	0.975334		23.35	0	3	574.262	1720.77	0.773102	45.7893	OR3_110412_CP_JP_Z3.raw
ETDSEQTQADGPPKK			N-Term(Dimethyl:2H(6)13C(2)); K14(Dimethyl:2H(6)13C(2)); K15(Dimethyl:2H(6)13C(2))	n0					1.12526e+06	2.14893	1.07241	0.914904	0.779031		23.22	1	3	580.332	1738.98	-1.11923	38.6495	OR3_110412_CP_JP_Z3.raw
GAEEMETVIPVDVMR			N-Term(Dimethyl:2H(6)13C(2)); M5(Oxidation); M14(Oxidation)	n0					4.13863e+06	4.24905	1.5213	1.80903	1.10512		37.52	0	2	872.438	1743.87	0.0680341	109.069	OR3_110412_CP_JP_Z3.raw
EQIVPKPEEEVSQK			N-Term(Dimethyl:2H(6)13C(2)); K6(Dimethyl:2H(6)13C(2)); K14(Dimethyl:2H(6)13C(2))	n0					64626675	0.659725	0.287804	0.280877	0.20907		23.69	0	3	583.365	1748.08	-0.96997	69.8713	OR3_110412_CP_JP_Z3.raw
ENVQGGGEEEQQAQSK			N-Term(Dimethyl:2H(6)13C(2)); K16(Dimethyl:2H(6)13C(2))	n0					3.27753e+06	1.96796	0.881465	0.837857	0.640323		31.15	0	3	597.308	1789.91	-1.73339	41.7237	OR3_110412_CP_JP_Z3.raw
TDSDGMDTEGYNDPHK			N-Term(Dimethyl:2H(4)); M6(Oxidation); K16(Dimethyl:2H(4))	n0					6.21718e+06	2.23619	0.87847	0.952057	0.638147		24.2	0	3	621.271	1861.8	-0.482897	42.4517	OR3_110412_CP_JP_Z3.raw
LGMGQEDEDTQDTHGEK			N-Term(Dimethyl:2H(6)13C(2)); M3(Oxidation); K17(Dimethyl:2H(6)13C(2))	n0					4.13245e+06	2.255	0.811309	0.960065	0.589359		21.99	0	3	659.98	1977.93	-1.47693	42.0507	OR3_110412_CP_JP_Z3.raw
DGPSMAPSQTGDSQGSSTQQR			N-Term(Dimethyl:2H(6)13C(2)); M5(Oxidation)	n0					1.84776e+06	2.49503	0.474969	1.06226	0.345031		20.52	0	3	725.332	2173.98	-0.270259	40.4172	OR3_110412_CP_JP_Z3.raw
DIEAIK			N-Term(Dimethyl:2H(4)); K6(Dimethyl:2H(4))	n0											23.45	0	2	376.757	752.507	9.13676	67.2663	OR3_110412_CP_JP_Zre2.raw
TLTMGSK			N-Term(Dimethyl); K7(Dimethyl)	n0					882047	2.54305	1.88696	1.0827	1.37075		23.84	0	2	397.226	793.445	-5.31054	70.7154	OR3_110412_CP_JP_Zre2.raw
AAVTLQR			N-Term(Dimethyl:2H(6)13C(2))	n0					3.15616e+06	2.69052	1.10035	1.14549	0.799325		20.58	0	2	397.767	794.526	-1.59535	60.4078	OR3_110412_CP_JP_Zre2.raw
IADYLTK			N-Term(Dimethyl:2H(6)13C(2)); K7(Dimethyl:2H(6)13C(2))	n0					1.69064e+07	2.00693	1.47915	0.854446	1.0745		26.82	0	2	448.307	895.606	-1.17406	80.7233	OR3_110412_CP_JP_Zre2.raw
SVPSADKR			N-Term(Dimethyl); K7(Dimethyl)	n0					6.46704e+07						23.53	1	2	458.263	915.519	-7.45126	177.248	OR3_110412_CP_JP_Zre2.raw
TTGPRGPNR			N-Term(Dimethyl:2H(6)13C(2))	n0					2.05095e+06						20.41	1	2	496.297	991.587	4.35493	48.4187	OR3_110412_CP_JP_Zre2.raw
EVQTNDLK			N-Term(Dimethyl:2H(4)); K8(Dimethyl:2H(4))	n0					1.32929e+06	2.09229	1.12041	0.890788	0.813899		21.58	0	2	505.802	1010.6	-0.730624	52.5664	OR3_110412_CP_JP_Zre2.raw
ATVNPSPMK			N-Term(Dimethyl:2H(6)13C(2)); M8(Oxidation); K9(Dimethyl:2H(6)13C(2))	n0					566040	2.55889	1.65867	1.08945	1.20491		20.18	0	2	516.82	1032.63	-0.767371	43.5237	OR3_110412_CP_JP_Zre2.raw
VIDDTNLNR			N-Term(Dimethyl:2H(4))	n0					1.15608e+06	2.43388	1.18629	1.03622	0.861758		30.56	0	2	546.303	1091.6	-1.1893	61.0094	OR3_110412_CP_JP_Zre2.raw
GLSFIK			N-Term(Dimethyl); K6(Dimethyl)	n0					1.43584e+06	2.41848	0.938177	1.02966	0.68152		20.2	0	2	360.736	720.465	-1.31327	117.767	OR3_110412_CP_JP_Zre3.raw
GFAFVR			N-Term(Dimethyl)	n0					3.8736e+06	1.58169	1.52822	0.673403	1.11014		28.72	0	2	362.711	724.414	0.419614	118.557	OR3_110412_CP_JP_Zre3.raw
GVLFPK			N-Term(Dimethyl:2H(4)); K6(Dimethyl:2H(4))	n0					2.02244e+06	3.82406	1.56721	1.62809	1.13847		22.61	0	2	362.764	724.52	-1.23016	103.041	OR3_110412_CP_JP_Zre3.raw
GFAFVR			N-Term(Dimethyl:2H(6)13C(2))	n0					6.12684e+06	1.58169	1.52822	0.673403	1.11014		24.2	0	2	366.733	732.458	0.00185313	117.935	OR3_110412_CP_JP_Zre3.raw
DDIALR			N-Term(Dimethyl:2H(4))	n0					697433						26.57	0	2	367.72	734.432	-2.78667	98.6851	OR3_110412_CP_JP_Zre3.raw
GDLFIK			N-Term(Dimethyl); K6(Dimethyl)	n0					1.9923e+06	3.28554	1.05197	1.39881	0.764183		25.96	0	2	374.735	748.462	1.85348	110.726	OR3_110412_CP_JP_Zre3.raw
GDVAVVR			N-Term(Dimethyl:2H(6)13C(2))	n0					4.16185e+06	5.41079	2.79086	2.30364	2.02737		25.77	0	2	376.246	751.484	-1.34228	52.2451	OR3_110412_CP_JP_Zre3.raw
ASIIGLK			N-Term(Dimethyl:2H(4)); K7(Dimethyl:2H(4))	n0					5.31459e+06	5.36398	3.49248	2.28371	2.53704		23.29	0	2	383.287	765.567	-1.41846	94.5648	OR3_110412_CP_JP_Zre3.raw
DADILGK			N-Term(Dimethyl); K7(Dimethyl)	n0					1.8033e+07	2.34733	1.08113	0.999371	0.785363		23.21	0	2	394.232	787.457	0.620012	78.6553	OR3_110412_CP_JP_Zre3.raw
ALLFAGK			N-Term(Dimethyl:2H(6)13C(2)); K7(Dimethyl:2H(6)13C(2))	n0					1.44634e+06	3.86524		1.64562			21.32	0	2	396.303	791.598	1.77441	118.459	OR3_110412_CP_JP_Zre3.raw
LLLGVLM			N-Term(Dimethyl:2H(6)13C(2))	n0					48803138	2.18146	1.64434	0.928756	1.19449		27.82	0	2	397.787	794.568	9.35379	139.976	OR3_110412_CP_JP_Zre3.raw
DADILGK			N-Term(Dimethyl:2H(4)); K7(Dimethyl:2H(4))	n0					1.94762e+07	2.34733	1.08113	0.999371	0.785363		25.35	0	2	398.256	795.505	-1.20512	78.4815	OR3_110412_CP_JP_Zre3.raw
ALGSWAK			N-Term(Dimethyl:2H(6)13C(2)); K7(Dimethyl:2H(6)13C(2))	n0					4.55665e+08	2.39773	1.84548	1.02083	1.34061		20.96	0	2	402.781	804.556	0.383182	83.6632	OR3_110412_CP_JP_Zre3.raw
SVIALLK			N-Term(Dimethyl:2H(4)); K7(Dimethyl:2H(4))	n0											23.32	0	2	404.312	807.617	1.58551	137.837	OR3_110412_CP_JP_Zre3.raw
INVAVDK			N-Term(Dimethyl); K7(Dimethyl)	n0					2.21567e+07	1.77175	1.15545	0.75432	0.839351		24.34	0	2	407.755	814.503	0.0272524	53.9375	OR3_110412_CP_JP_Zre3.raw
WDVVLK			N-Term(Dimethyl:2H(6)13C(2)); K6(Dimethyl:2H(6)13C(2))	n0					3.34697e+06	2.43182	2.34497	1.03535	1.70346		20.66	0	2	416.299	831.591	0.103329	125.239	OR3_110412_CP_JP_Zre3.raw
LTGGHEAL			N-Term(Dimethyl:2H(6)13C(2))	n0					8.32799e+08	2.75132	1.70128	1.17137	1.23586		21.07	0	2	417.249	833.491	-0.450138	74.8349	OR3_110412_CP_JP_Zre3.raw
KKSMSK			K1(Dimethyl); N-Term(Dimethyl); K2(Dimethyl); M4(Oxidation); K6(Dimethyl)	n0					4057531						24.67	2	2	418.77	836.532	5.86815	50.1729	OR3_110412_CP_JP_Zre3.raw
AIFAGYK			N-Term(Dimethyl:2H(6)13C(2)); K7(Dimethyl:2H(6)13C(2))	n0					14270167	1.9119	1.1495	0.813991	0.83503		20.51	0	2	421.291	841.575	-1.23428	96.4293	OR3_110412_CP_JP_Zre3.raw
SLLVIPK			N-Term(Dimethyl:2H(6)13C(2)); K7(Dimethyl:2H(6)13C(2))	n0					8.5326e+06	3.17677	1.51339	1.35251	1.09937		20.38	0	2	421.338	841.669	-0.263973	128.833	OR3_110412_CP_JP_Zre3.raw
IIEPISR			N-Term(Dimethyl)	n0					3.0502e+07	2.52932	1.42926	1.07686	1.03826		21.88	0	2	428.268	855.529	-0.758474	86.6626	OR3_110412_CP_JP_Zre3.raw
IKDASDK			N-Term(Dimethyl); K2(Dimethyl); K7(Dimethyl)	n0					57225594						24.74	1	2	430.758	860.509	-0.171694	59.7719	OR3_110412_CP_JP_Zre3.raw
LLPTEVR			N-Term(Dimethyl:2H(6)13C(2))	n0					7.71493e+07	2.52932	1.42926	1.07686	1.03826		23.43	0	2	432.291	863.574	-0.0416715	86.8395	OR3_110412_CP_JP_Zre3.raw
LILVESR			N-Term(Dimethyl:2H(6)13C(2))	n0					2.55707e+07	2.42122	1.80614	1.03083	1.31203		20.16	0	2	433.298	865.59	-0.423021	95.0115	OR3_110412_CP_JP_Zre3.raw
AVAISLPK			N-Term(Dimethyl:2H(6)13C(2)); K8(Dimethyl:2H(6)13C(2))	n0					6.02444e+06	3.97277	0.691046	1.6914	0.501996		22.46	0	2	435.833	870.659	-0.812165	110.674	OR3_110412_CP_JP_Zre3.raw
AVPMRVR			N-Term(Dimethyl:2H(4)); M4(Oxidation)	n0					2.24804e+06						23.54	1	2	438.775	876.543	4.79149	121.155	OR3_110412_CP_JP_Zre3.raw
SETEIVK			N-Term(Dimethyl:2H(6)13C(2)); K7(Dimethyl:2H(6)13C(2))	n0					1.72065e+06	2.14982	1.2461	0.915285	0.905205		37.29	0	2	439.294	877.581	-0.4421	69.8587	OR3_110412_CP_JP_Zre3.raw
LANHQLR			N-Term(Dimethyl)	n0					3.42844e+08						24.28	0	2	440.263	879.518	2.67852	80.5607	OR3_110412_CP_JP_Zre3.raw
IVGMKLR			N-Term(Dimethyl:2H(4)); K5(Dimethyl:2H(4))	n0					1.19578e+06	5.71547	0.754151	2.43335	0.547838		25.18	1	2	440.819	880.631	6.46435	104.532	OR3_110412_CP_JP_Zre3.raw
LAAETVSR			N-Term(Dimethyl:2H(6)13C(2))	n0					6.23912e+07	4.96345	1.71593	2.11318	1.2465		22.1	0	2	441.775	882.543	-0.603802	49.6375	OR3_110412_CP_JP_Zre3.raw
MAVSLYK			N-Term(Dimethyl); M1(Oxidation); K7(Dimethyl)	n0					2.81554e+08	2.14595	1.32843	0.913637	0.965012		21.35	0	2	442.25	883.493	-3.25958	114.556	OR3_110412_CP_JP_Zre3.raw
LASYIEK			N-Term(Dimethyl:2H(4)); K7(Dimethyl:2H(4))	n0					4.94155e+08	2.00152	1.43982	0.852146	1.04593		23.56	0	2	444.288	887.568	-0.482584	80.3482	OR3_110412_CP_JP_Zre3.raw
IAYLSEK			N-Term(Dimethyl:2H(6)13C(2)); K7(Dimethyl:2H(6)13C(2))	n0					686209156	2.00152	1.43982	0.852146	1.04593		22.25	0	2	448.307	895.606	-1.24221	79.0492	OR3_110412_CP_JP_Zre3.raw
IAYLSEK			N-Term(Dimethyl:2H(6)13C(2)); K7(Dimethyl:2H(6)13C(2))	n0					686209156	2.00152	1.43982	0.852146	1.04593		24.28	0	2	448.307	895.607	-0.765161	80.0585	OR3_110412_CP_JP_Zre3.raw
DYFLFR			N-Term(Dimethyl:2H(6)13C(2))	n0					1.49235e+07	2.35084	1.97719	1.00087	1.43629		30.02	0	2	448.756	896.505	-0.36985	154.961	OR3_110412_CP_JP_Zre3.raw
TNLPIFK			N-Term(Dimethyl:2H(6)13C(2)); K7(Dimethyl:2H(6)13C(2))	n0					1.98757e+06	9.49073	3.22007	4.04067	2.33916		25.63	0	2	452.827	904.646	1.88831	135.885	OR3_110412_CP_JP_Zre3.raw
VGVPSDSVK			N-Term(Dimethyl); K9(Dimethyl)	n0					1.15711e+07	2.44006	1.31318	1.03885	0.953933		25.37	0	2	472.276	943.546	-0.232532	59.5	OR3_110412_CP_JP_Zre3.raw
DSLYAQGK			N-Term(Dimethyl:2H(4)); K8(Dimethyl:2H(4))	n0					2.42168e+07	2.10857	1.51267	0.897722	1.09885		25.58	0	2	473.278	945.548	-0.951752	53.8342	OR3_110412_CP_JP_Zre3.raw
EGSSNGDVR			N-Term(Dimethyl:2H(6)13C(2))	n0					3.19514e+07	2.13093	1.05179	0.907242	0.764051		21.47	0	2	478.748	956.489	7.01845	43.65	OR3_110412_CP_JP_Zre3.raw
QDSDIIAK			N-Term(Dimethyl:2H(6)13C(2)); K8(Dimethyl:2H(6)13C(2))	n0					6.58477e+06	5.31867	4.07475	2.26442	2.96002		24.28	0	2	481.31	961.612	-1.56818	56.9484	OR3_110412_CP_JP_Zre3.raw
TEELGLNR			N-Term(Dimethyl:2H(6)13C(2))	n0											25.05	0	2	484.283	967.56	-0.384838	77.4249	OR3_110412_CP_JP_Zre3.raw
NFIHRTR			N-Term(Dimethyl)	n0					1.39326e+06						20.82	1	2	486.284	971.56	6.78581	154.626	OR3_110412_CP_JP_Zre3.raw
DSLNVLNK			N-Term(Dimethyl:2H(6)13C(2)); K8(Dimethyl:2H(6)13C(2))	n0					6.27228e+06	5.47756	2.41103	2.33207	1.75144		22.32	0	2	487.825	974.643	-2.37546	90.99	OR3_110412_CP_JP_Zre3.raw
ALALGDLNK			N-Term(Dimethyl:2H(4)); K9(Dimethyl:2H(4))	n0					2.65007e+06	3.21927	1.39206	1.3706	1.01124		21.15	0	2	489.825	978.643	-0.380456	112.561	OR3_110412_CP_JP_Zre3.raw
AAAASAPAGTK			N-Term(Dimethyl:2H(4)); K11(Dimethyl:2H(4))	n0					5.5662e+06	4.36066	6.90049	1.85655	5.01272		22.53	0	2	490.305	979.602	-0.512551	37.8429	OR3_110412_CP_JP_Zre3.raw
GSSNSYAIK			N-Term(Dimethyl:2H(4)); K9(Dimethyl:2H(4))	n0					1.89059e+07	1.4319	1.1903	0.609629	0.864668		31.34	0	2	495.789	990.57	-0.883888	54.291	OR3_110412_CP_JP_Zre3.raw
STNRYAPK			N-Term(Dimethyl); K8(Dimethyl)	n0											20.42	1	2	496.779	992.551	-1.5641	122.531	OR3_110412_CP_JP_Zre3.raw
LKSVMEAR			N-Term(Dimethyl); K2(Dimethyl); M5(Oxidation)	n0					1.48273e+06						21.03	1	2	503.293	1005.58	2.27876	143.59	OR3_110412_CP_JP_Zre3.raw
LYDIDVAK			N-Term(Dimethyl:2H(6)13C(2)); K8(Dimethyl:2H(6)13C(2))	n0					4.68689e+07	4.22209	2.49737	1.79755	1.81416		21.3	0	2	504.831	1008.65	-0.458716	103.823	OR3_110412_CP_JP_Zre3.raw
LEVHYCR			N-Term(Dimethyl:2H(6)13C(2)); C6(Carbamidomethyl)	n0					43544932	2.01276	1.8294	0.85693	1.32893		31.76	0	2	506.778	1012.55	5.16798	117.599	OR3_110412_CP_JP_Zre3.raw
LPLRRAPR			N-Term(Dimethyl:2H(6)13C(2))	n0					1.1036e+07	3.52722		1.50171			20.7	2	2	507.854	1014.7	-7.14032	100.406	OR3_110412_CP_JP_Zre3.raw
DLTDYLSR			N-Term(Dimethyl:2H(6)13C(2))	n0					3.0399e+06	2.37249	0.357794	1.01009	0.259912		22.94	0	2	509.783	1018.56	-1.04064	131.547	OR3_110412_CP_JP_Zre3.raw
DAFADAVQR			N-Term(Dimethyl:2H(6)13C(2))	n0					8.42893e+06	2.20666	0.905522	0.939482	0.657798		20.64	0	2	514.781	1028.56	-0.0854791	83.4468	OR3_110412_CP_JP_Zre3.raw
ILEVHIDK			N-Term(Dimethyl:2H(6)13C(2)); K8(Dimethyl:2H(6)13C(2))	n0					6.44325e+06	1.7732	1.67111	0.754937	1.21394		22.35	0	2	519.862	1038.72	2.64623	157.567	OR3_110412_CP_JP_Zre3.raw
LSDLDGETR			N-Term(Dimethyl:2H(6)13C(2))	n0					8.56815e+06						25.68	0	2	521.283	1041.56	-1.73773	60.4051	OR3_110412_CP_JP_Zre3.raw
AFLIEEQK			N-Term(Dimethyl:2H(4)); K8(Dimethyl:2H(4))	n0					7.55727e+06	1.99071	0.997653	0.847542	0.724725		27.29	0	2	521.325	1041.64	0.0275574	110.085	OR3_110412_CP_JP_Zre3.raw
ALLANMRAM			N-Term(Dimethyl:2H(6)13C(2)); M6(Oxidation)	n0					5.57647e+07	2.02902	1.08152	0.863853	0.785652		22	1	2	521.801	1042.59	1.139	117.238	OR3_110412_CP_JP_Zre3.raw
ALLANMRAM			N-Term(Dimethyl:2H(6)13C(2)); M6(Oxidation)	n0					2.13325e+06	1.65022	1.47122	0.702581	1.06874		21.35	1	2	521.802	1042.6	2.77816	118.271	OR3_110412_CP_JP_Zre3.raw
GQIGAPMPGK			N-Term(Dimethyl:2H(6)13C(2)); M7(Oxidation); K10(Dimethyl:2H(6)13C(2))	n0					4.25598e+06	4.01998	2.52826	1.7115	1.8366		30.17	0	2	522.328	1043.65	-0.650728	51.8833	OR3_110412_CP_JP_Zre3.raw
LARHSVGLR			N-Term(Dimethyl:2H(6)13C(2))	n0					8.85905e+06	2.04253		0.869606			26.63	1	2	522.846	1044.69	3.59263	66.2709	OR3_110412_CP_JP_Zre3.raw
SSIYIYVK			N-Term(Dimethyl:2H(6)13C(2)); K8(Dimethyl:2H(6)13C(2))	n0					2.30721e+07	2.18525	0.791397	0.930369	0.574895		20.41	0	2	522.847	1044.69	-4.98377	92.5177	OR3_110412_CP_JP_Zre3.raw
SSIYIYVK			N-Term(Dimethyl:2H(6)13C(2)); K8(Dimethyl:2H(6)13C(2))	n0					2.30721e+07						25.73	0	2	522.847	1044.69	-3.93213	93.6213	OR3_110412_CP_JP_Zre3.raw
LLLLREVR			N-Term(Dimethyl:2H(6)13C(2))	n0					3.64869e+06	1.63053		0.694195			20.39	1	2	524.372	1047.74	-5.67237	127.6	OR3_110412_CP_JP_Zre3.raw
GFLPEASQK			N-Term(Dimethyl:2H(6)13C(2)); K9(Dimethyl:2H(6)13C(2))	n0					1.55837e+07	1.65819	0.993579	0.705971	0.721765		24.3	0	2	524.834	1048.66	-0.262267	89.6822	OR3_110412_CP_JP_Zre3.raw
DVDFELIK			N-Term(Dimethyl:2H(6)13C(2)); K8(Dimethyl:2H(6)13C(2))	n0					6.26515e+06	2.385	1.53193	1.01541	1.11284		26.45	0	2	525.838	1050.67	2.27003	147.882	OR3_110412_CP_JP_Zre3.raw
DSITGLRTR			N-Term(Dimethyl:2H(6)13C(2))	n0					6012652	2.37073	1.60624	1.00934	1.16682		25.93	1	2	527.818	1054.63	-9.612	120.831	OR3_110412_CP_JP_Zre3.raw
EAVQFFNK			N-Term(Dimethyl:2H(6)13C(2)); K8(Dimethyl:2H(6)13C(2))	n0					1.12314e+07	4.60524	2.82289	1.96068	2.05063		23.57	0	2	527.828	1054.65	-1.00277	111.771	OR3_110412_CP_JP_Zre3.raw
TYAICGAIR			N-Term(Dimethyl:2H(6)13C(2)); C5(Carbamidomethyl)	n0					2.1639e+07	1.76339	1.90345	0.750762	1.38272		36.51	0	2	530.804	1060.6	-0.105709	102.728	OR3_110412_CP_JP_Zre3.raw
ELQNEVEK			N-Term(Dimethyl:2H(6)13C(2)); K8(Dimethyl:2H(6)13C(2))	n0					1.18985e+07						34.35	0	2	530.826	1060.64	-1.0638	50.9059	OR3_110412_CP_JP_Zre3.raw
AADIDQEVK			N-Term(Dimethyl:2H(6)13C(2)); K9(Dimethyl:2H(6)13C(2))	n0					7.37969e+06	1.60109	0.648432	0.681662	0.47104		27.39	0	2	530.826	1060.65	-0.497771	57.3686	OR3_110412_CP_JP_Zre3.raw
LSYNTASNK			N-Term(Dimethyl:2H(4)); K9(Dimethyl:2H(4))	n0					41776215	2.09488	1.31691	0.891894	0.956644		22.14	0	2	531.307	1061.61	-0.710345	53.2323	OR3_110412_CP_JP_Zre3.raw
VDVNPQSNR			N-Term(Dimethyl:2H(6)13C(2))	n0					2.08171e+07	2.43189	1.28797	1.03538	0.935622		24.98	0	2	532.797	1064.59	-1.45985	47.6233	OR3_110412_CP_JP_Zre3.raw
DIFQSIAAK			N-Term(Dimethyl:2H(6)13C(2)); K9(Dimethyl:2H(6)13C(2))	n0					1.38702e+06						28.98	0	2	532.851	1064.69	2.21708	139.423	OR3_110412_CP_JP_Zre3.raw
AILLGPPGAGK			N-Term(Dimethyl:2H(6)13C(2)); K11(Dimethyl:2H(6)13C(2))	n0					3196018	3.71435	4.03156	1.58138	2.92864		29.11	0	2	533.384	1065.76	-0.692535	111.095	OR3_110412_CP_JP_Zre3.raw
EGNVSFTER			N-Term(Dimethyl)	n0					5.55561e+08						26.01	0	2	533.762	1066.52	-0.349259	105.624	OR3_110412_CP_JP_Zre3.raw
IETKETLK			N-Term(Dimethyl:2H(6)13C(2)); K4(Dimethyl:2H(6)13C(2)); K8(Dimethyl:2H(6)13C(2))	n0					1.70833e+07						23	1	2	535.394	1069.78	-1.70828	144.588	OR3_110412_CP_JP_Zre3.raw
ATIQDIFAK			N-Term(Dimethyl:2H(6)13C(2)); K9(Dimethyl:2H(6)13C(2))	n0					4.10886e+06	2.16554	1.33199	0.921978	0.967598		23.98	0	2	539.858	1078.71	0.807144	143.792	OR3_110412_CP_JP_Zre3.raw
EYTINIHK			N-Term(Dimethyl:2H(4)); K8(Dimethyl:2H(4))	n0					2.5661e+07	2.49128	1.76812	1.06066	1.28441		23.51	0	3	361.222	1081.65	0.760642	80.7958	OR3_110412_CP_JP_Zre3.raw
AIMQNVQAR			N-Term(Dimethyl:2H(6)13C(2)); M3(Oxidation)	n0					1.0729e+07						21.65	0	2	541.811	1082.62	-1.12516	45.0689	OR3_110412_CP_JP_Zre3.raw
GEVDFYLGK			N-Term(Dimethyl); K9(Dimethyl)	n0					3.55936e+06	0.303339	1.60264	0.129146	1.16421		36.23	0	2	542.289	1083.57	-0.733352	129.43	OR3_110412_CP_JP_Zre3.raw
AAIDWFDGK			N-Term(Dimethyl:2H(4)); K9(Dimethyl:2H(4))	n0					4.89515e+06	2.09584	1.41839	0.8923	1.03036		34.81	0	2	543.808	1086.61	1.73845	146.842	OR3_110412_CP_JP_Zre3.raw
EYTINIHK			N-Term(Dimethyl:2H(6)13C(2)); K8(Dimethyl:2H(6)13C(2))	n0					33605743	2.49128	1.76812	1.06066	1.28441		29.76	0	3	363.901	1089.69	-0.0128864	80.5378	OR3_110412_CP_JP_Zre3.raw
GEVDFYLGK			N-Term(Dimethyl:2H(4)); K9(Dimethyl:2H(4))	n0					5.44747e+06	0.303339	1.60264	0.129146	1.16421		38.85	0	2	546.314	1091.62	-0.767427	129.344	OR3_110412_CP_JP_Zre3.raw
AYAALAALEK			N-Term(Dimethyl:2H(6)13C(2)); K10(Dimethyl:2H(6)13C(2))	n0					1.25014e+06	1.7553	1.17501	0.747315	0.853562		23.39	0	2	546.866	1092.72	0.103642	134.487	OR3_110412_CP_JP_Zre3.raw
VAQLEDNLR			N-Term(Dimethyl:2H(6)13C(2))	n0					7.01436e+07	2.6318	1.07773	1.12049	0.782892		21.67	0	2	547.323	1093.64	-0.707635	67.7743	OR3_110412_CP_JP_Zre3.raw
IAVYTDVLK			N-Term(Dimethyl:2H(6)13C(2)); K9(Dimethyl:2H(6)13C(2))	n0					1.34818e+07	2.17612	1.56255	0.92648	1.13508		23.3	0	2	547.376	1093.75	1.10412	128.431	OR3_110412_CP_JP_Zre3.raw
AAIDWFDGK			N-Term(Dimethyl:2H(6)13C(2)); K9(Dimethyl:2H(6)13C(2))	n0					1.77973e+06	2.48273	0.637985	1.05702	0.463451		26.66	0	2	547.827	1094.65	0.989127	131.795	OR3_110412_CP_JP_Zre3.raw
GEVDFYLGK			N-Term(Dimethyl:2H(6)13C(2)); K9(Dimethyl:2H(6)13C(2))	n0					719509	0.303339	1.60264	0.129146	1.16421		29.89	0	2	550.333	1099.66	-1.27301	129.142	OR3_110412_CP_JP_Zre3.raw
TALIHDGLAR			N-Term(Dimethyl:2H(6)13C(2))	n0					108195472	2.75474	1.6098	1.17283	1.16941		25.05	0	3	368.23	1102.68	-0.388587	76.7422	OR3_110412_CP_JP_Zre3.raw
AGPGVGELIVK			N-Term(Dimethyl:2H(4)); K11(Dimethyl:2H(4))	n0					8.0193e+06	1.86442	1.39624	0.793775	1.01427		26.71	0	2	552.367	1103.73	-1.14287	117.385	OR3_110412_CP_JP_Zre3.raw
DVIEEYFK			N-Term(Dimethyl:2H(4)); K8(Dimethyl:2H(4))	n0					2.22034e+07	2.11962	1.41565	0.902425	1.02837		20.17	0	2	553.814	1106.62	-0.780711	148.203	OR3_110412_CP_JP_Zre3.raw
VIAEGFEAAK			N-Term(Dimethyl:2H(6)13C(2)); K10(Dimethyl:2H(6)13C(2))	n0					2.27367e+07	3.27073	1.82815	1.39251	1.32802		30.38	0	2	553.855	1106.7	-0.367743	87.2475	OR3_110412_CP_JP_Zre3.raw
AIGLSNFNSR			N-Term(Dimethyl:2H(6)13C(2))	n0					2.55516e+06	4.11043	1.41138	1.75001	1.02527		21.31	0	2	557.824	1114.64	0.104793	107.813	OR3_110412_CP_JP_Zre3.raw
NEFLLSPPK			N-Term(Dimethyl:2H(6)13C(2)); K9(Dimethyl:2H(6)13C(2))	n0					1.3288e+06	9.92985	2.03325	4.22762	1.47701		33.65	0	2	558.864	1116.72	-1.9755	129.276	OR3_110412_CP_JP_Zre3.raw
ATEGMIVADK			N-Term(Dimethyl:2H(6)13C(2)); M5(Oxidation); K10(Dimethyl:2H(6)13C(2))	n0					1.2355e+07	3.04702	1.57719	1.29727	1.14572		23.49	0	2	561.835	1122.66	-2.2029	54.858	OR3_110412_CP_JP_Zre3.raw
VTLISPFVGR			N-Term(Dimethyl:2H(6)13C(2))	n0					3.92606e+06	3.92354	1.65387	1.67044	1.20142		30.17	0	2	562.866	1124.72	1.61923	149.297	OR3_110412_CP_JP_Zre3.raw
LGGLVENNER			N-Term(Dimethyl)	n0					5.23461e+06	2.2998	1.2287	0.979136	0.892567		27.99	0	2	564.804	1128.6	-0.38269	71.4199	OR3_110412_CP_JP_Zre3.raw
VFEDPETTR			N-Term(Dimethyl:2H(6)13C(2))	n0					1.46092e+07						22.47	0	2	565.298	1129.59	-1.97077	68.0703	OR3_110412_CP_JP_Zre3.raw
QLGDELAALK			N-Term(Dimethyl:2H(6)13C(2)); K10(Dimethyl:2H(6)13C(2))	n0					6.37216e+07	2.77403	1.54218	1.18104	1.12029		33	0	3	377.255	1129.75	9.73004	63.3387	OR3_110412_CP_JP_Zre3.raw
EYAELQVVK			N-Term(Dimethyl); K9(Dimethyl)	n0					3.68395e+06	2.47862	1.23667	1.05527	0.898352		23.31	0	2	567.824	1134.64	-0.314622	105.489	OR3_110412_CP_JP_Zre3.raw
ILVATNLFGR			N-Term(Dimethyl:2H(4))	n0					3.98015e+06	2.44528	2.11167	1.04107	1.53398		25.68	0	2	568.36	1135.71	-1.13623	149.321	OR3_110412_CP_JP_Zre3.raw
ESTTVYELK			N-Term(Dimethyl:2H(6)13C(2)); K9(Dimethyl:2H(6)13C(2))	n0					8.1196e+06	8.99685	3.0253	3.8304	2.19767		21.06	0	2	571.35	1141.69	0.963318	84.0859	OR3_110412_CP_JP_Zre3.raw
ASQAEIDAFR			N-Term(Dimethyl:2H(6)13C(2))	n0					4.08928e+07	2.77586	1.00334	1.18182	0.728854		32.69	0	2	572.312	1143.62	-1.33635	92.9028	OR3_110412_CP_JP_Zre3.raw
NTVIATGGYGR			N-Term(Dimethyl:2H(6)13C(2))	n0					4.91002e+06	3.03501	1.11372	1.29215	0.809039		25.74	0	2	572.829	1144.65	0.154566	68.8398	OR3_110412_CP_JP_Zre3.raw
EGEGDPTLQK			N-Term(Dimethyl:2H(6)13C(2)); K10(Dimethyl:2H(6)13C(2))	n0					9.8767e+06	2.33426	1.83992	0.99381	1.33658		30.19	0	2	573.334	1145.66	-0.906741	49.8335	OR3_110412_CP_JP_Zre3.raw
EIDGGLETIK			N-Term(Dimethyl:2H(6)13C(2)); K10(Dimethyl:2H(6)13C(2))	n0					9.44388e+06	3.16554	0.990132	1.34773	0.719261		23.63	0	2	573.863	1146.72	0.454157	98.1835	OR3_110412_CP_JP_Zre3.raw
VLPHVMDER			N-Term(Dimethyl:2H(6)13C(2)); M6(Oxidation)	n0					3.77169e+07	5.34309	2.05952	2.27481	1.4961		26.5	0	2	574.318	1147.63	-3.24211	83.7612	OR3_110412_CP_JP_Zre3.raw
VLLPEYGGTK			N-Term(Dimethyl:2H(6)13C(2)); K10(Dimethyl:2H(6)13C(2))	n0					45863510	1.92437	1.06059	0.8193	0.770447		25.44	0	2	574.879	1148.75	-0.189634	108.514	OR3_110412_CP_JP_Zre3.raw
ELADIASELR			N-Term(Dimethyl:2H(6)13C(2))	n0					1.80565e+06	2.49695	1.21496	1.06307	0.882585		29.12	0	2	576.836	1152.67	0.0602967	134.704	OR3_110412_CP_JP_Zre3.raw
SNQQNLGTIK			N-Term(Dimethyl:2H(4)); K10(Dimethyl:2H(4))	n0					1.59247e+07						33.69	0	2	583.852	1166.7	-0.34965	57.8791	OR3_110412_CP_JP_Zre3.raw
LQLLEPFDK			N-Term(Dimethyl:2H(4)); K9(Dimethyl:2H(4))	n0					2.03768e+06	2.09685	1.38038	0.89273	1.00275		27.54	0	2	583.869	1166.73	2.35761	151.618	OR3_110412_CP_JP_Zre3.raw
GGGRGGRRPDR			N-Term(Dimethyl)	n0					6.6562e+06						23.2	2	2	584.827	1168.65	5.41563	49.6935	OR3_110412_CP_JP_Zre3.raw
FVNVVPTFGK			N-Term(Dimethyl:2H(4)); K10(Dimethyl:2H(4))	n0					2.04167e+07	2.4789	1.53696	1.05539	1.11649		24.42	0	2	586.371	1171.73	1.78491	140.892	OR3_110412_CP_JP_Zre3.raw
ALVDGPCTGVK			N-Term(Dimethyl); C7(Carbamidomethyl); K11(Dimethyl)	n0					18941007	2.2168	0.99759	0.9438	0.724679		21.91	0	2	586.821	1172.63	0.114088	74.9734	OR3_110412_CP_JP_Zre3.raw
ALLEVVQSGGK			N-Term(Dimethyl:2H(6)13C(2)); K11(Dimethyl:2H(6)13C(2))	n0					1.16439e+07	2.87043	1.97129	1.22208	1.432		21.06	0	2	586.894	1172.78	-1.35744	111.569	OR3_110412_CP_JP_Zre3.raw
SNQQNLGTIK			N-Term(Dimethyl:2H(6)13C(2)); K10(Dimethyl:2H(6)13C(2))	n0					2.7395e+07						34.07	0	2	587.871	1174.73	-1.34534	57.6931	OR3_110412_CP_JP_Zre3.raw
QDLSTLDVSK			N-Term(Dimethyl:2H(6)13C(2)); K10(Dimethyl:2H(6)13C(2))	n0					7.91705e+06						27.12	0	2	589.365	1177.72	-1.47672	86.4425	OR3_110412_CP_JP_Zre3.raw
QLIVANAGDSR			N-Term(Dimethyl:2H(6)13C(2))	n0					7524898	4.22436	1.42901	1.79852	1.03808		23.63	0	2	590.347	1179.69	0.132492	71.657	OR3_110412_CP_JP_Zre3.raw
FVNVVPTFGK			N-Term(Dimethyl:2H(6)13C(2)); K10(Dimethyl:2H(6)13C(2))	n0					3.28779e+07	2.4789	1.53696	1.05539	1.11649		25.22	0	2	590.389	1179.77	-0.669647	140.862	OR3_110412_CP_JP_Zre3.raw
EAIDGTYIDK			N-Term(Dimethyl); K10(Dimethyl)	n0					4.08948e+07	2.99886	0.779904	1.27676	0.566546		32.12	0	2	590.808	1180.61	-0.0818483	84.8621	OR3_110412_CP_JP_Zre3.raw
GAGTDDQTLIR			N-Term(Dimethyl:2H(6)13C(2))	n0					1.26099e+07	1.83799	0.866695	0.782521	0.629593		30.04	0	2	591.829	1182.65	0.215791	69.9779	OR3_110412_CP_JP_Zre3.raw
NLTQEEMQR			N-Term(Dimethyl); M7(Oxidation)	n0					2.52413e+06	2.14123	0.904311	0.911627	0.656919		27.32	0	2	596.785	1192.56	-0.5509	47.5659	OR3_110412_CP_JP_Zre3.raw
NDLIQALSQR			N-Term(Dimethyl:2H(6)13C(2))	n0					2.09931e+06	1.87864	0.603788	0.799828	0.438609		29.03	0	2	597.357	1193.71	3.08396	141.656	OR3_110412_CP_JP_Zre3.raw
TSFETFHEK			N-Term(Dimethyl:2H(6)13C(2)); K9(Dimethyl:2H(6)13C(2))	n0					6.17897e+06	3.15886	1.57861	1.34488	1.14675		20.16	0	3	399.895	1197.67	-1.04664	77.1451	OR3_110412_CP_JP_Zre3.raw
FEDENFTLK			N-Term(Dimethyl); K9(Dimethyl)	n0					40043497	2.0957	0.954219	0.892244	0.693173		30.73	0	2	599.803	1198.6	-0.028932	118.767	OR3_110412_CP_JP_Zre3.raw
GEFGGFGSVSGK			N-Term(Dimethyl:2H(6)13C(2)); K12(Dimethyl:2H(6)13C(2))	n0					8.18304e+06	2.45061	1.69713	1.04335	1.23285		45.78	0	2	600.845	1200.68	-0.833405	109.675	OR3_110412_CP_JP_Zre3.raw
LFYFGMDIR			N-Term(Dimethyl); M6(Oxidation)	n0					2.53416e+07						21.19	0	2	603.308	1205.61	5.423	68.4548	OR3_110412_CP_JP_Zre3.raw
LENAMEGLIK			N-Term(Dimethyl:2H(6)13C(2)); M5(Oxidation); K10(Dimethyl:2H(6)13C(2))	n0					7.15127e+07						30.03	0	2	603.373	1205.74	0.468568	84.6502	OR3_110412_CP_JP_Zre3.raw
MANGTGSIMLK			N-Term(Dimethyl:2H(6)13C(2)); M1(Oxidation); K11(Dimethyl:2H(6)13C(2))	n0					831348						22.6	0	2	605.862	1210.72	5.4088	165.08	OR3_110412_CP_JP_Zre3.raw
EQPNSDPVQK			N-Term(Dimethyl:2H(6)13C(2)); K10(Dimethyl:2H(6)13C(2))	n0					5702328	2.0443	0.918981	0.870359	0.667575		29.24	0	2	607.353	1213.7	-0.927168	43.8101	OR3_110412_CP_JP_Zre3.raw
SMSVYCSPAK			N-Term(Dimethyl:2H(6)13C(2)); M2(Oxidation); C6(Carbamidomethyl); K10(Dimethyl:2H(6)13C(2))	n0					5.11345e+06	1.62519	1.41777	0.691924	1.02991		26.35	0	2	609.328	1217.65	0.0464153	51.1363	OR3_110412_CP_JP_Zre3.raw
TLADAEGDVFR			N-Term(Dimethyl:2H(6)13C(2))	n0					5.81276e+06	2.50775	1.36028	1.06767	0.988148		24.57	0	2	615.331	1229.65	-1.08239	110.697	OR3_110412_CP_JP_Zre3.raw
LAVISEQGVER			N-Term(Dimethyl:2H(6)13C(2))	n0					1.76626e+07	2.83388	1.67135	1.20652	1.21412		24.68	0	2	618.87	1236.73	-0.851878	93.4944	OR3_110412_CP_JP_Zre3.raw
DGAFLAVTDEK			N-Term(Dimethyl:2H(6)13C(2)); K11(Dimethyl:2H(6)13C(2))	n0					2.08034e+06						35.81	0	2	619.367	1237.73	0.847075	117.737	OR3_110412_CP_JP_Zre3.raw
TNEAQAIETAR			N-Term(Dimethyl:2H(6)13C(2))	n0					1.63459e+07	2.83631	1.02867	1.20755	0.747259		22.15	0	2	620.339	1239.67	-0.660702	65.6743	OR3_110412_CP_JP_Zre3.raw
VAQGVSGSVQDK			N-Term(Dimethyl:2H(6)13C(2)); K12(Dimethyl:2H(6)13C(2))	n0					7.13098e+06	2.32203	1.43397	0.988602	1.04168		28.22	0	2	623.882	1246.76	-0.509878	45.9124	OR3_110412_CP_JP_Zre3.raw
AEADRDIPSDQ			N-Term(Dimethyl:2H(6)13C(2))	n0					8610924	0.988801	0.401461	0.420981	0.291633		20.21	1	2	626.814	1252.62	0.509034	48.3712	OR3_110412_CP_JP_Zre3.raw
VLIIGGGDGGVLR			N-Term(Dimethyl:2H(4))	n0					1.97266e+06						29.35	0	2	629.397	1257.79	2.79394	139.573	OR3_110412_CP_JP_Zre3.raw
TEVNSGFFYK			N-Term(Dimethyl:2H(6)13C(2)); K10(Dimethyl:2H(6)13C(2))	n0					1115694						25.43	0	2	632.363	1263.72	-1.28214	123.868	OR3_110412_CP_JP_Zre3.raw
VGEVTFVDAHR			N-Term(Dimethyl:2H(6)13C(2))	n0					1.50154e+07	4.80703	2.6697	2.04659	1.93935		25.28	0	3	422.573	1265.7	-0.0515548	84.3366	OR3_110412_CP_JP_Zre3.raw
EAGATTGAGAGRGR			N-Term(Dimethyl:2H(6)13C(2))	n0					7142640	5.34289	2.63612	2.27473	1.91495		20.7	1	3	423.232	1267.68	-6.03692	86.8439	OR3_110412_CP_JP_Zre3.raw
VLANPGNTQVAR			N-Term(Dimethyl)	n0					7429824	2.98311	1.39397	1.27006	1.01262		27.51	0	2	634.358	1267.71	-2.16085	59.3377	OR3_110412_CP_JP_Zre3.raw
LTDISVTDPEK			N-Term(Dimethyl:2H(6)13C(2)); K11(Dimethyl:2H(6)13C(2))	n0					3.4632e+06						25.79	0	2	645.391	1289.77	-2.25593	90.8364	OR3_110412_CP_JP_Zre3.raw
YSLEPVAAELK			N-Term(Dimethyl:2H(6)13C(2)); K11(Dimethyl:2H(6)13C(2))	n0					2.28833e+06	1.81818	1.15772	0.774089	0.841001		26.84	0	2	646.409	1291.81	1.32591	134.694	OR3_110412_CP_JP_Zre3.raw
VAGQDGSVVQFK			N-Term(Dimethyl:2H(6)13C(2)); K12(Dimethyl:2H(6)13C(2))	n0					6.11095e+07	2.01516	1.07753	0.85795	0.782753		22.43	0	2	653.9	1306.79	-0.963498	87.7439	OR3_110412_CP_JP_Zre3.raw
QMIVDVLHPGK			N-Term(Dimethyl:2H(4)); M2(Oxidation); K11(Dimethyl:2H(4))	n0					1.01142e+07	2.94896	2.32907	1.25552	1.6919		24.34	0	3	439.6	1316.78	-0.392606	96.7696	OR3_110412_CP_JP_Zre3.raw
VFDGIPPPYDK			N-Term(Dimethyl:2H(6)13C(2)); K11(Dimethyl:2H(6)13C(2))	n0											20.53	0	2	660.396	1319.78	1.45618	121.195	OR3_110412_CP_JP_Zre3.raw
DTQAQPDGAEVK			N-Term(Dimethyl:2H(6)13C(2)); K12(Dimethyl:2H(6)13C(2))	n0					7.314e+06	1.91645	1.04973	0.815928	0.762554		21.33	0	2	665.874	1330.74	-0.759497	44.7719	OR3_110412_CP_JP_Zre3.raw
YAALYQPLFDK			N-Term(Dimethyl:2H(6)13C(2)); K11(Dimethyl:2H(6)13C(2))	n0					8.70416e+06	2.22997	1.73788	0.949409	1.26245		24.53	0	2	700.924	1400.84	3.48007e-05	149.135	OR3_110412_CP_JP_Zre3.raw
FENYVNNCFK			N-Term(Dimethyl:2H(6)13C(2)); C8(Carbamidomethyl); K10(Dimethyl:2H(6)13C(2))	n0					6.35029e+06	9.35516	2.52845	3.98295	1.83674		20.23	0	2	703.871	1406.74	0.443482	107.688	OR3_110412_CP_JP_Zre3.raw
AQQELEEQTRK			N-Term(Dimethyl:2H(6)13C(2)); K11(Dimethyl:2H(6)13C(2))	n0					8.52174e+06	2.43334	1.35425	1.03599	0.983768		21.5	1	3	477.95	1431.84	-1.02352	43.3283	OR3_110412_CP_JP_Zre3.raw
ITNEFYPDADGK			N-Term(Dimethyl:2H(6)13C(2)); K12(Dimethyl:2H(6)13C(2))	n0					8.46622e+06	3.62441	0.980178	1.54309	0.712031		31.54	0	2	721.393	1441.78	0.2947	101.096	OR3_110412_CP_JP_Zre3.raw
TAVGGKQITLACR			N-Term(Dimethyl:2H(6)13C(2)); K6(Dimethyl:2H(6)13C(2)); C12(Carbamidomethyl)	n0					1.57851e+07						23.03	1	3	482.973	1446.91	1.13432	148.492	OR3_110412_CP_JP_Zre3.raw
AAEPEPAQPVQNK			N-Term(Dimethyl:2H(6)13C(2)); K13(Dimethyl:2H(6)13C(2))	n0					6.24325e+06	2.03434	0.87428	0.866118	0.635103		33.8	0	2	725.928	1450.85	0.876164	47.5194	OR3_110412_CP_JP_Zre3.raw
AQFTVTPGSEQIR			N-Term(Dimethyl:2H(6)13C(2))	n0					1.20747e+07	3.23717	0.383531	1.37822	0.278608		20.27	0	2	735.411	1469.81	0.222718	98.6268	OR3_110412_CP_JP_Zre3.raw
IRDQMAATEQEK			N-Term(Dimethyl:2H(4)); M5(Oxidation); K12(Dimethyl:2H(4))	n0					5.62882e+06	1.41089	1.16008	0.600686	0.842717		23.31	1	3	500.604	1499.8	-0.428525	38.8099	OR3_110412_CP_JP_Zre3.raw
TASPQQAQEVHDK			N-Term(Dimethyl:2H(4)); K13(Dimethyl:2H(4))	n0					1.51027e+07	2.14479	1.36691	0.913143	0.992968		30.12	0	3	501.606	1502.8	-0.182436	40.3756	OR3_110412_CP_JP_Zre3.raw
IRDQMAATEQEK			N-Term(Dimethyl:2H(6)13C(2)); M5(Oxidation); K12(Dimethyl:2H(6)13C(2))	n0					6.8821e+06	1.41089	1.16008	0.600686	0.842717		27.33	1	3	503.284	1507.84	-0.00971436	38.8291	OR3_110412_CP_JP_Zre3.raw
TASPQQAQEVHDK			N-Term(Dimethyl:2H(6)13C(2)); K13(Dimethyl:2H(6)13C(2))	n0					23816567	2.14479	1.36691	0.913143	0.992968		31.39	0	3	504.285	1510.84	-1.1595	40.3107	OR3_110412_CP_JP_Zre3.raw
IAATILNTPELYK			N-Term(Dimethyl:2H(4)); K13(Dimethyl:2H(4))	n0					1.03043e+06	6.82094	3.62498	2.90401	2.6333		31.03	0	2	755.973	1510.94	3.49239	145.458	OR3_110412_CP_JP_Zre3.raw
EQTPDEHDQVIVK			N-Term(Dimethyl:2H(6)13C(2)); K13(Dimethyl:2H(6)13C(2))	n0					2.72691e+07	2.3528	0.829037	1.0017	0.602237		21.17	0	3	537.305	1609.9	-1.06924	58.1801	OR3_110412_CP_JP_Zre3.raw
AEPISQPEVHVEEK			N-Term(Dimethyl:2H(6)13C(2)); K14(Dimethyl:2H(6)13C(2))	n0					8.55703e+06	1.9163	0.706437	0.815861	0.513177		26.48	0	3	555.32	1663.94	-2.18602	70.838	OR3_110412_CP_JP_Zre3.raw
FNTCDFDNMLAEK			N-Term(Dimethyl:2H(4)); C4(Carbamidomethyl); M9(Oxidation); K13(Dimethyl:2H(4))	n0					2.73322e+06	2.61465	1.56795	1.11319	1.13901		21.97	0	2	842.895	1684.78	1.56218	124.733	OR3_110412_CP_JP_Zre3.raw
LLMEEDEECYKK			N-Term(Dimethyl:2H(6)13C(2)); M3(Oxidation); C9(Carbamidomethyl); K11(Dimethyl:2H(6)13C(2)); K12(Dimethyl:2H(6)13C(2))	n0					16207651	6.66365	1.5498	2.83704	1.12582		22.38	1	3	570.981	1710.93	-0.0413331	61.6944	OR3_110412_CP_JP_Zre3.raw
TSAKMAEGATSLKGLR			N-Term(Dimethyl); K4(Dimethyl); M5(Oxidation); K13(Dimethyl)	n0					4.1579e+08						22.72	2	3	574.328	1720.97	3.08803	110.412	OR3_110412_CP_JP_Zre3.raw
QEETVQEKPETEEGK			N-Term(Dimethyl:2H(6)13C(2)); K8(Dimethyl:2H(6)13C(2)); K15(Dimethyl:2H(6)13C(2))	n0					7.33468e+06	1.87591	0.848377	0.798667	0.616286		20.46	0	3	623.686	1869.04	-1.17824	43.0243	OR3_110412_CP_JP_Zre3.raw
KNEEGVDGEADNGTAAAK			N-Term(Dimethyl:2H(6)13C(2)); K1(Dimethyl:2H(6)13C(2)); K18(Dimethyl:2H(6)13C(2))	n0					2.80713e+06	2.17207	0.871805	0.924758	0.633305		23.77	1	3	628.682	1884.03	0.649984	41.5291	OR3_110412_CP_JP_Zre3.raw
TENEGGMATEGYTDPHK			N-Term(Dimethyl:2H(6)13C(2)); M7(Oxidation); K17(Dimethyl:2H(6)13C(2))	n0					1.08894e+07	2.46307	0.895846	1.04865	0.65077		26.1	0	3	642.311	1924.92	0.331072	47.7145	OR3_110412_CP_JP_Zre3.raw
ERNSDQASMPDDTAAQK			N-Term(Dimethyl); M9(Oxidation); K17(Dimethyl)	n0					1.40637e+06	2.04344	0.9099	0.869994	0.660978		25.61	1	3	645.962	1935.87	0.48106	37.576	OR3_110412_CP_JP_Zre3.raw
ERNSDQASMPDDTAAQK			N-Term(Dimethyl:2H(4)); M9(Oxidation); K17(Dimethyl:2H(4))	n0					1.26024e+06	2.04344	0.9099	0.869994	0.660978		25.08	1	3	648.647	1943.93	2.08958	37.4649	OR3_110412_CP_JP_Zre3.raw
ERNSDQASMPDDTAAQK			N-Term(Dimethyl:2H(6)13C(2)); M9(Oxidation); K17(Dimethyl:2H(6)13C(2))	n0					2.87899e+06	2.04344	0.9099	0.869994	0.660978		29.13	1	3	651.325	1951.96	0.0106868	37.4385	OR3_110412_CP_JP_Zre3.raw
SATETKPTTQTTTATEPK			N-Term(Dimethyl:2H(6)13C(2)); K6(Dimethyl:2H(6)13C(2)); K18(Dimethyl:2H(6)13C(2))	n0					4.28797e+06	2.65993	1.32289	1.13246	0.960989		24.63	0	3	667.729	2001.17	-0.322096	42.4851	OR3_110412_CP_JP_Zre3.raw
ADSLATQDLMR	Sarcalumenin OS=Danio rerio GN=srl PE=2 SV=1 - [A0AUR2_DANRE]|Uncharacterized protein (Fragment) OS=Danio rerio GN=srl PE=2 SV=1 - [F1RCU5_DANRE]|Uncharacterized protein OS=Danio rerio GN=srl PE=2 SV=1 - [F1RBP2_DANRE]	A0AUR2;F1RCU5;F1RBP2	N-Term(Dimethyl:2H(6)13C(2)); M10(Oxidation)	n0					1.27125e+07	3.39391	0.453437	1.44495	0.32939		43.33	0	2	636.836	1272.66	-0.0140807	74.0809	OR3_110412_CP_JP_Z3.raw
ADSLATQDLMR	Sarcalumenin OS=Danio rerio GN=srl PE=2 SV=1 - [A0AUR2_DANRE]|Uncharacterized protein (Fragment) OS=Danio rerio GN=srl PE=2 SV=1 - [F1RCU5_DANRE]|Uncharacterized protein OS=Danio rerio GN=srl PE=2 SV=1 - [F1RBP2_DANRE]	A0AUR2;F1RCU5;F1RBP2	N-Term(Dimethyl:2H(6)13C(2)); M10(Oxidation)	n0					1.2626e+07	2.35097	0.969645	1.00092	0.704379		50.82	0	2	636.836	1272.66	-0.109998	73.7089	OR3_110412_CP_JP_Zre3.raw
GAEAANVTGPGGVPVQGSK	Uncharacterized protein OS=Danio rerio GN=ybx1 PE=2 SV=1 - [A1A605_DANRE]	A1A605	N-Term(Dimethyl:2H(6)13C(2)); K19(Dimethyl:2H(6)13C(2))	n0					11101585	3.45087	0.882085	1.46921	0.640773		85.31	0	2	884.513	1768.02	1.0483	69.3913	OR3_110412_CP_JP_Z3.raw
GAEAANVTGPGGVPVQGSK	Uncharacterized protein OS=Danio rerio GN=ybx1 PE=2 SV=1 - [A1A605_DANRE]	A1A605	N-Term(Dimethyl:2H(6)13C(2)); K19(Dimethyl:2H(6)13C(2))	n0					5.72402e+06	2.73566	1.91988	1.1647	1.39466		104.4	0	2	884.514	1768.02	1.5316	68.9826	OR3_110412_CP_JP_Zre3.raw
REGAESAPEGEMQQQQR	Uncharacterized protein OS=Danio rerio GN=ybx1 PE=2 SV=1 - [A1A605_DANRE]|Uncharacterized protein OS=Danio rerio GN=ybx1 PE=2 SV=1 - [F1RB19_DANRE]	A1A605;F1RB19	N-Term(Dimethyl); M12(Oxidation)	n0					8.11892e+06	2.82152	0.976922	1.20126	0.709665		55.56	1	3	658.97	1974.89	0.757685	38.1846	OR3_110412_CP_JP_Z3.raw
REGAESAPEGEMQQQQR	Uncharacterized protein OS=Danio rerio GN=ybx1 PE=2 SV=1 - [A1A605_DANRE]|Uncharacterized protein OS=Danio rerio GN=ybx1 PE=2 SV=1 - [F1RB19_DANRE]	A1A605;F1RB19	N-Term(Dimethyl:2H(6)13C(2)); M12(Oxidation)	n0					2.33857e+07	2.82152	0.976922	1.20126	0.709665		48.31	1	3	661.651	1982.94	0.755902	38.1379	OR3_110412_CP_JP_Z3.raw
GEMTEGGEGEENQGGPDQGNKPMR	Uncharacterized protein OS=Danio rerio GN=ybx1 PE=2 SV=1 - [A1A605_DANRE]|Uncharacterized protein OS=Danio rerio GN=ybx1 PE=2 SV=1 - [F1RB19_DANRE]	A1A605;F1RB19	N-Term(Dimethyl); M3(Oxidation); K21(Dimethyl); M23(Oxidation)	n0					5.93964e+06	2.37025	0.75854	1.00913	0.551026		41.28	0	3	864.703	2592.1	0.590166	39.7603	OR3_110412_CP_JP_Z3.raw
GEMTEGGEGEENQGGPDQGNKPMR	Uncharacterized protein OS=Danio rerio GN=ybx1 PE=2 SV=1 - [A1A605_DANRE]|Uncharacterized protein OS=Danio rerio GN=ybx1 PE=2 SV=1 - [F1RB19_DANRE]	A1A605;F1RB19	N-Term(Dimethyl:2H(6)13C(2)); M3(Oxidation); K21(Dimethyl:2H(6)13C(2)); M23(Oxidation)	n0					7.9205e+06	2.54221	0.780663	1.08234	0.567097		25.92	0	4	652.801	2608.18	0.0685012	39.9256	OR3_110412_CP_JP_Z3.raw
GEMTEGGEGEENQGGPDQGNKPMR	Uncharacterized protein OS=Danio rerio GN=ybx1 PE=2 SV=1 - [A1A605_DANRE]|Uncharacterized protein OS=Danio rerio GN=ybx1 PE=2 SV=1 - [F1RB19_DANRE]	A1A605;F1RB19	N-Term(Dimethyl:2H(6)13C(2)); M3(Oxidation); K21(Dimethyl:2H(6)13C(2)); M23(Oxidation)	n0					1.40784e+07	2.37025	0.75854	1.00913	0.551026		30.69	0	3	870.067	2608.19	1.85216	39.6631	OR3_110412_CP_JP_Z3.raw
REGAESAPEGEMQQQQR	Uncharacterized protein OS=Danio rerio GN=ybx1 PE=2 SV=1 - [A1A605_DANRE]|Uncharacterized protein OS=Danio rerio GN=ybx1 PE=2 SV=1 - [F1RB19_DANRE]	A1A605;F1RB19	N-Term(Dimethyl); M12(Oxidation)	n0					1.0649e+07	2.71096	0.945702	1.15419	0.686986		60.22	1	3	658.97	1974.9	1.4067	38.0203	OR3_110412_CP_JP_Zre3.raw
REGAESAPEGEMQQQQR	Uncharacterized protein OS=Danio rerio GN=ybx1 PE=2 SV=1 - [A1A605_DANRE]|Uncharacterized protein OS=Danio rerio GN=ybx1 PE=2 SV=1 - [F1RB19_DANRE]	A1A605;F1RB19	N-Term(Dimethyl:2H(6)13C(2)); M12(Oxidation)	n0					2.96297e+07	2.71096	0.945702	1.15419	0.686986		42.45	1	3	661.651	1982.94	0.109519	37.9939	OR3_110412_CP_JP_Zre3.raw
GEMTEGGEGEENQGGPDQGNKPMR	Uncharacterized protein OS=Danio rerio GN=ybx1 PE=2 SV=1 - [A1A605_DANRE]|Uncharacterized protein OS=Danio rerio GN=ybx1 PE=2 SV=1 - [F1RB19_DANRE]	A1A605;F1RB19	N-Term(Dimethyl); M3(Oxidation); K21(Dimethyl); M23(Oxidation)	n0					5.0955e+06	2.33044	0.901366	0.992184	0.654779		27.61	0	3	864.703	2592.09	0.378246	39.7114	OR3_110412_CP_JP_Zre3.raw
GEMTEGGEGEENQGGPDQGNKPMR	Uncharacterized protein OS=Danio rerio GN=ybx1 PE=2 SV=1 - [A1A605_DANRE]|Uncharacterized protein OS=Danio rerio GN=ybx1 PE=2 SV=1 - [F1RB19_DANRE]	A1A605;F1RB19	N-Term(Dimethyl:2H(4)); M3(Oxidation); K21(Dimethyl:2H(4)); M23(Oxidation)	n0					4.59291e+06	2.33044	0.901366	0.992184	0.654779		32.27	0	3	867.387	2600.15	1.15861	39.6318	OR3_110412_CP_JP_Zre3.raw
GEMTEGGEGEENQGGPDQGNKPMR	Uncharacterized protein OS=Danio rerio GN=ybx1 PE=2 SV=1 - [A1A605_DANRE]|Uncharacterized protein OS=Danio rerio GN=ybx1 PE=2 SV=1 - [F1RB19_DANRE]	A1A605;F1RB19	N-Term(Dimethyl:2H(6)13C(2)); M3(Oxidation); K21(Dimethyl:2H(6)13C(2)); M23(Oxidation)	n0					7.53397e+06	2.54796	0.918115	1.08479	0.666946		28.11	0	4	652.801	2608.18	-0.586739	39.651	OR3_110412_CP_JP_Zre3.raw
GEMTEGGEGEENQGGPDQGNKPMR	Uncharacterized protein OS=Danio rerio GN=ybx1 PE=2 SV=1 - [A1A605_DANRE]|Uncharacterized protein OS=Danio rerio GN=ybx1 PE=2 SV=1 - [F1RB19_DANRE]	A1A605;F1RB19	N-Term(Dimethyl:2H(6)13C(2)); M3(Oxidation); K21(Dimethyl:2H(6)13C(2)); M23(Oxidation)	n0					1.20813e+07	2.33044	0.901366	0.992184	0.654779		67.45	0	3	870.066	2608.18	0.658692	39.5956	OR3_110412_CP_JP_Zre3.raw
TDLNFENLK	Uncharacterized protein OS=Danio rerio GN=ckma PE=4 SV=1 - [A2BHA3_DANRE]	A2BHA3	N-Term(Dimethyl:2H(4)); K9(Dimethyl:2H(4))	n0					1.34831e+07	3.05038	1.3315	1.29869	0.967244		28.59	0	2	579.336	1157.67	-0.0575023	131.143	OR3_110412_CP_JP_Z3.raw
LNYSVDEEYPDLSK	Uncharacterized protein OS=Danio rerio GN=ckma PE=4 SV=1 - [A2BHA3_DANRE]	A2BHA3	N-Term(Dimethyl:2H(4)); K14(Dimethyl:2H(4))	n0					4.79825e+06	3.1365	1.47981	1.33536	1.07498		66.15	0	2	868.449	1735.89	1.22865	124.93	OR3_110412_CP_JP_Z3.raw
LNYSVDEEYPDLSK	Uncharacterized protein OS=Danio rerio GN=ckma PE=4 SV=1 - [A2BHA3_DANRE]	A2BHA3	N-Term(Dimethyl:2H(6)13C(2)); K14(Dimethyl:2H(6)13C(2))	n0					9.2664e+06	3.1365	1.47981	1.33536	1.07498		52.69	0	2	872.468	1743.93	1.46063	124.571	OR3_110412_CP_JP_Z3.raw
DLFDPVISDR	Uncharacterized protein OS=Danio rerio GN=ckma PE=4 SV=1 - [A2BHA3_DANRE]	A2BHA3	N-Term(Dimethyl:2H(6)13C(2))	n0					1.9536e+07	2.80949	1.52299	1.19614	1.10634		33.18	0	2	606.837	1212.67	1.46659	147.752	OR3_110412_CP_JP_Zre3.raw
LNYSVDEEYPDLSK	Uncharacterized protein OS=Danio rerio GN=ckma PE=4 SV=1 - [A2BHA3_DANRE]	A2BHA3	N-Term(Dimethyl:2H(6)13C(2)); K14(Dimethyl:2H(6)13C(2))	n0					5.1752e+06	8.97782	3.01346	3.8223	2.18907		56.37	0	2	872.466	1743.93	-0.3593	124.519	OR3_110412_CP_JP_Zre3.raw
ADNWWLR	Uncharacterized protein OS=Danio rerio GN=atic PE=4 SV=1 - [A2CEW4_DANRE]	A2CEW4	N-Term(Dimethyl:2H(6)13C(2))	n0					1.03058e+07	2.21605	1.81797	0.94348	1.32063		21.87	0	2	498.777	996.546	2.03902	145.306	OR3_110412_CP_JP_Z3.raw
ALGLPAATSFK	Uncharacterized protein OS=Danio rerio GN=atic PE=4 SV=1 - [A2CEW4_DANRE]	A2CEW4	N-Term(Dimethyl:2H(4)); K11(Dimethyl:2H(4))	n0					2.98785e+06	2.20712	0.928104	0.939678	0.674203		23.39	0	2	570.366	1139.73	-1.84773	134.403	OR3_110412_CP_JP_Z3.raw
ALGLPAATSFK	Uncharacterized protein OS=Danio rerio GN=atic PE=4 SV=1 - [A2CEW4_DANRE]	A2CEW4	N-Term(Dimethyl:2H(6)13C(2)); K11(Dimethyl:2H(6)13C(2))	n0					6.43098e+06	3.36772	1.50137	1.43381	1.09064		23.92	0	2	574.387	1147.77	0.227965	133.452	OR3_110412_CP_JP_Z3.raw
DGQVIGIGAGQQSR	Uncharacterized protein OS=Danio rerio GN=atic PE=4 SV=1 - [A2CEW4_DANRE]	A2CEW4	N-Term(Dimethyl:2H(6)13C(2))	n0					15394066	2.42477	1.46659	1.03234	1.06537		60.89	0	2	711.398	1421.79	-0.203604	78.096	OR3_110412_CP_JP_Z3.raw
MDPEYEPDEEEVR	Uncharacterized protein OS=Danio rerio GN=atic PE=4 SV=1 - [A2CEW4_DANRE]	A2CEW4	N-Term(Dimethyl:2H(6)13C(2)); M1(Oxidation)	n0					2.19647e+07	6.39835	2.20197	2.72409	1.59957		48.44	0	2	845.372	1689.74	1.34429	73.5322	OR3_110412_CP_JP_Z3.raw
EVSDGIVAPGYEEDALR	Uncharacterized protein OS=Danio rerio GN=atic PE=4 SV=1 - [A2CEW4_DANRE]	A2CEW4	N-Term(Dimethyl)	n0					5.42052e+06	2.62681	0.892418	1.11836	0.648279		46.43	0	2	924.456	1847.9	1.13814	125.852	OR3_110412_CP_JP_Z3.raw
EVSDGIVAPGYEEDALR	Uncharacterized protein OS=Danio rerio GN=atic PE=4 SV=1 - [A2CEW4_DANRE]	A2CEW4	N-Term(Dimethyl:2H(6)13C(2))	n0					1.46347e+07	2.62681	0.892418	1.11836	0.648279		57.67	0	2	928.478	1855.95	1.23324	125.747	OR3_110412_CP_JP_Z3.raw
GVSQLPLR	Uncharacterized protein OS=Danio rerio GN=atic PE=4 SV=1 - [A2CEW4_DANRE]	A2CEW4	N-Term(Dimethyl:2H(6)13C(2))	n0					2.86945e+07	2.25759	1.12724	0.961165	0.81886		24.63	0	2	453.301	905.595	-0.792652	88.5403	OR3_110412_CP_JP_Zre3.raw
ELFSNIVSK	Uncharacterized protein OS=Danio rerio GN=atic PE=4 SV=1 - [A2CEW4_DANRE]	A2CEW4	N-Term(Dimethyl:2H(6)13C(2)); K9(Dimethyl:2H(6)13C(2))	n0					1.09309e+07	5.06032	1.84429	2.15443	1.33974		27.47	0	2	554.863	1108.72	-0.811986	124.722	OR3_110412_CP_JP_Zre3.raw
ALGLPAATSFK	Uncharacterized protein OS=Danio rerio GN=atic PE=4 SV=1 - [A2CEW4_DANRE]	A2CEW4	N-Term(Dimethyl:2H(4)); K11(Dimethyl:2H(4))	n0					1.67945e+06	3.05127	1.28272	1.29907	0.931809		22.13	0	2	570.367	1139.73	-0.669574	134.177	OR3_110412_CP_JP_Zre3.raw
QTPSDNADMEK	Uncharacterized protein OS=Danio rerio GN=atic PE=4 SV=1 - [A2CEW4_DANRE]	A2CEW4	N-Term(Dimethyl); M9(Oxidation); K11(Dimethyl)	n0					1.61297e+06	1.37029	1.08353	0.5834	0.787108		27.41	0	2	654.293	1307.58	-0.0149594	38.2358	OR3_110412_CP_JP_Zre3.raw
DGQVIGIGAGQQSR	Uncharacterized protein OS=Danio rerio GN=atic PE=4 SV=1 - [A2CEW4_DANRE]	A2CEW4	N-Term(Dimethyl:2H(6)13C(2))	n0					1.28457e+07	2.16376	1.43062	0.921218	1.03924		45.12	0	2	711.399	1421.79	0.74082	78.0249	OR3_110412_CP_JP_Zre3.raw
MDPEYEPDEEEVR	Uncharacterized protein OS=Danio rerio GN=atic PE=4 SV=1 - [A2CEW4_DANRE]	A2CEW4	N-Term(Dimethyl:2H(6)13C(2)); M1(Oxidation)	n0					2.04846e+07	7.00623	1.90778	2.9829	1.38587		51.88	0	2	845.371	1689.74	0.766352	72.7865	OR3_110412_CP_JP_Zre3.raw
EVSDGIVAPGYEEDALR	Uncharacterized protein OS=Danio rerio GN=atic PE=4 SV=1 - [A2CEW4_DANRE]	A2CEW4	N-Term(Dimethyl:2H(6)13C(2))	n0					6.61923e+06	3.50104	1.31575	1.49056	0.955798		44.24	0	2	928.478	1855.95	1.29902	125.78	OR3_110412_CP_JP_Zre3.raw
GAWSNVLR	Uncharacterized protein OS=Danio rerio GN=si:dkey-251i10.1 PE=3 SV=1 - [A2CEZ0_DANRE]|Solute carrier family 25 alpha, member 5 OS=Danio rerio GN=slc25a5 PE=2 SV=1 - [Q8JHI0_DANRE]	A2CEZ0;Q8JHI0	N-Term(Dimethyl:2H(6)13C(2))	n0					1.95203e+07	4.27462	2.83785	1.81992	2.0615		21.95	0	2	469.783	938.56	-0.462862	115.903	OR3_110412_CP_JP_Z3.raw
VNNTSENEMVSK	Uncharacterized protein OS=Danio rerio GN=si:ch211-288g17.3 PE=4 SV=1 - [A3KPI6_DANRE]	A3KPI6	N-Term(Dimethyl); M9(Oxidation); K12(Dimethyl)	n0					2.6578e+06	2.33586	1.19179	0.994491	0.865755		26.2	0	2	712.341	1423.67	0.422494	40.167	OR3_110412_CP_JP_Zre3.raw
VNNTSENEMVSK	Uncharacterized protein OS=Danio rerio GN=si:ch211-288g17.3 PE=4 SV=1 - [A3KPI6_DANRE]	A3KPI6	N-Term(Dimethyl:2H(4)); M9(Oxidation); K12(Dimethyl:2H(4))	n0					3.23034e+06	2.33586	1.19179	0.994491	0.865755		27.01	0	2	716.366	1431.72	0.219492	40.0605	OR3_110412_CP_JP_Zre3.raw
VFLENVIR	Histone H4 OS=Danio rerio GN=wu:fe37d09 PE=3 SV=1 - [A3KPR4_DANRE]|Histone H4 OS=Danio rerio GN=LOC100538129 PE=3 SV=1 - [E7F7C7_DANRE]	A3KPR4;E7F7C7	N-Term(Dimethyl:2H(4))	n0					1.2989e+08	1.18819	2.11878	0.505872	1.53914		32.74	0	2	511.32	1021.63	-0.81032	139.517	OR3_110412_CP_JP_Z3.raw
DAVTYTEHAK	Histone H4 OS=Danio rerio GN=wu:fe37d09 PE=3 SV=1 - [A3KPR4_DANRE]|Histone H4 OS=Danio rerio GN=LOC100538129 PE=3 SV=1 - [E7F7C7_DANRE]	A3KPR4;E7F7C7	N-Term(Dimethyl); K10(Dimethyl)	n0					35217720	1.12312	1.7069	0.478165	1.23994		20.74	0	2	595.806	1190.61	-0.0513707	49.7053	OR3_110412_CP_JP_Z3.raw
DAVTYTEHAK	Histone H4 OS=Danio rerio GN=wu:fe37d09 PE=3 SV=1 - [A3KPR4_DANRE]|Histone H4 OS=Danio rerio GN=LOC100538129 PE=3 SV=1 - [E7F7C7_DANRE]	A3KPR4;E7F7C7	N-Term(Dimethyl:2H(6)13C(2)); K10(Dimethyl:2H(6)13C(2))	n0					1.16741e+08	1.19006	1.7456	0.506667	1.26806		21.49	0	3	402.903	1206.69	-0.23462	49.3939	OR3_110412_CP_JP_Z3.raw
DAVTYTEHAK	Histone H4 OS=Danio rerio GN=wu:fe37d09 PE=3 SV=1 - [A3KPR4_DANRE]|Histone H4 OS=Danio rerio GN=LOC100538129 PE=3 SV=1 - [E7F7C7_DANRE]	A3KPR4;E7F7C7	N-Term(Dimethyl:2H(6)13C(2)); K10(Dimethyl:2H(6)13C(2))	n0					3.69212e+07	1.12312	1.7069	0.478165	1.23994		22.68	0	2	603.851	1206.69	-0.147606	49.4247	OR3_110412_CP_JP_Z3.raw
TVTAMDVVYALK	Histone H4 OS=Danio rerio GN=wu:fe37d09 PE=3 SV=1 - [A3KPR4_DANRE]|Histone H4 OS=Danio rerio GN=LOC100538129 PE=3 SV=1 - [E7F7C7_DANRE]	A3KPR4;E7F7C7	N-Term(Dimethyl); M5(Oxidation); K12(Dimethyl)	n0					6.04222e+06	1.11104	2.27239	0.473026	1.65073		25.98	0	2	691.885	1382.76	1.78807	144.816	OR3_110412_CP_JP_Z3.raw
TVTAMDVVYALK	Histone H4 OS=Danio rerio GN=wu:fe37d09 PE=3 SV=1 - [A3KPR4_DANRE]|Histone H4 OS=Danio rerio GN=LOC100538129 PE=3 SV=1 - [E7F7C7_DANRE]	A3KPR4;E7F7C7	N-Term(Dimethyl:2H(4)); M5(Oxidation); K12(Dimethyl:2H(4))	n0					1.36733e+07	1.06422	2.18845	0.453091	1.58976		57.41	0	2	695.909	1390.81	-0.0086548	145.749	OR3_110412_CP_JP_Z3.raw
TVTAMDVVYALK	Histone H4 OS=Danio rerio GN=wu:fe37d09 PE=3 SV=1 - [A3KPR4_DANRE]|Histone H4 OS=Danio rerio GN=LOC100538129 PE=3 SV=1 - [E7F7C7_DANRE]	A3KPR4;E7F7C7	N-Term(Dimethyl:2H(4)); M5(Oxidation); K12(Dimethyl:2H(4))	n0					1.39112e+07	1.11104	2.27239	0.473026	1.65073		32.18	0	2	695.909	1390.81	0.254653	144.714	OR3_110412_CP_JP_Z3.raw
TVTAMDVVYALK	Histone H4 OS=Danio rerio GN=wu:fe37d09 PE=3 SV=1 - [A3KPR4_DANRE]|Histone H4 OS=Danio rerio GN=LOC100538129 PE=3 SV=1 - [E7F7C7_DANRE]	A3KPR4;E7F7C7	N-Term(Dimethyl:2H(6)13C(2)); M5(Oxidation); K12(Dimethyl:2H(6)13C(2))	n0					6.61821e+06	1.11104	2.27239	0.473026	1.65073		29.91	0	2	699.929	1398.85	1.07304	144.767	OR3_110412_CP_JP_Z3.raw
TVTAMDVVYALK	Histone H4 OS=Danio rerio GN=wu:fe37d09 PE=3 SV=1 - [A3KPR4_DANRE]|Histone H4 OS=Danio rerio GN=LOC100538129 PE=3 SV=1 - [E7F7C7_DANRE]	A3KPR4;E7F7C7	N-Term(Dimethyl:2H(6)13C(2)); M5(Oxidation); K12(Dimethyl:2H(6)13C(2))	n0					6.64917e+06	1.06422	2.18845	0.453091	1.58976		34.73	0	2	699.929	1398.85	2.03295	145.773	OR3_110412_CP_JP_Z3.raw
VFLENVIR	Histone H4 OS=Danio rerio GN=wu:fe37d09 PE=3 SV=1 - [A3KPR4_DANRE]|Histone H4 OS=Danio rerio GN=LOC100538129 PE=3 SV=1 - [E7F7C7_DANRE]	A3KPR4;E7F7C7	N-Term(Dimethyl:2H(4))	n0					4.43522e+07	1.75555	2.86427	0.747424	2.08069		21.22	0	2	511.321	1021.63	0.683247	139.728	OR3_110412_CP_JP_Zre3.raw
DAVTYTEHAK	Histone H4 OS=Danio rerio GN=wu:fe37d09 PE=3 SV=1 - [A3KPR4_DANRE]|Histone H4 OS=Danio rerio GN=LOC100538129 PE=3 SV=1 - [E7F7C7_DANRE]	A3KPR4;E7F7C7	N-Term(Dimethyl); K10(Dimethyl)	n0					2.5383e+07	1.1	1.77894	0.468324	1.29227		24.3	0	2	595.805	1190.6	-1.48676	49.5673	OR3_110412_CP_JP_Zre3.raw
DAVTYTEHAK	Histone H4 OS=Danio rerio GN=wu:fe37d09 PE=3 SV=1 - [A3KPR4_DANRE]|Histone H4 OS=Danio rerio GN=LOC100538129 PE=3 SV=1 - [E7F7C7_DANRE]	A3KPR4;E7F7C7	N-Term(Dimethyl:2H(6)13C(2)); K10(Dimethyl:2H(6)13C(2))	n0					2.79213e+07	1.1	1.77894	0.468324	1.29227		25.32	0	2	603.85	1206.69	-1.76618	49.3668	OR3_110412_CP_JP_Zre3.raw
DAVTYTEHAK	Histone H4 OS=Danio rerio GN=wu:fe37d09 PE=3 SV=1 - [A3KPR4_DANRE]|Histone H4 OS=Danio rerio GN=LOC100538129 PE=3 SV=1 - [E7F7C7_DANRE]	A3KPR4;E7F7C7	N-Term(Dimethyl:2H(6)13C(2)); K10(Dimethyl:2H(6)13C(2))	n0					1.19295e+08	1.23833	1.75789	0.52722	1.27698		24.88	0	3	402.903	1206.69	-0.689845	49.3399	OR3_110412_CP_JP_Zre3.raw
TVTAMDVVYALK	Histone H4 OS=Danio rerio GN=wu:fe37d09 PE=3 SV=1 - [A3KPR4_DANRE]|Histone H4 OS=Danio rerio GN=LOC100538129 PE=3 SV=1 - [E7F7C7_DANRE]	A3KPR4;E7F7C7	N-Term(Dimethyl:2H(4)); M5(Oxidation); K12(Dimethyl:2H(4))	n0					7.99589e+06	1.11163	2.34197	0.473276	1.70128		47.11	0	2	695.91	1390.81	2.27334	145.216	OR3_110412_CP_JP_Zre3.raw
TVTAMDVVYALK	Histone H4 OS=Danio rerio GN=wu:fe37d09 PE=3 SV=1 - [A3KPR4_DANRE]|Histone H4 OS=Danio rerio GN=LOC100538129 PE=3 SV=1 - [E7F7C7_DANRE]	A3KPR4;E7F7C7	N-Term(Dimethyl:2H(4)); M5(Oxidation); K12(Dimethyl:2H(4))	n0					9.4529e+06	1.51615	3.2293	0.645498	2.34586		28.83	0	2	695.911	1390.81	2.97549	144.202	OR3_110412_CP_JP_Zre3.raw
TLASLEPEQR	Aldh18a1 protein OS=Danio rerio GN=aldh18a1 PE=2 SV=1 - [A4IGC8_DANRE]|Uncharacterized protein OS=Danio rerio GN=aldh18a1 PE=4 SV=1 - [E7EZW8_DANRE]|Uncharacterized protein (Fragment) OS=Danio rerio GN=aldh18a1 PE=4 SV=1 - [F1QBM9_DANRE]	A4IGC8;E7EZW8;F1QBM9	N-Term(Dimethyl:2H(6)13C(2))	n0					3.35073e+07	11.4035	4.98795	4.85501	3.6234		44.08	0	2	590.341	1179.68	-0.790728	84.0584	OR3_110412_CP_JP_Z3.raw
QIAVSSQDSVGR	Aldh18a1 protein OS=Danio rerio GN=aldh18a1 PE=2 SV=1 - [A4IGC8_DANRE]|Uncharacterized protein OS=Danio rerio GN=aldh18a1 PE=4 SV=1 - [E7EZW8_DANRE]|Uncharacterized protein (Fragment) OS=Danio rerio GN=aldh18a1 PE=4 SV=1 - [F1QBM9_DANRE]	A4IGC8;E7EZW8;F1QBM9	N-Term(Dimethyl:2H(6)13C(2))	n0					2.06956e+07	2.02891	1.04506	0.863807	0.759164		39.95	0	2	641.86	1282.71	-1.27637	60.4848	OR3_110412_CP_JP_Z3.raw
TLASLEPEQR	Aldh18a1 protein OS=Danio rerio GN=aldh18a1 PE=2 SV=1 - [A4IGC8_DANRE]|Uncharacterized protein OS=Danio rerio GN=aldh18a1 PE=4 SV=1 - [E7EZW8_DANRE]|Uncharacterized protein (Fragment) OS=Danio rerio GN=aldh18a1 PE=4 SV=1 - [F1QBM9_DANRE]	A4IGC8;E7EZW8;F1QBM9	N-Term(Dimethyl:2H(6)13C(2))	n0					2.74033e+07	2.35861	1.46303	1.00418	1.06279		32.98	0	2	590.342	1179.68	-0.0663832	83.6411	OR3_110412_CP_JP_Zre3.raw
DMSLPVLEAR	Aldh18a1 protein OS=Danio rerio GN=aldh18a1 PE=2 SV=1 - [A4IGC8_DANRE]|Uncharacterized protein OS=Danio rerio GN=aldh18a1 PE=4 SV=1 - [E7EZW8_DANRE]|Uncharacterized protein (Fragment) OS=Danio rerio GN=aldh18a1 PE=4 SV=1 - [F1QBM9_DANRE]	A4IGC8;E7EZW8;F1QBM9	N-Term(Dimethyl:2H(6)13C(2)); M2(Oxidation)	n0					2.76683e+06	0.996545	0.489593	0.424278	0.355655		32.78	0	2	591.832	1182.66	-0.781468	116.554	OR3_110412_CP_JP_Zre3.raw
GPVGLEGLLTTK	Aldh18a1 protein OS=Danio rerio GN=aldh18a1 PE=2 SV=1 - [A4IGC8_DANRE]|Uncharacterized protein OS=Danio rerio GN=aldh18a1 PE=4 SV=1 - [E7EZW8_DANRE]|Uncharacterized protein (Fragment) OS=Danio rerio GN=aldh18a1 PE=4 SV=1 - [F1QBM9_DANRE]	A4IGC8;E7EZW8;F1QBM9	N-Term(Dimethyl); K12(Dimethyl)	n0					753412	1.81572	2.20337	0.77304	1.60059		20.44	0	2	620.88	1240.75	1.64426	150.402	OR3_110412_CP_JP_Zre3.raw
QIAVSSQDSVGR	Aldh18a1 protein OS=Danio rerio GN=aldh18a1 PE=2 SV=1 - [A4IGC8_DANRE]|Uncharacterized protein OS=Danio rerio GN=aldh18a1 PE=4 SV=1 - [E7EZW8_DANRE]|Uncharacterized protein (Fragment) OS=Danio rerio GN=aldh18a1 PE=4 SV=1 - [F1QBM9_DANRE]	A4IGC8;E7EZW8;F1QBM9	N-Term(Dimethyl:2H(6)13C(2))	n0					2.00441e+07	2.3822	1.38507	1.01422	1.00616		35.37	0	2	641.86	1282.71	-0.61021	60.3997	OR3_110412_CP_JP_Zre3.raw
ALAASGYDVEK	Uncharacterized protein OS=Danio rerio GN=zgc:163061 PE=3 SV=1 - [A4QN90_DANRE]|Uncharacterized protein OS=Danio rerio GN=zgc:163061 PE=3 SV=1 - [E7F225_DANRE]	A4QN90;E7F225	N-Term(Dimethyl:2H(6)13C(2)); K11(Dimethyl:2H(6)13C(2))	n0					1.18042e+07	1.54661	1.29757	0.658469	0.942591		32.14	0	2	598.36	1195.71	-2.01523	75.9864	OR3_110412_CP_JP_Z3.raw
AETAPAPAAAAPAK	Uncharacterized protein OS=Danio rerio GN=zgc:163061 PE=3 SV=1 - [A4QN90_DANRE]|Uncharacterized protein OS=Danio rerio GN=zgc:163061 PE=3 SV=1 - [E7F225_DANRE]	A4QN90;E7F225	N-Term(Dimethyl:2H(4)); K14(Dimethyl:2H(4))	n0					2.93331e+06	2.36447	1.95079	1.00667	1.41711		28.36	0	2	650.889	1300.77	0.0865126	48.7379	OR3_110412_CP_JP_Z3.raw
AETAPAPAAAAPAK	Uncharacterized protein OS=Danio rerio GN=zgc:163061 PE=3 SV=1 - [A4QN90_DANRE]|Uncharacterized protein OS=Danio rerio GN=zgc:163061 PE=3 SV=1 - [E7F225_DANRE]	A4QN90;E7F225	N-Term(Dimethyl:2H(6)13C(2)); K14(Dimethyl:2H(6)13C(2))	n0					3.55534e+06	2.36447	1.95079	1.00667	1.41711		33.31	0	2	654.909	1308.81	0.0295548	48.7007	OR3_110412_CP_JP_Z3.raw
ALAASGYDVEK	Uncharacterized protein OS=Danio rerio GN=zgc:163061 PE=3 SV=1 - [A4QN90_DANRE]|Uncharacterized protein OS=Danio rerio GN=zgc:163061 PE=3 SV=1 - [E7F225_DANRE]	A4QN90;E7F225	N-Term(Dimethyl:2H(6)13C(2)); K11(Dimethyl:2H(6)13C(2))	n0					1.24541e+07	1.60535	1.34505	0.683476	0.977084		25.21	0	2	598.36	1195.71	-0.585972	75.6004	OR3_110412_CP_JP_Zre3.raw
DGVLEITGK	Heat shock protein 1 OS=Danio rerio GN=hspb1 PE=2 SV=1 - [A4VAK4_DANRE]|Uncharacterized protein OS=Danio rerio GN=hspb1 PE=3 SV=1 - [K7DYC3_DANRE]	A4VAK4;K7DYC3	N-Term(Dimethyl:2H(4)); K9(Dimethyl:2H(4))	n0					1.87395e+07	4.8575	2.49883	2.06808	1.81522		28.75	0	2	498.315	995.622	-0.36104	102.584	OR3_110412_CP_JP_Z3.raw
DGVLEITGK	Heat shock protein 1 OS=Danio rerio GN=hspb1 PE=2 SV=1 - [A4VAK4_DANRE]|Uncharacterized protein OS=Danio rerio GN=hspb1 PE=3 SV=1 - [K7DYC3_DANRE]	A4VAK4;K7DYC3	N-Term(Dimethyl:2H(6)13C(2)); K9(Dimethyl:2H(6)13C(2))	n0					3.64279e+07	4.8575	2.49883	2.06808	1.81522		30.15	0	2	502.334	1003.66	-1.10067	102.222	OR3_110412_CP_JP_Z3.raw
QLSSGMSEVK	Heat shock protein 1 OS=Danio rerio GN=hspb1 PE=2 SV=1 - [A4VAK4_DANRE]|Uncharacterized protein OS=Danio rerio GN=hspb1 PE=3 SV=1 - [K7DYC3_DANRE]	A4VAK4;K7DYC3	N-Term(Dimethyl:2H(6)13C(2)); M6(Oxidation); K10(Dimethyl:2H(6)13C(2))	n0					29047031	3.10789	1.38744	1.32318	1.00788		28.36	0	2	577.339	1153.67	0.658842	45.8839	OR3_110412_CP_JP_Z3.raw
DGVLEITGK	Heat shock protein 1 OS=Danio rerio GN=hspb1 PE=2 SV=1 - [A4VAK4_DANRE]|Uncharacterized protein OS=Danio rerio GN=hspb1 PE=3 SV=1 - [K7DYC3_DANRE]	A4VAK4;K7DYC3	N-Term(Dimethyl:2H(4)); K9(Dimethyl:2H(4))	n0					6.28101e+06	2.38967	0.704307	1.0174	0.51163		27.66	0	2	498.314	995.621	-0.912772	102.919	OR3_110412_CP_JP_Zre3.raw
DGVLEITGK	Heat shock protein 1 OS=Danio rerio GN=hspb1 PE=2 SV=1 - [A4VAK4_DANRE]|Uncharacterized protein OS=Danio rerio GN=hspb1 PE=3 SV=1 - [K7DYC3_DANRE]	A4VAK4;K7DYC3	N-Term(Dimethyl:2H(6)13C(2)); K9(Dimethyl:2H(6)13C(2))	n0					2.52714e+07	2.38967	0.704307	1.0174	0.51163		33.96	0	2	502.334	1003.66	-0.857419	102.543	OR3_110412_CP_JP_Zre3.raw
QLSSGMSEVK	Heat shock protein 1 OS=Danio rerio GN=hspb1 PE=2 SV=1 - [A4VAK4_DANRE]|Uncharacterized protein OS=Danio rerio GN=hspb1 PE=3 SV=1 - [K7DYC3_DANRE]	A4VAK4;K7DYC3	N-Term(Dimethyl:2H(6)13C(2)); M6(Oxidation); K10(Dimethyl:2H(6)13C(2))	n0					3.04295e+07	8.61574	1.6468	3.66814	1.19628		28.66	0	2	577.339	1153.67	0.0239808	45.9071	OR3_110412_CP_JP_Zre3.raw
ELANQVNEEAK	FACT complex large subunit OS=Danio rerio GN=supt16h PE=2 SV=1 - [A5A4L9_DANRE]|Uncharacterized protein OS=Danio rerio GN=supt16h PE=2 SV=1 - [E7F5E9_DANRE]	A5A4L9;E7F5E9	N-Term(Dimethyl:2H(4)); K11(Dimethyl:2H(4))	n0					2.72825e+06						31.23	0	2	654.866	1308.72	-0.605795	53.5109	OR3_110412_CP_JP_Z3.raw
ELANQVNEEAK	FACT complex large subunit OS=Danio rerio GN=supt16h PE=2 SV=1 - [A5A4L9_DANRE]|Uncharacterized protein OS=Danio rerio GN=supt16h PE=2 SV=1 - [E7F5E9_DANRE]	A5A4L9;E7F5E9	N-Term(Dimethyl:2H(6)13C(2)); K11(Dimethyl:2H(6)13C(2))	n0					8.96995e+06	1.79848	0.376176	0.7657	0.273265		41.42	0	2	658.885	1316.76	0.454276	53.3749	OR3_110412_CP_JP_Z3.raw
ELANQVNEEAK	FACT complex large subunit OS=Danio rerio GN=supt16h PE=2 SV=1 - [A5A4L9_DANRE]|Uncharacterized protein OS=Danio rerio GN=supt16h PE=2 SV=1 - [E7F5E9_DANRE]	A5A4L9;E7F5E9	N-Term(Dimethyl:2H(6)13C(2)); K11(Dimethyl:2H(6)13C(2))	n0					9.74622e+06	2.03058	0.87869	0.864519	0.638306		46.72	0	2	658.884	1316.76	-1.12171	53.1258	OR3_110412_CP_JP_Zre3.raw
GVLSEIK	Novel keratin protein (Zgc:110712) OS=Danio rerio GN=DKEY-90G20.1 PE=4 SV=1 - [A5WUY5_DANRE]|Uncharacterized protein OS=Danio rerio GN=zgc:110712 PE=2 SV=1 - [F1R2J8_DANRE]	A5WUY5;F1R2J8	N-Term(Dimethyl); K7(Dimethyl)	n0					1.82395e+06	2.08925	0.508307	0.889497	0.369249		40.18	0	2	401.257	801.507	-1.02501	88.8672	OR3_110412_CP_JP_Z3.raw
TIVEADSAR	Novel keratin protein (Zgc:110712) OS=Danio rerio GN=DKEY-90G20.1 PE=4 SV=1 - [A5WUY5_DANRE]|Uncharacterized protein OS=Danio rerio GN=zgc:110712 PE=2 SV=1 - [F1R2J8_DANRE]	A5WUY5;F1R2J8	N-Term(Dimethyl:2H(6)13C(2))	n0					6.60001e+06						22.65	0	2	499.288	997.57	-0.996044	51.8946	OR3_110412_CP_JP_Z3.raw
TVTETETVSK	Novel keratin protein (Zgc:110712) OS=Danio rerio GN=DKEY-90G20.1 PE=4 SV=1 - [A5WUY5_DANRE]|Uncharacterized protein OS=Danio rerio GN=zgc:110712 PE=2 SV=1 - [F1R2J8_DANRE]	A5WUY5;F1R2J8	N-Term(Dimethyl:2H(4)); K10(Dimethyl:2H(4))	n0					8.68689e+06	2.28198	1.55013	0.971551	1.12606		33.49	0	2	579.839	1158.67	-0.490128	47.2545	OR3_110412_CP_JP_Z3.raw
TVTETETVSK	Novel keratin protein (Zgc:110712) OS=Danio rerio GN=DKEY-90G20.1 PE=4 SV=1 - [A5WUY5_DANRE]|Uncharacterized protein OS=Danio rerio GN=zgc:110712 PE=2 SV=1 - [F1R2J8_DANRE]	A5WUY5;F1R2J8	N-Term(Dimethyl:2H(4)); K10(Dimethyl:2H(4))	n0					8.43993e+06	1.85332	1.24593	0.789049	0.905084		37.75	0	2	579.839	1158.67	0.247349	47.4845	OR3_110412_CP_JP_Zre3.raw
DSPSTGDIK	Rplp2l protein OS=Danio rerio GN=rplp2l PE=3 SV=1 - [A7E2K4_DANRE]	A7E2K4	N-Term(Dimethyl:2H(6)13C(2)); K9(Dimethyl:2H(6)13C(2))	n0					2.13411e+06	2.04273	1.03786	0.869691	0.753929		22.77	0	2	496.298	991.588	0.0201991	47.4352	OR3_110412_CP_JP_Z2.raw
DSPSTGDIK	Rplp2l protein OS=Danio rerio GN=rplp2l PE=3 SV=1 - [A7E2K4_DANRE]	A7E2K4	N-Term(Dimethyl:2H(6)13C(2)); K9(Dimethyl:2H(6)13C(2))	n0					7.18638e+07	1.79655	0.947784	0.764879	0.688499		25.92	0	2	496.297	991.587	-0.718437	47.6229	OR3_110412_CP_JP_Z3.raw
NVEEVIAQGFSK	Rplp2l protein OS=Danio rerio GN=rplp2l PE=3 SV=1 - [A7E2K4_DANRE]	A7E2K4	N-Term(Dimethyl); K12(Dimethyl)	n0					6.52443e+06	2.47546	1.64556	1.05392	1.19539		37.4	0	2	688.877	1376.75	3.84294	147.055	OR3_110412_CP_JP_Z3.raw
NVEEVIAQGFSK	Rplp2l protein OS=Danio rerio GN=rplp2l PE=3 SV=1 - [A7E2K4_DANRE]	A7E2K4	N-Term(Dimethyl:2H(4)); K12(Dimethyl:2H(4))	n0					1.07364e+07	2.47546	1.64556	1.05392	1.19539		69.13	0	2	692.901	1384.79	1.58572	146.933	OR3_110412_CP_JP_Z3.raw
NVEEVIAQGFSK	Rplp2l protein OS=Danio rerio GN=rplp2l PE=3 SV=1 - [A7E2K4_DANRE]	A7E2K4	N-Term(Dimethyl:2H(6)13C(2)); K12(Dimethyl:2H(6)13C(2))	n0					1.6151e+07	2.47546	1.64556	1.05392	1.19539		41.8	0	2	696.919	1392.83	-0.755144	146.962	OR3_110412_CP_JP_Z3.raw
NVEEVIAQGFSK	Rplp2l protein OS=Danio rerio GN=rplp2l PE=3 SV=1 - [A7E2K4_DANRE]	A7E2K4	N-Term(Dimethyl:2H(6)13C(2)); K12(Dimethyl:2H(6)13C(2))	n0					6.80072e+06	2.38088	1.67234	1.01366	1.21484		31.88	0	3	464.948	1392.83	-0.458051	147.1	OR3_110412_CP_JP_Z3.raw
ILESVGIEADDVR	Rplp2l protein OS=Danio rerio GN=rplp2l PE=3 SV=1 - [A7E2K4_DANRE]	A7E2K4	N-Term(Dimethyl:2H(4))	n0					2.00913e+07						29.29	0	2	724.401	1447.8	0.658411	113.29	OR3_110412_CP_JP_Z3.raw
ILESVGIEADDVR	Rplp2l protein OS=Danio rerio GN=rplp2l PE=3 SV=1 - [A7E2K4_DANRE]	A7E2K4	N-Term(Dimethyl:2H(6)13C(2))	n0					3.77125e+07	2.54375	0.77749	1.083	0.564792		64.03	0	2	726.411	1451.81	0.252789	112.648	OR3_110412_CP_JP_Z3.raw
NVEEVIAQGFSK	Rplp2l protein OS=Danio rerio GN=rplp2l PE=3 SV=1 - [A7E2K4_DANRE]	A7E2K4	N-Term(Dimethyl); K12(Dimethyl)	n0					5.48589e+06	2.27812	1.6076	0.969905	1.16781		49.87	0	2	688.877	1376.75	3.9316	146.632	OR3_110412_CP_JP_Zre3.raw
NVEEVIAQGFSK	Rplp2l protein OS=Danio rerio GN=rplp2l PE=3 SV=1 - [A7E2K4_DANRE]	A7E2K4	N-Term(Dimethyl:2H(4)); K12(Dimethyl:2H(4))	n0					8.85911e+06	2.27812	1.6076	0.969905	1.16781		25.36	0	2	692.902	1384.8	2.90797	146.518	OR3_110412_CP_JP_Zre3.raw
ILESVGIEADDVR	Rplp2l protein OS=Danio rerio GN=rplp2l PE=3 SV=1 - [A7E2K4_DANRE]	A7E2K4	N-Term(Dimethyl:2H(4))	n0					1.75599e+07	2.38696	1.63774	1.01625	1.1897		52.48	0	2	724.401	1447.8	1.07998	112.768	OR3_110412_CP_JP_Zre3.raw
ILESVGIEADDVR	Rplp2l protein OS=Danio rerio GN=rplp2l PE=3 SV=1 - [A7E2K4_DANRE]	A7E2K4	N-Term(Dimethyl:2H(6)13C(2))	n0					23452473	2.38696	1.63774	1.01625	1.1897		45.47	0	2	726.41	1451.81	0.0846261	112.574	OR3_110412_CP_JP_Zre3.raw
ITGFVDIPK	Im:6910535 OS=Danio rerio GN=im:6910535 PE=2 SV=1 - [A8E588_DANRE]|Uncharacterized protein OS=Danio rerio GN=LOC100536033 PE=3 SV=1 - [F1QFZ9_DANRE]|Uncharacterized protein OS=Danio rerio GN=wu:fb37b09 PE=3 SV=1 - [E9QBE2_DANRE]	A8E588;F1QFZ9;E9QBE2	N-Term(Dimethyl:2H(6)13C(2)); K9(Dimethyl:2H(6)13C(2))	n0					4.56701e+06	2.75739	1.73923	1.17396	1.26343		24.89	0	2	531.363	1061.72	-0.0548106	132.616	OR3_110412_CP_JP_Zre3.raw
GLDSEQSYPYLAR	Im:6910535 OS=Danio rerio GN=im:6910535 PE=2 SV=1 - [A8E588_DANRE]|Uncharacterized protein OS=Danio rerio GN=LOC100536033 PE=3 SV=1 - [F1QFZ9_DANRE]|Uncharacterized protein OS=Danio rerio GN=wu:fb37b09 PE=3 SV=1 - [E9QBE2_DANRE]|Uncharacterized protein OS=Danio rerio GN=ctsl1b PE=2 SV=1 - [A7MCR7_DANRE]|MGC174857 protein OS=Danio rerio GN=ctsl1b PE=2 SV=1 - [A7MCR8_DANRE]|MGC174155 protein OS=Dan…	A8E588;F1QFZ9;E9QBE2;A7MCR7;A7MCR8;A7MCM3;A7MCR6;E9QE79;P79722;F1R8Y0;E7F8Y7;F1R7B3	N-Term(Dimethyl)	n0					6.33184e+07	2.18865	0.983048	0.931814	0.714115		72.94	0	2	763.878	1526.75	-0.0855513	112.87	OR3_110412_CP_JP_Z3.raw
GLDSEQSYPYLAR	Im:6910535 OS=Danio rerio GN=im:6910535 PE=2 SV=1 - [A8E588_DANRE]|Uncharacterized protein OS=Danio rerio GN=LOC100536033 PE=3 SV=1 - [F1QFZ9_DANRE]|Uncharacterized protein OS=Danio rerio GN=wu:fb37b09 PE=3 SV=1 - [E9QBE2_DANRE]|Uncharacterized protein OS=Danio rerio GN=ctsl1b PE=2 SV=1 - [A7MCR7_DANRE]|MGC174857 protein OS=Danio rerio GN=ctsl1b PE=2 SV=1 - [A7MCR8_DANRE]|MGC174155 protein OS=Dan…	A8E588;F1QFZ9;E9QBE2;A7MCR7;A7MCR8;A7MCM3;A7MCR6;E9QE79;P79722;F1R8Y0;E7F8Y7;F1R7B3	N-Term(Dimethyl)	n0					6.33184e+07	2.18865	0.983048	0.931814	0.714115		61.4	0	2	763.879	1526.75	0.873901	113.878	OR3_110412_CP_JP_Z3.raw
GLDSEQSYPYLAR	Im:6910535 OS=Danio rerio GN=im:6910535 PE=2 SV=1 - [A8E588_DANRE]|Uncharacterized protein OS=Danio rerio GN=LOC100536033 PE=3 SV=1 - [F1QFZ9_DANRE]|Uncharacterized protein OS=Danio rerio GN=wu:fb37b09 PE=3 SV=1 - [E9QBE2_DANRE]|Uncharacterized protein OS=Danio rerio GN=ctsl1b PE=2 SV=1 - [A7MCR7_DANRE]|MGC174857 protein OS=Danio rerio GN=ctsl1b PE=2 SV=1 - [A7MCR8_DANRE]|MGC174155 protein OS=Dan…	A8E588;F1QFZ9;E9QBE2;A7MCR7;A7MCR8;A7MCM3;A7MCR6;E9QE79;P79722;F1R8Y0;E7F8Y7;F1R7B3	N-Term(Dimethyl:2H(6)13C(2))	n0					1.39918e+08	2.18865	0.983048	0.931814	0.714115		27.99	0	2	767.901	1534.79	0.67215	112.615	OR3_110412_CP_JP_Z3.raw
GLDSEQSYPYLAR	Im:6910535 OS=Danio rerio GN=im:6910535 PE=2 SV=1 - [A8E588_DANRE]|Uncharacterized protein OS=Danio rerio GN=LOC100536033 PE=3 SV=1 - [F1QFZ9_DANRE]|Uncharacterized protein OS=Danio rerio GN=wu:fb37b09 PE=3 SV=1 - [E9QBE2_DANRE]|Uncharacterized protein OS=Danio rerio GN=ctsl1b PE=2 SV=1 - [A7MCR7_DANRE]|MGC174857 protein OS=Danio rerio GN=ctsl1b PE=2 SV=1 - [A7MCR8_DANRE]|MGC174155 protein OS=Dan…	A8E588;F1QFZ9;E9QBE2;A7MCR7;A7MCR8;A7MCM3;A7MCR6;E9QE79;P79722;F1R8Y0;E7F8Y7;F1R7B3	N-Term(Dimethyl:2H(6)13C(2))	n0					1.39918e+08	2.18865	0.983048	0.931814	0.714115		64.92	0	2	767.901	1534.79	1.06983	113.611	OR3_110412_CP_JP_Z3.raw
GLDSEQSYPYLAR	Im:6910535 OS=Danio rerio GN=im:6910535 PE=2 SV=1 - [A8E588_DANRE]|Uncharacterized protein OS=Danio rerio GN=LOC100536033 PE=3 SV=1 - [F1QFZ9_DANRE]|Uncharacterized protein OS=Danio rerio GN=wu:fb37b09 PE=3 SV=1 - [E9QBE2_DANRE]|Uncharacterized protein OS=Danio rerio GN=ctsl1b PE=2 SV=1 - [A7MCR7_DANRE]|MGC174857 protein OS=Danio rerio GN=ctsl1b PE=2 SV=1 - [A7MCR8_DANRE]|MGC174155 protein OS=Dan…	A8E588;F1QFZ9;E9QBE2;A7MCR7;A7MCR8;A7MCM3;A7MCR6;E9QE79;P79722;F1R8Y0;E7F8Y7;F1R7B3	N-Term(Dimethyl:2H(6)13C(2))	n0					1.19968e+06	2.50805	1.14459	1.0678	0.831466		37.05	0	2	767.902	1534.8	1.86518	112.806	OR3_110412_CP_JP_Zre2.raw
GLDSEQSYPYLAR	Im:6910535 OS=Danio rerio GN=im:6910535 PE=2 SV=1 - [A8E588_DANRE]|Uncharacterized protein OS=Danio rerio GN=LOC100536033 PE=3 SV=1 - [F1QFZ9_DANRE]|Uncharacterized protein OS=Danio rerio GN=wu:fb37b09 PE=3 SV=1 - [E9QBE2_DANRE]|Uncharacterized protein OS=Danio rerio GN=ctsl1b PE=2 SV=1 - [A7MCR7_DANRE]|MGC174857 protein OS=Danio rerio GN=ctsl1b PE=2 SV=1 - [A7MCR8_DANRE]|MGC174155 protein OS=Dan…	A8E588;F1QFZ9;E9QBE2;A7MCR7;A7MCR8;A7MCM3;A7MCR6;E9QE79;P79722;F1R8Y0;E7F8Y7;F1R7B3	N-Term(Dimethyl)	n0					4.89932e+07	2.20777	0.982587	0.939957	0.71378		81.06	0	2	763.878	1526.75	0.634038	113.467	OR3_110412_CP_JP_Zre3.raw
GLDSEQSYPYLAR	Im:6910535 OS=Danio rerio GN=im:6910535 PE=2 SV=1 - [A8E588_DANRE]|Uncharacterized protein OS=Danio rerio GN=LOC100536033 PE=3 SV=1 - [F1QFZ9_DANRE]|Uncharacterized protein OS=Danio rerio GN=wu:fb37b09 PE=3 SV=1 - [E9QBE2_DANRE]|Uncharacterized protein OS=Danio rerio GN=ctsl1b PE=2 SV=1 - [A7MCR7_DANRE]|MGC174857 protein OS=Danio rerio GN=ctsl1b PE=2 SV=1 - [A7MCR8_DANRE]|MGC174155 protein OS=Dan…	A8E588;F1QFZ9;E9QBE2;A7MCR7;A7MCR8;A7MCM3;A7MCR6;E9QE79;P79722;F1R8Y0;E7F8Y7;F1R7B3	N-Term(Dimethyl)	n0					4.89932e+07	2.20777	0.982587	0.939957	0.71378		49.31	0	2	763.879	1526.75	0.873901	112.46	OR3_110412_CP_JP_Zre3.raw
GLDSEQSYPYLAR	Im:6910535 OS=Danio rerio GN=im:6910535 PE=2 SV=1 - [A8E588_DANRE]|Uncharacterized protein OS=Danio rerio GN=LOC100536033 PE=3 SV=1 - [F1QFZ9_DANRE]|Uncharacterized protein OS=Danio rerio GN=wu:fb37b09 PE=3 SV=1 - [E9QBE2_DANRE]|Uncharacterized protein OS=Danio rerio GN=ctsl1b PE=2 SV=1 - [A7MCR7_DANRE]|MGC174857 protein OS=Danio rerio GN=ctsl1b PE=2 SV=1 - [A7MCR8_DANRE]|MGC174155 protein OS=Dan…	A8E588;F1QFZ9;E9QBE2;A7MCR7;A7MCR8;A7MCM3;A7MCR6;E9QE79;P79722;F1R8Y0;E7F8Y7;F1R7B3	N-Term(Dimethyl:2H(6)13C(2))	n0					1.08935e+08	2.20777	0.982587	0.939957	0.71378		43.08	0	2	767.901	1534.79	0.83122	112.25	OR3_110412_CP_JP_Zre3.raw
GLDSEQSYPYLAR	Im:6910535 OS=Danio rerio GN=im:6910535 PE=2 SV=1 - [A8E588_DANRE]|Uncharacterized protein OS=Danio rerio GN=LOC100536033 PE=3 SV=1 - [F1QFZ9_DANRE]|Uncharacterized protein OS=Danio rerio GN=wu:fb37b09 PE=3 SV=1 - [E9QBE2_DANRE]|Uncharacterized protein OS=Danio rerio GN=ctsl1b PE=2 SV=1 - [A7MCR7_DANRE]|MGC174857 protein OS=Danio rerio GN=ctsl1b PE=2 SV=1 - [A7MCR8_DANRE]|MGC174155 protein OS=Dan…	A8E588;F1QFZ9;E9QBE2;A7MCR7;A7MCR8;A7MCM3;A7MCR6;E9QE79;P79722;F1R8Y0;E7F8Y7;F1R7B3	N-Term(Dimethyl:2H(6)13C(2))	n0					1.08935e+08	2.20777	0.982587	0.939957	0.71378		70.29	0	2	767.901	1534.79	1.30843	113.273	OR3_110412_CP_JP_Zre3.raw
MGMNQFGDMTNEEFR	Im:6910535 OS=Danio rerio GN=im:6910535 PE=2 SV=1 - [A8E588_DANRE]|Uncharacterized protein OS=Danio rerio GN=LOC100536033 PE=3 SV=1 - [F1QFZ9_DANRE]|Uncharacterized protein OS=Danio rerio GN=wu:fb37b09 PE=3 SV=1 - [E9QBE2_DANRE]|Uncharacterized protein OS=Danio rerio GN=ctsl1b PE=2 SV=1 - [A7MCR7_DANRE]|MGC174857 protein OS=Danio rerio GN=ctsl1b PE=2 SV=1 - [A7MCR8_DANRE]|MGC174155 protein OS=Dan…	A8E588;F1QFZ9;E9QBE2;A7MCR7;A7MCR8;A7MCM3;A7MCR6;E9QE79;P79722;F1R8Y0;E7F8Y7;F1R7B3;R4GEZ3	N-Term(Dimethyl:2H(6)13C(2)); M1(Oxidation); M3(Oxidation); M9(Oxidation)	n0					2.92484e+07	2.15856	1.55091	0.919004	1.12663		37.59	0	2	945.897	1890.79	0.534154	86.8519	OR3_110412_CP_JP_Z3.raw
MGMNQFGDMTNEEFR	Im:6910535 OS=Danio rerio GN=im:6910535 PE=2 SV=1 - [A8E588_DANRE]|Uncharacterized protein OS=Danio rerio GN=LOC100536033 PE=3 SV=1 - [F1QFZ9_DANRE]|Uncharacterized protein OS=Danio rerio GN=wu:fb37b09 PE=3 SV=1 - [E9QBE2_DANRE]|Uncharacterized protein OS=Danio rerio GN=ctsl1b PE=2 SV=1 - [A7MCR7_DANRE]|MGC174857 protein OS=Danio rerio GN=ctsl1b PE=2 SV=1 - [A7MCR8_DANRE]|MGC174155 protein OS=Dan…	A8E588;F1QFZ9;E9QBE2;A7MCR7;A7MCR8;A7MCM3;A7MCR6;E9QE79;P79722;F1R8Y0;E7F8Y7;F1R7B3;R4GEZ3	N-Term(Dimethyl); M1(Oxidation); M3(Oxidation); M9(Oxidation)	n0					1.44826e+07						33.52	0	2	941.875	1882.74	0.632332	85.4141	OR3_110412_CP_JP_Zre3.raw
NNHCGIATMASYPLM	Im:6910535 OS=Danio rerio GN=im:6910535 PE=2 SV=1 - [A8E588_DANRE]|Uncharacterized protein OS=Danio rerio GN=LOC100536033 PE=3 SV=1 - [F1QFZ9_DANRE]|Uncharacterized protein OS=Danio rerio GN=wu:fb37b09 PE=3 SV=1 - [E9QBE2_DANRE]|MGC174857 protein OS=Danio rerio GN=ctsl1b PE=2 SV=1 - [A7MCR8_DANRE]|MGC174155 protein OS=Danio rerio GN=ctsl1b PE=2 SV=1 - [A7MCM3_DANRE]|Im:6910535 protein OS=Danio re…	A8E588;F1QFZ9;E9QBE2;A7MCR8;A7MCM3;A7MCR6	N-Term(Dimethyl:2H(6)13C(2)); C4(Carbamidomethyl); M9(Oxidation); M15(Oxidation)	n0					4.98952e+06	4.8757	2.12124	2.07582	1.54093		25.82	0	2	874.405	1747.8	1.99607	93.7713	OR3_110412_CP_JP_Z3.raw
GYVTPVK	Im:6910535 OS=Danio rerio GN=im:6910535 PE=2 SV=1 - [A8E588_DANRE]|Uncharacterized protein OS=Danio rerio GN=LOC100536033 PE=3 SV=1 - [F1QFZ9_DANRE]|Uncharacterized protein OS=Danio rerio GN=wu:fb37b09 PE=3 SV=1 - [E9QBE2_DANRE]|MGC174857 protein OS=Danio rerio GN=ctsl1b PE=2 SV=1 - [A7MCR8_DANRE]|MGC174155 protein OS=Danio rerio GN=ctsl1b PE=2 SV=1 - [A7MCM3_DANRE]|Im:6910535 protein OS=Danio re…	A8E588;F1QFZ9;E9QBE2;A7MCR8;A7MCM3;A7MCR6;E9QE79;P79722;F1R8Y0;E7F8Y7;F1R7B3	N-Term(Dimethyl:2H(6)13C(2)); K7(Dimethyl:2H(6)13C(2))	n0					5.94718e+06	2.21227	1.57254	0.941873	1.14234		26.07	0	2	418.297	835.586	0.289713	60.7851	OR3_110412_CP_JP_Z2.raw
GYVTPVK	Im:6910535 OS=Danio rerio GN=im:6910535 PE=2 SV=1 - [A8E588_DANRE]|Uncharacterized protein OS=Danio rerio GN=LOC100536033 PE=3 SV=1 - [F1QFZ9_DANRE]|Uncharacterized protein OS=Danio rerio GN=wu:fb37b09 PE=3 SV=1 - [E9QBE2_DANRE]|MGC174857 protein OS=Danio rerio GN=ctsl1b PE=2 SV=1 - [A7MCR8_DANRE]|MGC174155 protein OS=Danio rerio GN=ctsl1b PE=2 SV=1 - [A7MCM3_DANRE]|Im:6910535 protein OS=Danio re…	A8E588;F1QFZ9;E9QBE2;A7MCR8;A7MCM3;A7MCR6;E9QE79;P79722;F1R8Y0;E7F8Y7;F1R7B3	N-Term(Dimethyl:2H(6)13C(2)); K7(Dimethyl:2H(6)13C(2))	n0					5.02932e+06	1.86756	1.36274	0.795112	0.989937		24.68	0	2	418.296	835.585	-0.952048	62.6611	OR3_110412_CP_JP_Zre2.raw
ANPFGGASHAK	Uncharacterized protein OS=Danio rerio GN=rps23 PE=2 SV=1 - [A8KB78_DANRE]	A8KB78	N-Term(Dimethyl:2H(4)); K11(Dimethyl:2H(4))	n0					3.98736e+07	2.56853	1.56843	1.09355	1.13935		31.12	0	3	374.217	1120.64	0.0250754	55.1447	OR3_110412_CP_JP_Z3.raw
ANPFGGASHAK	Uncharacterized protein OS=Danio rerio GN=rps23 PE=2 SV=1 - [A8KB78_DANRE]	A8KB78	N-Term(Dimethyl:2H(6)13C(2)); K11(Dimethyl:2H(6)13C(2))	n0					6.45789e+07	2.56853	1.56843	1.09355	1.13935		39.14	0	3	376.896	1128.67	-0.31092	54.9726	OR3_110412_CP_JP_Z3.raw
ANPFGGASHAK	Uncharacterized protein OS=Danio rerio GN=rps23 PE=2 SV=1 - [A8KB78_DANRE]	A8KB78	N-Term(Dimethyl:2H(6)13C(2)); K11(Dimethyl:2H(6)13C(2))	n0					7.11538e+07	2.45714	1.39805	1.04613	1.01558		37.07	0	3	376.896	1128.67	0.338003	54.7141	OR3_110412_CP_JP_Zre3.raw
GITFEDVVIPK	Acyl-Coenzyme A dehydrogenase, C-4 to C-12 straight chain OS=Danio rerio GN=acadm PE=2 SV=1 - [A9JTB3_DANRE]|Uncharacterized protein OS=Danio rerio GN=acadm PE=2 SV=1 - [A2CG95_DANRE]	A9JTB3;A2CG95	N-Term(Dimethyl:2H(6)13C(2)); K11(Dimethyl:2H(6)13C(2))	n0					2.92757e+06	2.0831	1.6934	0.886876	1.23014		54.34	0	2	645.417	1289.83	-2.17225	150.983	OR3_110412_CP_JP_Z3.raw
ENVLIGEGAGFK	Acyl-Coenzyme A dehydrogenase, C-4 to C-12 straight chain OS=Danio rerio GN=acadm PE=2 SV=1 - [A9JTB3_DANRE]|Uncharacterized protein OS=Danio rerio GN=acadm PE=2 SV=1 - [A2CG95_DANRE]	A9JTB3;A2CG95	N-Term(Dimethyl:2H(4)); K12(Dimethyl:2H(4))	n0					8.67303e+06						22.96	0	2	649.381	1297.76	-3.92273	125.369	OR3_110412_CP_JP_Z3.raw
ENVLIGEGAGFK	Acyl-Coenzyme A dehydrogenase, C-4 to C-12 straight chain OS=Danio rerio GN=acadm PE=2 SV=1 - [A9JTB3_DANRE]|Uncharacterized protein OS=Danio rerio GN=acadm PE=2 SV=1 - [A2CG95_DANRE]	A9JTB3;A2CG95	N-Term(Dimethyl:2H(4)); K12(Dimethyl:2H(4))	n0					3.35527e+06	1.64933	1.20225	0.7022	0.873352		40.29	0	2	649.384	1297.76	0.404147	124.147	OR3_110412_CP_JP_Z3.raw
ENVLIGEGAGFK	Acyl-Coenzyme A dehydrogenase, C-4 to C-12 straight chain OS=Danio rerio GN=acadm PE=2 SV=1 - [A9JTB3_DANRE]|Uncharacterized protein OS=Danio rerio GN=acadm PE=2 SV=1 - [A2CG95_DANRE]	A9JTB3;A2CG95	N-Term(Dimethyl:2H(6)13C(2)); K12(Dimethyl:2H(6)13C(2))	n0					8.2021e+06	1.64933	1.20225	0.7022	0.873352		53.22	0	2	653.403	1305.8	0.625552	123.958	OR3_110412_CP_JP_Z3.raw
ENVLIGEGAGFK	Acyl-Coenzyme A dehydrogenase, C-4 to C-12 straight chain OS=Danio rerio GN=acadm PE=2 SV=1 - [A9JTB3_DANRE]|Uncharacterized protein OS=Danio rerio GN=acadm PE=2 SV=1 - [A2CG95_DANRE]	A9JTB3;A2CG95	N-Term(Dimethyl); K12(Dimethyl)	n0					4.5522e+06	2.92561	1.97875	1.24557	1.43743		32.51	0	2	645.357	1289.71	-2.5887	124.178	OR3_110412_CP_JP_Zre3.raw
ENVLIGEGAGFK	Acyl-Coenzyme A dehydrogenase, C-4 to C-12 straight chain OS=Danio rerio GN=acadm PE=2 SV=1 - [A9JTB3_DANRE]|Uncharacterized protein OS=Danio rerio GN=acadm PE=2 SV=1 - [A2CG95_DANRE]	A9JTB3;A2CG95	N-Term(Dimethyl:2H(4)); K12(Dimethyl:2H(4))	n0					8814655	2.92561	1.97875	1.24557	1.43743		28.14	0	2	649.384	1297.76	0.874458	124.045	OR3_110412_CP_JP_Zre3.raw
ENVLIGEGAGFK	Acyl-Coenzyme A dehydrogenase, C-4 to C-12 straight chain OS=Danio rerio GN=acadm PE=2 SV=1 - [A9JTB3_DANRE]|Uncharacterized protein OS=Danio rerio GN=acadm PE=2 SV=1 - [A2CG95_DANRE]	A9JTB3;A2CG95	N-Term(Dimethyl:2H(6)13C(2)); K12(Dimethyl:2H(6)13C(2))	n0					1.37925e+07	2.92561	1.97875	1.24557	1.43743		39.82	0	2	653.404	1305.8	0.719035	123.924	OR3_110412_CP_JP_Zre3.raw
SGEYPFPLIK	Acyl-Coenzyme A dehydrogenase, C-4 to C-12 straight chain OS=Danio rerio GN=acadm PE=2 SV=1 - [A9JTB3_DANRE]|Uncharacterized protein OS=Danio rerio GN=acadm PE=2 SV=1 - [A2CG95_DANRE]|Uncharacterized protein OS=Danio rerio GN=acadm PE=2 SV=1 - [A2CG94_DANRE]	A9JTB3;A2CG95;A2CG94	N-Term(Dimethyl:2H(4)); K10(Dimethyl:2H(4))	n0					9.57355e+06	3.12457	1.96858	1.33028	1.43003		21.33	0	2	607.867	1214.73	-0.340102	149.037	OR3_110412_CP_JP_Zre3.raw
SGEYPFPLIK	Acyl-Coenzyme A dehydrogenase, C-4 to C-12 straight chain OS=Danio rerio GN=acadm PE=2 SV=1 - [A9JTB3_DANRE]|Uncharacterized protein OS=Danio rerio GN=acadm PE=2 SV=1 - [A2CG95_DANRE]|Uncharacterized protein OS=Danio rerio GN=acadm PE=2 SV=1 - [A2CG94_DANRE]	A9JTB3;A2CG95;A2CG94	N-Term(Dimethyl:2H(6)13C(2)); K10(Dimethyl:2H(6)13C(2))	n0					1.51483e+07	3.12457	1.96858	1.33028	1.43003		22.22	0	2	611.886	1222.76	-0.997252	148.909	OR3_110412_CP_JP_Zre3.raw
EEIVPAAPSYDR	Acyl-Coenzyme A dehydrogenase, C-4 to C-12 straight chain OS=Danio rerio GN=acadm PE=2 SV=1 - [A9JTB3_DANRE]|Uncharacterized protein OS=Danio rerio GN=acadm PE=2 SV=1 - [A2CG95_DANRE]|Uncharacterized protein OS=Danio rerio GN=acadm PE=2 SV=1 - [A2CG94_DANRE]	A9JTB3;A2CG95;A2CG94	N-Term(Dimethyl:2H(4))	n0					4.48237e+06	2.91477	1.30863	1.24096	0.950631		23.36	0	2	689.864	1378.72	4.33636	92.1063	OR3_110412_CP_JP_Zre3.raw
DAYSGGQVNLYR	Proteasome subunit beta type OS=Danio rerio GN=psmb5 PE=3 SV=1 - [B0R028_DANRE]	B0R028	N-Term(Dimethyl:2H(6)13C(2))	n0					1.84441e+07	8.39718	6.46967	3.57509	4.69976		29.96	0	2	689.863	1378.72	3.07688	92.1163	OR3_110412_CP_JP_Z3.raw
VSQEDVLQLHQK	Proteasome subunit beta type OS=Danio rerio GN=psmb5 PE=3 SV=1 - [B0R028_DANRE]	B0R028	N-Term(Dimethyl:2H(6)13C(2)); K12(Dimethyl:2H(6)13C(2))	n0					10758085						22.48	0	3	499.306	1495.9	-0.362317	83.3415	OR3_110412_CP_JP_Z3.raw
DSVVLFK	Uncharacterized protein OS=Danio rerio GN=p4hb PE=4 SV=1 - [B0S564_DANRE]	B0S564	N-Term(Dimethyl:2H(6)13C(2)); K7(Dimethyl:2H(6)13C(2))	n0					3.4771e+07	3.72423	2.46587	1.58559	1.79128		25.41	0	2	440.309	879.611	-1.16477	122.121	OR3_110412_CP_JP_Z3.raw
DNANIVVAK	Uncharacterized protein OS=Danio rerio GN=p4hb PE=4 SV=1 - [B0S564_DANRE]	B0S564	N-Term(Dimethyl); K9(Dimethyl)	n0					3.17752e+07	2.05339	0.594284	0.874229	0.431705		37.61	0	2	500.295	999.582	-1.04875	62.4024	OR3_110412_CP_JP_Z3.raw
SNFEEALK	Uncharacterized protein OS=Danio rerio GN=p4hb PE=4 SV=1 - [B0S564_DANRE]	B0S564	N-Term(Dimethyl:2H(4)); K8(Dimethyl:2H(4))	n0					3.6463e+07	2.25174	1.19504	0.958676	0.868115		26.91	0	2	501.291	1001.57	-0.82248	91.4302	OR3_110412_CP_JP_Z3.raw
SNFEEALK	Uncharacterized protein OS=Danio rerio GN=p4hb PE=4 SV=1 - [B0S564_DANRE]	B0S564	N-Term(Dimethyl:2H(6)13C(2)); K8(Dimethyl:2H(6)13C(2))	n0					7.04248e+07	2.25174	1.19504	0.958676	0.868115		35.16	0	2	505.31	1009.61	-0.647264	91.2195	OR3_110412_CP_JP_Z3.raw
SNFEEALK	Uncharacterized protein OS=Danio rerio GN=p4hb PE=4 SV=1 - [B0S564_DANRE]	B0S564	N-Term(Dimethyl:2H(6)13C(2)); K8(Dimethyl:2H(6)13C(2))	n0					7.04248e+07	2.25174	1.19504	0.958676	0.868115		34.75	0	2	505.311	1009.61	-0.163632	92.245	OR3_110412_CP_JP_Z3.raw
DNANIVVAK	Uncharacterized protein OS=Danio rerio GN=p4hb PE=4 SV=1 - [B0S564_DANRE]	B0S564	N-Term(Dimethyl:2H(6)13C(2)); K9(Dimethyl:2H(6)13C(2))	n0					6.23884e+07	2.05339	0.594284	0.874229	0.431705		30.25	0	2	508.339	1015.67	-1.08719	62.0074	OR3_110412_CP_JP_Z3.raw
ESLLNFIK	Uncharacterized protein OS=Danio rerio GN=p4hb PE=4 SV=1 - [B0S564_DANRE]	B0S564	N-Term(Dimethyl); K8(Dimethyl)	n0					5.00644e+06	2.22041	2.04954	0.945337	1.48885		24.59	0	2	510.309	1019.61	-2.78138	155.104	OR3_110412_CP_JP_Z3.raw
ESLLNFIK	Uncharacterized protein OS=Danio rerio GN=p4hb PE=4 SV=1 - [B0S564_DANRE]	B0S564	N-Term(Dimethyl:2H(6)13C(2)); K8(Dimethyl:2H(6)13C(2))	n0					1.11991e+07	2.22041	2.04954	0.945337	1.48885		36.33	0	2	518.355	1035.7	1.27409	155.203	OR3_110412_CP_JP_Z3.raw
QAEDIVSWLK	Uncharacterized protein OS=Danio rerio GN=p4hb PE=4 SV=1 - [B0S564_DANRE]	B0S564	N-Term(Dimethyl:2H(4)); K10(Dimethyl:2H(4))	n0					3.69351e+06	2.26085	1.84258	0.962555	1.33851		28.82	0	2	626.873	1252.74	-0.559248	152.327	OR3_110412_CP_JP_Z3.raw
LITLEEEMTK	Uncharacterized protein OS=Danio rerio GN=p4hb PE=4 SV=1 - [B0S564_DANRE]	B0S564	N-Term(Dimethyl:2H(6)13C(2)); M8(Oxidation); K10(Dimethyl:2H(6)13C(2))	n0					37815391	2.29198	0.788413	0.975806	0.572727		25.94	0	2	647.891	1294.78	0.199095	92.635	OR3_110412_CP_JP_Z3.raw
MDSTANEIEAVK	Uncharacterized protein OS=Danio rerio GN=p4hb PE=4 SV=1 - [B0S564_DANRE]	B0S564	N-Term(Dimethyl); M1(Oxidation); K12(Dimethyl)	n0					3.88916e+07	2.09875	0.905666	0.893542	0.657903		41.65	0	2	690.34	1379.67	0.843107	73.8257	OR3_110412_CP_JP_Z3.raw
MDSTANEIEAVK	Uncharacterized protein OS=Danio rerio GN=p4hb PE=4 SV=1 - [B0S564_DANRE]	B0S564	N-Term(Dimethyl:2H(4)); M1(Oxidation); K12(Dimethyl:2H(4))	n0					3.52228e+07	2.09875	0.905666	0.893542	0.657903		74.2	0	2	694.365	1387.72	0.543264	73.7111	OR3_110412_CP_JP_Z3.raw
MDSTANEIEAVK	Uncharacterized protein OS=Danio rerio GN=p4hb PE=4 SV=1 - [B0S564_DANRE]	B0S564	N-Term(Dimethyl:2H(6)13C(2)); M1(Oxidation); K12(Dimethyl:2H(6)13C(2))	n0					8.1624e+07	2.09875	0.905666	0.893542	0.657903		46.02	0	2	698.384	1395.76	0.137393	74.5826	OR3_110412_CP_JP_Z3.raw
MDSTANEIEAVK	Uncharacterized protein OS=Danio rerio GN=p4hb PE=4 SV=1 - [B0S564_DANRE]	B0S564	N-Term(Dimethyl:2H(6)13C(2)); M1(Oxidation); K12(Dimethyl:2H(6)13C(2))	n0					8.1624e+07	2.09875	0.905666	0.893542	0.657903		74.52	0	2	698.385	1395.76	0.574682	73.5456	OR3_110412_CP_JP_Z3.raw
QLAPIWDQLGEK	Uncharacterized protein OS=Danio rerio GN=p4hb PE=4 SV=1 - [B0S564_DANRE]	B0S564	N-Term(Dimethyl:2H(6)13C(2)); K12(Dimethyl:2H(6)13C(2))	n0					2.10788e+06	2.20159	1.52359	0.937326	1.10678		28.47	0	2	735.452	1469.9	2.14089	152.308	OR3_110412_CP_JP_Z3.raw
VDATEESELAQEFGVR	Uncharacterized protein OS=Danio rerio GN=p4hb PE=4 SV=1 - [B0S564_DANRE]	B0S564	N-Term(Dimethyl:2H(6)13C(2))	n0					1.40265e+06	2.58528	1.72754	1.10068	1.25494		55.28	0	2	908.465	1815.92	4.51462	149.899	OR3_110412_CP_JP_Z3.raw
DNANIVVAK	Uncharacterized protein OS=Danio rerio GN=p4hb PE=4 SV=1 - [B0S564_DANRE]	B0S564	N-Term(Dimethyl:2H(6)13C(2)); K9(Dimethyl:2H(6)13C(2))	n0					1.37059e+06	2.23233	1.3555	0.950412	0.984678		27.05	0	2	508.338	1015.67	-2.70972	63.3163	OR3_110412_CP_JP_Zre2.raw
SNFEEALK	Uncharacterized protein OS=Danio rerio GN=p4hb PE=4 SV=1 - [B0S564_DANRE]	B0S564	N-Term(Dimethyl); K8(Dimethyl)	n0					3.26759e+07	2.08888	1.08272	0.889339	0.786519		34.59	0	2	497.266	993.524	-0.970061	91.1386	OR3_110412_CP_JP_Zre3.raw
DNANIVVAK	Uncharacterized protein OS=Danio rerio GN=p4hb PE=4 SV=1 - [B0S564_DANRE]	B0S564	N-Term(Dimethyl); K9(Dimethyl)	n0					3.18681e+07	1.89585	1.36064	0.807155	0.988407		27.93	0	2	500.295	999.583	-0.743445	62.3008	OR3_110412_CP_JP_Zre3.raw
DNANIVVAK	Uncharacterized protein OS=Danio rerio GN=p4hb PE=4 SV=1 - [B0S564_DANRE]	B0S564	N-Term(Dimethyl); K9(Dimethyl)	n0					3.18681e+07	1.89585	1.36064	0.807155	0.988407		38.64	0	2	500.295	999.583	-0.560263	62.243	OR3_110412_CP_JP_Zre3.raw
SNFEEALK	Uncharacterized protein OS=Danio rerio GN=p4hb PE=4 SV=1 - [B0S564_DANRE]	B0S564	N-Term(Dimethyl:2H(4)); K8(Dimethyl:2H(4))	n0					3.53788e+07	2.08888	1.08272	0.889339	0.786519		34.07	0	2	501.291	1001.57	-1.24906	91.3832	OR3_110412_CP_JP_Zre3.raw
DNANIVVAK	Uncharacterized protein OS=Danio rerio GN=p4hb PE=4 SV=1 - [B0S564_DANRE]	B0S564	N-Term(Dimethyl:2H(4)); K9(Dimethyl:2H(4))	n0					4.3146e+07	1.89585	1.36064	0.807155	0.988407		26.07	0	2	504.319	1007.63	-2.59747	61.9302	OR3_110412_CP_JP_Zre3.raw
SNFEEALK	Uncharacterized protein OS=Danio rerio GN=p4hb PE=4 SV=1 - [B0S564_DANRE]	B0S564	N-Term(Dimethyl:2H(6)13C(2)); K8(Dimethyl:2H(6)13C(2))	n0					68256189	2.08888	1.08272	0.889339	0.786519		46.33	0	2	505.31	1009.61	-1.1309	91.8403	OR3_110412_CP_JP_Zre3.raw
SNFEEALK	Uncharacterized protein OS=Danio rerio GN=p4hb PE=4 SV=1 - [B0S564_DANRE]	B0S564	N-Term(Dimethyl:2H(6)13C(2)); K8(Dimethyl:2H(6)13C(2))	n0					68256189	2.08888	1.08272	0.889339	0.786519		32.44	0	2	505.31	1009.61	-0.58681	90.8322	OR3_110412_CP_JP_Zre3.raw
DNANIVVAK	Uncharacterized protein OS=Danio rerio GN=p4hb PE=4 SV=1 - [B0S564_DANRE]	B0S564	N-Term(Dimethyl:2H(6)13C(2)); K9(Dimethyl:2H(6)13C(2))	n0					60117584	1.89585	1.36064	0.807155	0.988407		22.62	0	2	508.338	1015.67	-2.76981	61.8667	OR3_110412_CP_JP_Zre3.raw
ESLLNFIK	Uncharacterized protein OS=Danio rerio GN=p4hb PE=4 SV=1 - [B0S564_DANRE]	B0S564	N-Term(Dimethyl:2H(4)); K8(Dimethyl:2H(4))	n0					6.14482e+06	2.36058	2.08314	1.00501	1.51325		30.16	0	2	514.336	1027.66	1.11835	154.386	OR3_110412_CP_JP_Zre3.raw
ESLLNFIK	Uncharacterized protein OS=Danio rerio GN=p4hb PE=4 SV=1 - [B0S564_DANRE]	B0S564	N-Term(Dimethyl:2H(6)13C(2)); K8(Dimethyl:2H(6)13C(2))	n0					6.88157e+06	2.36058	2.08314	1.00501	1.51325		42.1	0	2	518.356	1035.7	1.39195	154.573	OR3_110412_CP_JP_Zre3.raw
QAEDIVSWLK	Uncharacterized protein OS=Danio rerio GN=p4hb PE=4 SV=1 - [B0S564_DANRE]	B0S564	N-Term(Dimethyl:2H(4)); K10(Dimethyl:2H(4))	n0					3.15326e+06	2.40016	1.88554	1.02187	1.36971		21.5	0	2	626.875	1252.74	3.82566	151.789	OR3_110412_CP_JP_Zre3.raw
LITLEEEMTK	Uncharacterized protein OS=Danio rerio GN=p4hb PE=4 SV=1 - [B0S564_DANRE]	B0S564	N-Term(Dimethyl); M8(Oxidation); K10(Dimethyl)	n0					8096655						24.17	0	2	639.847	1278.69	0.293063	93.5783	OR3_110412_CP_JP_Zre3.raw
MDSTANEIEAVK	Uncharacterized protein OS=Danio rerio GN=p4hb PE=4 SV=1 - [B0S564_DANRE]	B0S564	N-Term(Dimethyl); M1(Oxidation); K12(Dimethyl)	n0					3.90285e+07	2.08739	0.876032	0.888706	0.636376		44.22	0	2	690.34	1379.67	0.489197	73.3007	OR3_110412_CP_JP_Zre3.raw
MDSTANEIEAVK	Uncharacterized protein OS=Danio rerio GN=p4hb PE=4 SV=1 - [B0S564_DANRE]	B0S564	N-Term(Dimethyl:2H(4)); M1(Oxidation); K12(Dimethyl:2H(4))	n0					3.41902e+07	2.08739	0.876032	0.888706	0.636376		56.91	0	2	694.365	1387.72	0.543264	73.2451	OR3_110412_CP_JP_Zre3.raw
MDSTANEIEAVK	Uncharacterized protein OS=Danio rerio GN=p4hb PE=4 SV=1 - [B0S564_DANRE]	B0S564	N-Term(Dimethyl:2H(6)13C(2)); M1(Oxidation); K12(Dimethyl:2H(6)13C(2))	n0					8.14679e+07	2.08739	0.876032	0.888706	0.636376		60.66	0	2	698.384	1395.76	0.137393	73.0974	OR3_110412_CP_JP_Zre3.raw
MDSTANEIEAVK	Uncharacterized protein OS=Danio rerio GN=p4hb PE=4 SV=1 - [B0S564_DANRE]	B0S564	N-Term(Dimethyl:2H(6)13C(2)); M1(Oxidation); K12(Dimethyl:2H(6)13C(2))	n0					8.14679e+07	2.08739	0.876032	0.888706	0.636376		47.65	0	2	698.385	1395.76	0.574682	74.1559	OR3_110412_CP_JP_Zre3.raw
DASAILQDIAK	Uncharacterized protein OS=Danio rerio GN=eef1da PE=2 SV=1 - [B0S5L0_DANRE]|Uncharacterized protein OS=Danio rerio GN=eef1da PE=2 SV=1 - [B0S5L2_DANRE]	B0S5L0;B0S5L2	N-Term(Dimethyl:2H(4)); K11(Dimethyl:2H(4))	n0					709682	3.35832	2.72707	1.4298	1.98103		23.56	0	2	604.87	1208.73	-1.62836	151.901	OR3_110412_CP_JP_Z3.raw
SEDQSELVSR	Uncharacterized protein OS=Danio rerio GN=eef1da PE=2 SV=1 - [B0S5L1_DANRE]|Uncharacterized protein OS=Danio rerio GN=eef1da PE=2 SV=1 - [B0S5L0_DANRE]|Uncharacterized protein OS=Danio rerio GN=eef1da PE=2 SV=1 - [B0S5L3_DANRE]|Uncharacterized protein OS=Danio rerio GN=eef1da PE=2 SV=1 - [F1QI75_DANRE]|Uncharacterized protein OS=Danio rerio GN=eef1da PE=2 SV=1 - [B0S5L2_DANRE]	B0S5L1;B0S5L0;B0S5L3;F1QI75;B0S5L2	N-Term(Dimethyl)	n0					2.98992e+07	2.30511	1.1086	0.9814	0.805317		52.96	0	2	589.288	1177.57	0.0478756	53.9625	OR3_110412_CP_JP_Z3.raw
SEDQSELVSR	Uncharacterized protein OS=Danio rerio GN=eef1da PE=2 SV=1 - [B0S5L1_DANRE]|Uncharacterized protein OS=Danio rerio GN=eef1da PE=2 SV=1 - [B0S5L0_DANRE]|Uncharacterized protein OS=Danio rerio GN=eef1da PE=2 SV=1 - [B0S5L3_DANRE]|Uncharacterized protein OS=Danio rerio GN=eef1da PE=2 SV=1 - [F1QI75_DANRE]|Uncharacterized protein OS=Danio rerio GN=eef1da PE=2 SV=1 - [B0S5L2_DANRE]	B0S5L1;B0S5L0;B0S5L3;F1QI75;B0S5L2	N-Term(Dimethyl:2H(6)13C(2))	n0					6.96754e+07	2.30511	1.1086	0.9814	0.805317		37.19	0	2	593.31	1185.61	-0.928408	53.6744	OR3_110412_CP_JP_Z3.raw
SEDQSELVSR	Uncharacterized protein OS=Danio rerio GN=eef1da PE=2 SV=1 - [B0S5L1_DANRE]|Uncharacterized protein OS=Danio rerio GN=eef1da PE=2 SV=1 - [B0S5L0_DANRE]|Uncharacterized protein OS=Danio rerio GN=eef1da PE=2 SV=1 - [B0S5L3_DANRE]|Uncharacterized protein OS=Danio rerio GN=eef1da PE=2 SV=1 - [F1QI75_DANRE]|Uncharacterized protein OS=Danio rerio GN=eef1da PE=2 SV=1 - [B0S5L2_DANRE]	B0S5L1;B0S5L0;B0S5L3;F1QI75;B0S5L2	N-Term(Dimethyl)	n0					3.3145e+07	2.29788	1.11208	0.978321	0.807846		41.44	0	2	589.288	1177.57	0.0478756	53.6339	OR3_110412_CP_JP_Zre3.raw
SEDQSELVSR	Uncharacterized protein OS=Danio rerio GN=eef1da PE=2 SV=1 - [B0S5L1_DANRE]|Uncharacterized protein OS=Danio rerio GN=eef1da PE=2 SV=1 - [B0S5L0_DANRE]|Uncharacterized protein OS=Danio rerio GN=eef1da PE=2 SV=1 - [B0S5L3_DANRE]|Uncharacterized protein OS=Danio rerio GN=eef1da PE=2 SV=1 - [F1QI75_DANRE]|Uncharacterized protein OS=Danio rerio GN=eef1da PE=2 SV=1 - [B0S5L2_DANRE]	B0S5L1;B0S5L0;B0S5L3;F1QI75;B0S5L2	N-Term(Dimethyl:2H(6)13C(2))	n0					7.60347e+07	2.29788	1.11208	0.978321	0.807846		36.38	0	2	593.31	1185.61	-0.825448	53.2177	OR3_110412_CP_JP_Zre3.raw
DCSVNDQVK	Uncharacterized protein OS=Danio rerio GN=zgc:162944 PE=4 SV=1 - [B0UYN4_DANRE]	B0UYN4	N-Term(Dimethyl:2H(6)13C(2)); C2(Carbamidomethyl); K9(Dimethyl:2H(6)13C(2))	n0					5.42408e+06	2.54488	1.21578	1.08348	0.88318		27.19	0	2	568.812	1136.62	-1.52042	45.1833	OR3_110412_CP_JP_Z3.raw
AVLQAFHAEK	Uncharacterized protein OS=Danio rerio GN=zgc:162944 PE=4 SV=1 - [B0UYN4_DANRE]	B0UYN4	N-Term(Dimethyl:2H(6)13C(2)); K10(Dimethyl:2H(6)13C(2))	n0					2.99325e+06	1.09234	1.74809	0.465064	1.26986		40.88	0	3	395.924	1185.76	-0.0319953	82.6298	OR3_110412_CP_JP_Z3.raw
DCSVNDQVK	Uncharacterized protein OS=Danio rerio GN=zgc:162944 PE=4 SV=1 - [B0UYN4_DANRE]	B0UYN4	N-Term(Dimethyl:2H(4)); C2(Carbamidomethyl); K9(Dimethyl:2H(4))	n0					2.9557e+06	2.25493	0.967566	0.960034	0.702869		45.45	0	2	564.794	1128.58	0.264798	45.3641	OR3_110412_CP_JP_Zre3.raw
DCSVNDQVK	Uncharacterized protein OS=Danio rerio GN=zgc:162944 PE=4 SV=1 - [B0UYN4_DANRE]	B0UYN4	N-Term(Dimethyl:2H(6)13C(2)); C2(Carbamidomethyl); K9(Dimethyl:2H(6)13C(2))	n0					7.51474e+06	2.25493	0.967566	0.960034	0.702869		40.01	0	2	568.813	1136.62	-0.553834	45.2662	OR3_110412_CP_JP_Zre3.raw
AVLQAFHAEK	Uncharacterized protein OS=Danio rerio GN=zgc:162944 PE=4 SV=1 - [B0UYN4_DANRE]	B0UYN4	N-Term(Dimethyl:2H(4)); K10(Dimethyl:2H(4))	n0					7.74549e+06	2.83054	2.04662	1.2051	1.48673		27.74	0	3	393.244	1177.72	-0.254544	82.7332	OR3_110412_CP_JP_Zre3.raw
AVLQAFHAEK	Uncharacterized protein OS=Danio rerio GN=zgc:162944 PE=4 SV=1 - [B0UYN4_DANRE]	B0UYN4	N-Term(Dimethyl:2H(6)13C(2)); K10(Dimethyl:2H(6)13C(2))	n0					1.064e+07	2.83054	2.04662	1.2051	1.48673		23.41	0	3	395.923	1185.76	-0.649679	82.437	OR3_110412_CP_JP_Zre3.raw
DGDLAAALVR	Lamin B2 OS=Danio rerio GN=lmnb2 PE=2 SV=1 - [B3DFN3_DANRE]	B3DFN3	N-Term(Dimethyl)	n0					1.46199e+06	5.48008	1.44306	2.33314	1.04828		25.51	0	2	514.791	1028.57	0.220468	124.989	OR3_110412_CP_JP_Z3.raw
ASAAQTPLSPAR	Lamin B2 OS=Danio rerio GN=lmnb2 PE=2 SV=1 - [B3DFN3_DANRE]	B3DFN3	N-Term(Dimethyl:2H(6)13C(2))	n0					27489932	2.83342	0.965591	1.20633	0.701434		67.39	0	2	603.355	1205.7	-0.498567	59.6184	OR3_110412_CP_JP_Z3.raw
DLEAQYNK	Lamin B2 OS=Danio rerio GN=lmnb2 PE=2 SV=1 - [B3DFN3_DANRE]	B3DFN3	N-Term(Dimethyl:2H(6)13C(2)); K8(Dimethyl:2H(6)13C(2))	n0					1.17075e+07	2.09691	1.35205	0.892755	0.982172		21	0	2	526.813	1052.62	-0.970301	60.4282	OR3_110412_CP_JP_Zre3.raw
ASAAQTPLSPAR	Lamin B2 OS=Danio rerio GN=lmnb2 PE=2 SV=1 - [B3DFN3_DANRE]	B3DFN3	N-Term(Dimethyl:2H(6)13C(2))	n0					2.91156e+07	3.3689	1.80412	1.43431	1.31057		45.92	0	2	603.355	1205.7	0.00765399	59.1045	OR3_110412_CP_JP_Zre3.raw
ESQLGQEVNER	Uncharacterized protein OS=Danio rerio GN=zgc:194131 PE=2 SV=1 - [B3DHC5_DANRE]|Uncharacterized protein OS=Danio rerio GN=zgc:194131 PE=2 SV=1 - [E9QJQ2_DANRE]|Uncharacterized protein OS=Danio rerio GN=si:dkey-7f3.15 PE=4 SV=2 - [F1QJD1_DANRE]|Uncharacterized protein (Fragment) OS=Danio rerio GN=apoa4 PE=2 SV=1 - [F1QI55_DANRE]|Uncharacterized protein (Fragment) OS=Danio rerio GN=si:dkey-7f3.15 P…	B3DHC5;E9QJQ2;F1QJD1;F1QI55;F1R2V3;F1QHR0;E9QCH4	N-Term(Dimethyl)	n0					5.40707e+06	2.80441	1.24632	1.19398	0.905364		23.2	0	2	658.826	1316.64	-0.316671	59.6871	OR3_110412_CP_JP_Zre3.raw
ESQLGQEVNER	Uncharacterized protein OS=Danio rerio GN=zgc:194131 PE=2 SV=1 - [B3DHC5_DANRE]|Uncharacterized protein OS=Danio rerio GN=zgc:194131 PE=2 SV=1 - [E9QJQ2_DANRE]|Uncharacterized protein OS=Danio rerio GN=si:dkey-7f3.15 PE=4 SV=2 - [F1QJD1_DANRE]|Uncharacterized protein (Fragment) OS=Danio rerio GN=apoa4 PE=2 SV=1 - [F1QI55_DANRE]|Uncharacterized protein (Fragment) OS=Danio rerio GN=si:dkey-7f3.15 P…	B3DHC5;E9QJQ2;F1QJD1;F1QI55;F1R2V3;F1QHR0;E9QCH4	N-Term(Dimethyl:2H(6)13C(2))	n0					1.51637e+07	2.80441	1.24632	1.19398	0.905364		38.39	0	2	662.848	1324.69	-0.174592	59.2904	OR3_110412_CP_JP_Zre3.raw
GGAEQFMEETDR	Chaperonin containing TCP1, subunit 7 (Eta) OS=Danio rerio GN=cct7 PE=2 SV=1 - [B3DKJ0_DANRE]	B3DKJ0	N-Term(Dimethyl:2H(6)13C(2)); M7(Oxidation)	n0					2.92036e+07	2.55344	0.756313	1.08713	0.549408		69.52	0	2	711.323	1421.64	-0.0593712	61.7513	OR3_110412_CP_JP_Z3.raw
TCTIILR	Chaperonin containing TCP1, subunit 7 (Eta) OS=Danio rerio GN=cct7 PE=2 SV=1 - [B3DKJ0_DANRE]	B3DKJ0	N-Term(Dimethyl:2H(4)); C2(Carbamidomethyl)	n0					4.74239e+06	5.48765	2.74095	2.33636	1.9911		20.92	0	2	454.78	908.554	-0.0857455	92.4358	OR3_110412_CP_JP_Zre3.raw
GGAEQFMEETDR	Chaperonin containing TCP1, subunit 7 (Eta) OS=Danio rerio GN=cct7 PE=2 SV=1 - [B3DKJ0_DANRE]	B3DKJ0	N-Term(Dimethyl:2H(6)13C(2)); M7(Oxidation)	n0					2.65093e+07	2.30059	0.80839	0.979475	0.587239		72.65	0	2	711.324	1421.64	1.14275	61.3105	OR3_110412_CP_JP_Zre3.raw
ATISNDGATILK	Chaperonin containing TCP1, subunit 7 (Eta) OS=Danio rerio GN=cct7 PE=2 SV=1 - [B3DKJ0_DANRE]|Uncharacterized protein (Fragment) OS=Danio rerio GN=cct7 PE=2 SV=1 - [F1R344_DANRE]	B3DKJ0;F1R344	N-Term(Dimethyl:2H(4)); K12(Dimethyl:2H(4))	n0					3280579	1.53977	0.650462	0.655556	0.472515		41.18	0	2	634.389	1267.77	-0.493859	93.6768	OR3_110412_CP_JP_Z3.raw
ATISNDGATILK	Chaperonin containing TCP1, subunit 7 (Eta) OS=Danio rerio GN=cct7 PE=2 SV=1 - [B3DKJ0_DANRE]|Uncharacterized protein (Fragment) OS=Danio rerio GN=cct7 PE=2 SV=1 - [F1R344_DANRE]	B3DKJ0;F1R344	N-Term(Dimethyl:2H(6)13C(2)); K12(Dimethyl:2H(6)13C(2))	n0					1.76284e+07	1.53977	0.650462	0.655556	0.472515		62.04	0	2	638.408	1275.81	-0.261591	93.5521	OR3_110412_CP_JP_Z3.raw
ATISNDGATILK	Chaperonin containing TCP1, subunit 7 (Eta) OS=Danio rerio GN=cct7 PE=2 SV=1 - [B3DKJ0_DANRE]|Uncharacterized protein (Fragment) OS=Danio rerio GN=cct7 PE=2 SV=1 - [F1R344_DANRE]	B3DKJ0;F1R344	N-Term(Dimethyl); K12(Dimethyl)	n0					6.29865e+06	3.58908	1.74222	1.52805	1.2656		23.8	0	2	630.364	1259.72	-0.172092	93.9449	OR3_110412_CP_JP_Zre3.raw
ATISNDGATILK	Chaperonin containing TCP1, subunit 7 (Eta) OS=Danio rerio GN=cct7 PE=2 SV=1 - [B3DKJ0_DANRE]|Uncharacterized protein (Fragment) OS=Danio rerio GN=cct7 PE=2 SV=1 - [F1R344_DANRE]	B3DKJ0;F1R344	N-Term(Dimethyl:2H(4)); K12(Dimethyl:2H(4))	n0					1.09736e+07	3.58908	1.74222	1.52805	1.2656		59.78	0	2	634.389	1267.77	0.372727	93.8145	OR3_110412_CP_JP_Zre3.raw
ATISNDGATILK	Chaperonin containing TCP1, subunit 7 (Eta) OS=Danio rerio GN=cct7 PE=2 SV=1 - [B3DKJ0_DANRE]|Uncharacterized protein (Fragment) OS=Danio rerio GN=cct7 PE=2 SV=1 - [F1R344_DANRE]	B3DKJ0;F1R344	N-Term(Dimethyl:2H(6)13C(2)); K12(Dimethyl:2H(6)13C(2))	n0					22606381	3.58908	1.74222	1.52805	1.2656		26.29	0	2	638.408	1275.81	-0.357272	93.7128	OR3_110412_CP_JP_Zre3.raw
SNAAAAALDK	Slow myosin heavy chain 3 OS=Danio rerio GN=smyhc3 PE=2 SV=1 - [B6IDE0_DANRE]|Slow myosin heavy chain 2 OS=Danio rerio GN=smyhc2 PE=2 SV=1 - [B6IDE1_DANRE]|Uncharacterized protein OS=Danio rerio GN=si:ch211-24n20.3 PE=4 SV=1 - [E9QHL6_DANRE]|Uncharacterized protein OS=Danio rerio PE=4 SV=1 - [E9QBA6_DANRE]|Uncharacterized protein OS=Danio rerio GN=si:ch211-24n20.3 PE=4 SV=1 - [F8W4I9_DANRE]|Uncha…	B6IDE0;B6IDE1;E9QHL6;E9QBA6;F8W4I9;F1QIR4;E9QBS6;E9QGP5;F1QZW1	N-Term(Dimethyl:2H(6)13C(2)); K10(Dimethyl:2H(6)13C(2))	n0					1.1596e+07	34.4875	20.8123	14.683	15.1187		31.23	0	2	502.321	1003.63	-1.70534	57.9798	OR3_110412_CP_JP_Z3.raw
DSLVSQLTR	Slow myosin heavy chain 3 OS=Danio rerio GN=smyhc3 PE=2 SV=1 - [B6IDE0_DANRE]|Slow myosin heavy chain 2 OS=Danio rerio GN=smyhc2 PE=2 SV=1 - [B6IDE1_DANRE]|Uncharacterized protein OS=Danio rerio GN=si:ch211-24n20.3 PE=4 SV=1 - [E9QHL6_DANRE]|Uncharacterized protein OS=Danio rerio PE=4 SV=1 - [E9QBA6_DANRE]|Uncharacterized protein OS=Danio rerio GN=si:ch211-24n20.3 PE=4 SV=1 - [F8W4I9_DANRE]|Uncha…	B6IDE0;B6IDE1;E9QHL6;E9QBA6;F8W4I9;F1QIR4;E9QBS6;E9QGP5;F1QZW1	N-Term(Dimethyl)	n0					2.74374e+06						25.89	0	2	523.795	1046.58	-0.523233	121.111	OR3_110412_CP_JP_Z3.raw
DFEISQLNSK	Slow myosin heavy chain 2 OS=Danio rerio GN=smyhc2 PE=2 SV=1 - [B6IDE1_DANRE]|Uncharacterized protein OS=Danio rerio GN=vmhcl PE=2 SV=1 - [F1QSE1_DANRE]|Uncharacterized protein OS=Danio rerio GN=vmhcl PE=2 SV=1 - [F1QXH0_DANRE]|Uncharacterized protein OS=Danio rerio GN=smyhc1 PE=4 SV=1 - [F1QIR4_DANRE]	B6IDE1;F1QSE1;F1QXH0;F1QIR4	N-Term(Dimethyl:2H(4)); K10(Dimethyl:2H(4))	n0					4739686	1.48036	0.86331	0.630263	0.627134		20.3	0	2	622.853	1244.7	0.692872	124.869	OR3_110412_CP_JP_Z3.raw
DFEISQLNSK	Slow myosin heavy chain 2 OS=Danio rerio GN=smyhc2 PE=2 SV=1 - [B6IDE1_DANRE]|Uncharacterized protein OS=Danio rerio GN=vmhcl PE=2 SV=1 - [F1QSE1_DANRE]|Uncharacterized protein OS=Danio rerio GN=vmhcl PE=2 SV=1 - [F1QXH0_DANRE]|Uncharacterized protein OS=Danio rerio GN=smyhc1 PE=4 SV=1 - [F1QIR4_DANRE]	B6IDE1;F1QSE1;F1QXH0;F1QIR4	N-Term(Dimethyl:2H(6)13C(2)); K10(Dimethyl:2H(6)13C(2))	n0					8902120	1.48036	0.86331	0.630263	0.627134		22.67	0	2	626.871	1252.73	-0.832172	124.772	OR3_110412_CP_JP_Z3.raw
DFEISQLNSK	Slow myosin heavy chain 2 OS=Danio rerio GN=smyhc2 PE=2 SV=1 - [B6IDE1_DANRE]|Uncharacterized protein OS=Danio rerio GN=vmhcl PE=2 SV=1 - [F1QSE1_DANRE]|Uncharacterized protein OS=Danio rerio GN=vmhcl PE=2 SV=1 - [F1QXH0_DANRE]|Uncharacterized protein OS=Danio rerio GN=smyhc1 PE=4 SV=1 - [F1QIR4_DANRE]	B6IDE1;F1QSE1;F1QXH0;F1QIR4	N-Term(Dimethyl:2H(6)13C(2)); K10(Dimethyl:2H(6)13C(2))	n0					7.26108e+06	2.71673	0.2849	1.15664	0.20696		27.91	0	2	626.871	1252.73	-1.02706	124.38	OR3_110412_CP_JP_Zre3.raw
TTGFGMIYDSLDYAK	40S ribosomal protein S24 OS=Danio rerio GN=rps24 PE=3 SV=1 - [B7ZD32_DANRE]|40S ribosomal protein S24 OS=Danio rerio GN=rps24 PE=2 SV=1 - [Q642J7_DANRE]|Uncharacterized protein OS=Danio rerio GN=rps24 PE=2 SV=1 - [B7ZD34_DANRE]	B7ZD32;Q642J7;B7ZD34	N-Term(Dimethyl:2H(6)13C(2)); M6(Oxidation); K15(Dimethyl:2H(6)13C(2))	n0					730922	3.10775	2.37342	1.32312	1.72413		22.6	0	2	885.471	1769.93	6.14024	150.292	OR3_110412_CP_JP_Z3.raw
VIAINVDDPEAK	Uncharacterized protein OS=Danio rerio GN=ppa1b PE=4 SV=1 - [B7ZD39_DANRE]	B7ZD39	N-Term(Dimethyl); K12(Dimethyl)	n0					3.34521e+06	3.10379	2.79858	1.32144	2.03298		35.39	0	2	670.377	1339.75	0.213929	109.735	OR3_110412_CP_JP_Z3.raw
NLTEEMAAQDESIGK	Uncharacterized protein OS=Danio rerio GN=myhz1.2 PE=4 SV=1 - [B8A561_DANRE]|Uncharacterized protein OS=Danio rerio GN=myhz1.1 PE=4 SV=1 - [B8A568_DANRE]|Uncharacterized protein OS=Danio rerio GN=myhz1.3 PE=4 SV=1 - [B8A569_DANRE]|Uncharacterized protein OS=Danio rerio GN=myhz1.1 PE=4 SV=1 - [F1Q4R7_DANRE]	B8A561;B8A568;B8A569;F1Q4R7	N-Term(Dimethyl); M6(Oxidation); K15(Dimethyl)	n0					1.93824e+07	2.63224	1.05047	1.12067	0.76309		64.34	0	2	854.41	1707.81	0.68443	78.3029	OR3_110412_CP_JP_Z3.raw
NLTEEMAAQDESIGK	Uncharacterized protein OS=Danio rerio GN=myhz1.2 PE=4 SV=1 - [B8A561_DANRE]|Uncharacterized protein OS=Danio rerio GN=myhz1.1 PE=4 SV=1 - [B8A568_DANRE]|Uncharacterized protein OS=Danio rerio GN=myhz1.3 PE=4 SV=1 - [B8A569_DANRE]|Uncharacterized protein OS=Danio rerio GN=myhz1.1 PE=4 SV=1 - [F1Q4R7_DANRE]	B8A561;B8A568;B8A569;F1Q4R7	N-Term(Dimethyl:2H(4)); M6(Oxidation); K15(Dimethyl:2H(4))	n0					2.04558e+07	2.63224	1.05047	1.12067	0.76309		65.78	0	2	858.435	1715.86	0.869526	78.5175	OR3_110412_CP_JP_Z3.raw
NLTEEMAAQDESIGK	Uncharacterized protein OS=Danio rerio GN=myhz1.2 PE=4 SV=1 - [B8A561_DANRE]|Uncharacterized protein OS=Danio rerio GN=myhz1.1 PE=4 SV=1 - [B8A568_DANRE]|Uncharacterized protein OS=Danio rerio GN=myhz1.3 PE=4 SV=1 - [B8A569_DANRE]|Uncharacterized protein OS=Danio rerio GN=myhz1.1 PE=4 SV=1 - [F1Q4R7_DANRE]	B8A561;B8A568;B8A569;F1Q4R7	N-Term(Dimethyl:2H(6)13C(2)); M6(Oxidation); K15(Dimethyl:2H(6)13C(2))	n0					5.10192e+07	2.63224	1.05047	1.12067	0.76309		61.05	0	2	862.453	1723.9	0.0437156	79.0773	OR3_110412_CP_JP_Z3.raw
NLTEEMAAQDESIGK	Uncharacterized protein OS=Danio rerio GN=myhz1.2 PE=4 SV=1 - [B8A561_DANRE]|Uncharacterized protein OS=Danio rerio GN=myhz1.1 PE=4 SV=1 - [B8A568_DANRE]|Uncharacterized protein OS=Danio rerio GN=myhz1.3 PE=4 SV=1 - [B8A569_DANRE]|Uncharacterized protein OS=Danio rerio GN=myhz1.1 PE=4 SV=1 - [F1Q4R7_DANRE]	B8A561;B8A568;B8A569;F1Q4R7	N-Term(Dimethyl:2H(6)13C(2)); M6(Oxidation); K15(Dimethyl:2H(6)13C(2))	n0					5.10192e+07	2.63224	1.05047	1.12067	0.76309		58.07	0	2	862.453	1723.9	0.185337	78.0091	OR3_110412_CP_JP_Z3.raw
NLTEEMAAQDESIGK	Uncharacterized protein OS=Danio rerio GN=myhz1.2 PE=4 SV=1 - [B8A561_DANRE]|Uncharacterized protein OS=Danio rerio GN=myhz1.1 PE=4 SV=1 - [B8A568_DANRE]|Uncharacterized protein OS=Danio rerio GN=myhz1.3 PE=4 SV=1 - [B8A569_DANRE]|Uncharacterized protein OS=Danio rerio GN=myhz1.1 PE=4 SV=1 - [F1Q4R7_DANRE]	B8A561;B8A568;B8A569;F1Q4R7	N-Term(Dimethyl:2H(6)13C(2)); M6(Oxidation); K15(Dimethyl:2H(6)13C(2))	n0					4.71689e+07	2.35407	1.10496	1.00224	0.802673		47.32	0	2	862.454	1723.9	1.10587	77.4598	OR3_110412_CP_JP_Zre3.raw
AAIYLR	Uncharacterized protein OS=Danio rerio GN=myhz1.2 PE=4 SV=1 - [B8A561_DANRE]|Uncharacterized protein OS=Danio rerio GN=myhz1.1 PE=4 SV=1 - [B8A568_DANRE]|Uncharacterized protein OS=Danio rerio GN=myhz1.3 PE=4 SV=1 - [B8A569_DANRE]|Uncharacterized protein OS=Danio rerio GN=myhz1.1 PE=4 SV=1 - [F1Q4R7_DANRE]|Uncharacterized protein OS=Danio rerio GN=myhc4 PE=4 SV=1 - [A2BGX6_DANRE]|Uncharacterized …	B8A561;B8A568;B8A569;F1Q4R7;A2BGX6;F1Q5K4;F1R6C7;E7F668;E7EZ32;E7F7B9;F1R174;E7F828	N-Term(Dimethyl:2H(4))	n0					2.38916e+07	2.76415	1.70844	1.17683	1.24106		45.52	0	2	369.744	738.48	-0.830064	85.6404	OR3_110412_CP_JP_Zre3.raw
DFETSQLLSK	Uncharacterized protein OS=Danio rerio GN=myhz1.2 PE=4 SV=1 - [B8A561_DANRE]|Uncharacterized protein OS=Danio rerio GN=myhz1.1 PE=4 SV=1 - [B8A568_DANRE]|Uncharacterized protein OS=Danio rerio GN=myhz1.3 PE=4 SV=1 - [B8A569_DANRE]|Uncharacterized protein OS=Danio rerio GN=myhz1.1 PE=4 SV=1 - [F1Q4R7_DANRE]|Uncharacterized protein OS=Danio rerio GN=myha PE=2 SV=2 - [F1R6C7_DANRE]	B8A561;B8A568;B8A569;F1Q4R7;F1R6C7	N-Term(Dimethyl:2H(4)); K10(Dimethyl:2H(4))	n0					1.56156e+07	2.54048	0.865899	1.08161	0.629015		39.32	0	2	616.355	1231.7	0.80801	126.564	OR3_110412_CP_JP_Z3.raw
DFETSQLLSK	Uncharacterized protein OS=Danio rerio GN=myhz1.2 PE=4 SV=1 - [B8A561_DANRE]|Uncharacterized protein OS=Danio rerio GN=myhz1.1 PE=4 SV=1 - [B8A568_DANRE]|Uncharacterized protein OS=Danio rerio GN=myhz1.3 PE=4 SV=1 - [B8A569_DANRE]|Uncharacterized protein OS=Danio rerio GN=myhz1.1 PE=4 SV=1 - [F1Q4R7_DANRE]|Uncharacterized protein OS=Danio rerio GN=myha PE=2 SV=2 - [F1R6C7_DANRE]	B8A561;B8A568;B8A569;F1Q4R7;F1R6C7	N-Term(Dimethyl:2H(4)); K10(Dimethyl:2H(4))	n0					6.32336e+06						32.44	0	2	616.357	1231.71	3.38478	127.753	OR3_110412_CP_JP_Z3.raw
DFETSQLLSK	Uncharacterized protein OS=Danio rerio GN=myhz1.2 PE=4 SV=1 - [B8A561_DANRE]|Uncharacterized protein OS=Danio rerio GN=myhz1.1 PE=4 SV=1 - [B8A568_DANRE]|Uncharacterized protein OS=Danio rerio GN=myhz1.3 PE=4 SV=1 - [B8A569_DANRE]|Uncharacterized protein OS=Danio rerio GN=myhz1.1 PE=4 SV=1 - [F1Q4R7_DANRE]|Uncharacterized protein OS=Danio rerio GN=myha PE=2 SV=2 - [F1R6C7_DANRE]	B8A561;B8A568;B8A569;F1Q4R7;F1R6C7	N-Term(Dimethyl:2H(6)13C(2)); K10(Dimethyl:2H(6)13C(2))	n0					4.61743e+07	2.54048	0.865899	1.08161	0.629015		48.14	0	2	620.374	1239.74	-0.241443	127.189	OR3_110412_CP_JP_Z3.raw
DFETSQLLSK	Uncharacterized protein OS=Danio rerio GN=myhz1.2 PE=4 SV=1 - [B8A561_DANRE]|Uncharacterized protein OS=Danio rerio GN=myhz1.1 PE=4 SV=1 - [B8A568_DANRE]|Uncharacterized protein OS=Danio rerio GN=myhz1.3 PE=4 SV=1 - [B8A569_DANRE]|Uncharacterized protein OS=Danio rerio GN=myhz1.1 PE=4 SV=1 - [F1Q4R7_DANRE]|Uncharacterized protein OS=Danio rerio GN=myha PE=2 SV=2 - [F1R6C7_DANRE]	B8A561;B8A568;B8A569;F1Q4R7;F1R6C7	N-Term(Dimethyl:2H(6)13C(2)); K10(Dimethyl:2H(6)13C(2))	n0					1.39484e+07						45.03	0	2	620.373	1239.74	-1.12762	127.065	OR3_110412_CP_JP_Zre3.raw
DFETSQLLSK	Uncharacterized protein OS=Danio rerio GN=myhz1.2 PE=4 SV=1 - [B8A561_DANRE]|Uncharacterized protein OS=Danio rerio GN=myhz1.1 PE=4 SV=1 - [B8A568_DANRE]|Uncharacterized protein OS=Danio rerio GN=myhz1.3 PE=4 SV=1 - [B8A569_DANRE]|Uncharacterized protein OS=Danio rerio GN=myhz1.1 PE=4 SV=1 - [F1Q4R7_DANRE]|Uncharacterized protein OS=Danio rerio GN=myha PE=2 SV=2 - [F1R6C7_DANRE]	B8A561;B8A568;B8A569;F1Q4R7;F1R6C7	N-Term(Dimethyl:2H(6)13C(2)); K10(Dimethyl:2H(6)13C(2))	n0					7.3583e+06	100	86.7473	42.5749	63.0158		23.49	0	2	620.374	1239.74	-0.635301	126.053	OR3_110412_CP_JP_Zre3.raw
QAFTQQIEELK	Uncharacterized protein OS=Danio rerio GN=myhz1.2 PE=4 SV=1 - [B8A561_DANRE]|Uncharacterized protein OS=Danio rerio GN=myhz1.1 PE=4 SV=1 - [B8A568_DANRE]|Uncharacterized protein OS=Danio rerio GN=myhz1.3 PE=4 SV=1 - [B8A569_DANRE]|Myosin, heavy polypeptide 2, fast muscle specific OS=Danio rerio GN=myhz2 PE=2 SV=1 - [Q6IQX1_DANRE]|Uncharacterized protein OS=Danio rerio GN=myhz1.1 PE=4 SV=1 - [F1Q4…	B8A561;B8A568;B8A569;Q6IQX1;F1Q4R7;A2BGX6;F1Q5K4;F1R6C7	N-Term(Dimethyl); K11(Dimethyl)	n0					13799081	2.52718	1.09146	1.07594	0.792869		33.67	0	2	695.883	1390.76	0.984715	125.504	OR3_110412_CP_JP_Z3.raw
QAFTQQIEELK	Uncharacterized protein OS=Danio rerio GN=myhz1.2 PE=4 SV=1 - [B8A561_DANRE]|Uncharacterized protein OS=Danio rerio GN=myhz1.1 PE=4 SV=1 - [B8A568_DANRE]|Uncharacterized protein OS=Danio rerio GN=myhz1.3 PE=4 SV=1 - [B8A569_DANRE]|Myosin, heavy polypeptide 2, fast muscle specific OS=Danio rerio GN=myhz2 PE=2 SV=1 - [Q6IQX1_DANRE]|Uncharacterized protein OS=Danio rerio GN=myhz1.1 PE=4 SV=1 - [F1Q4…	B8A561;B8A568;B8A569;Q6IQX1;F1Q4R7;A2BGX6;F1Q5K4;F1R6C7	N-Term(Dimethyl:2H(4)); K11(Dimethyl:2H(4))	n0					1.50611e+07	2.52718	1.09146	1.07594	0.792869		39.73	0	2	699.909	1398.81	1.38457	125.16	OR3_110412_CP_JP_Z3.raw
QAFTQQIEELK	Uncharacterized protein OS=Danio rerio GN=myhz1.2 PE=4 SV=1 - [B8A561_DANRE]|Uncharacterized protein OS=Danio rerio GN=myhz1.1 PE=4 SV=1 - [B8A568_DANRE]|Uncharacterized protein OS=Danio rerio GN=myhz1.3 PE=4 SV=1 - [B8A569_DANRE]|Myosin, heavy polypeptide 2, fast muscle specific OS=Danio rerio GN=myhz2 PE=2 SV=1 - [Q6IQX1_DANRE]|Uncharacterized protein OS=Danio rerio GN=myhz1.1 PE=4 SV=1 - [F1Q4…	B8A561;B8A568;B8A569;Q6IQX1;F1Q4R7;A2BGX6;F1Q5K4;F1R6C7	N-Term(Dimethyl:2H(6)13C(2)); K11(Dimethyl:2H(6)13C(2))	n0					3.48727e+07	2.52718	1.09146	1.07594	0.792869		36.09	0	2	703.926	1406.85	-0.584745	124.925	OR3_110412_CP_JP_Z3.raw
QAFTQQIEELK	Uncharacterized protein OS=Danio rerio GN=myhz1.2 PE=4 SV=1 - [B8A561_DANRE]|Uncharacterized protein OS=Danio rerio GN=myhz1.1 PE=4 SV=1 - [B8A568_DANRE]|Uncharacterized protein OS=Danio rerio GN=myhz1.3 PE=4 SV=1 - [B8A569_DANRE]|Myosin, heavy polypeptide 2, fast muscle specific OS=Danio rerio GN=myhz2 PE=2 SV=1 - [Q6IQX1_DANRE]|Uncharacterized protein OS=Danio rerio GN=myhz1.1 PE=4 SV=1 - [F1Q4…	B8A561;B8A568;B8A569;Q6IQX1;F1Q4R7;A2BGX6;F1Q5K4;F1R6C7	N-Term(Dimethyl:2H(6)13C(2)); K11(Dimethyl:2H(6)13C(2))	n0					3.48727e+07	2.52718	1.09146	1.07594	0.792869		37.97	0	2	703.927	1406.85	0.716786	125.97	OR3_110412_CP_JP_Z3.raw
LQEAEEQIEAVNSK	Uncharacterized protein OS=Danio rerio GN=myhz1.2 PE=4 SV=1 - [B8A561_DANRE]|Uncharacterized protein OS=Danio rerio GN=myhz1.1 PE=4 SV=1 - [B8A568_DANRE]|Uncharacterized protein OS=Danio rerio GN=myhz1.3 PE=4 SV=1 - [B8A569_DANRE]|Myosin, heavy polypeptide 2, fast muscle specific OS=Danio rerio GN=myhz2 PE=2 SV=1 - [Q6IQX1_DANRE]|Uncharacterized protein OS=Danio rerio GN=myhz1.1 PE=4 SV=1 - [F1Q4…	B8A561;B8A568;B8A569;Q6IQX1;F1Q4R7;A2BGX6;F1Q5K4;F1R6C7	N-Term(Dimethyl); K14(Dimethyl)	n0					4.03006e+06	3.50334	1.06596	1.49155	0.774344		57.38	0	2	822.429	1643.85	1.3057	86.511	OR3_110412_CP_JP_Z3.raw
LQEAEEQIEAVNSK	Uncharacterized protein OS=Danio rerio GN=myhz1.2 PE=4 SV=1 - [B8A561_DANRE]|Uncharacterized protein OS=Danio rerio GN=myhz1.1 PE=4 SV=1 - [B8A568_DANRE]|Uncharacterized protein OS=Danio rerio GN=myhz1.3 PE=4 SV=1 - [B8A569_DANRE]|Myosin, heavy polypeptide 2, fast muscle specific OS=Danio rerio GN=myhz2 PE=2 SV=1 - [Q6IQX1_DANRE]|Uncharacterized protein OS=Danio rerio GN=myhz1.1 PE=4 SV=1 - [F1Q4…	B8A561;B8A568;B8A569;Q6IQX1;F1Q4R7;A2BGX6;F1Q5K4;F1R6C7	N-Term(Dimethyl:2H(6)13C(2)); K14(Dimethyl:2H(6)13C(2))	n0					1.63063e+07	3.50334	1.06596	1.49155	0.774344		88.68	0	2	830.474	1659.94	1.51674	86.0208	OR3_110412_CP_JP_Z3.raw
QAFTQQIEELK	Uncharacterized protein OS=Danio rerio GN=myhz1.2 PE=4 SV=1 - [B8A561_DANRE]|Uncharacterized protein OS=Danio rerio GN=myhz1.1 PE=4 SV=1 - [B8A568_DANRE]|Uncharacterized protein OS=Danio rerio GN=myhz1.3 PE=4 SV=1 - [B8A569_DANRE]|Myosin, heavy polypeptide 2, fast muscle specific OS=Danio rerio GN=myhz2 PE=2 SV=1 - [Q6IQX1_DANRE]|Uncharacterized protein OS=Danio rerio GN=myhz1.1 PE=4 SV=1 - [F1Q4…	B8A561;B8A568;B8A569;Q6IQX1;F1Q4R7;A2BGX6;F1Q5K4;F1R6C7	N-Term(Dimethyl); K11(Dimethyl)	n0					1.36999e+06	4.13641	3.30854	1.76107	2.40342		33.12	0	2	695.883	1390.76	0.896943	125.028	OR3_110412_CP_JP_Zre3.raw
QAFTQQIEELK	Uncharacterized protein OS=Danio rerio GN=myhz1.2 PE=4 SV=1 - [B8A561_DANRE]|Uncharacterized protein OS=Danio rerio GN=myhz1.1 PE=4 SV=1 - [B8A568_DANRE]|Uncharacterized protein OS=Danio rerio GN=myhz1.3 PE=4 SV=1 - [B8A569_DANRE]|Myosin, heavy polypeptide 2, fast muscle specific OS=Danio rerio GN=myhz2 PE=2 SV=1 - [Q6IQX1_DANRE]|Uncharacterized protein OS=Danio rerio GN=myhz1.1 PE=4 SV=1 - [F1Q4…	B8A561;B8A568;B8A569;Q6IQX1;F1Q4R7;A2BGX6;F1Q5K4;F1R6C7	N-Term(Dimethyl:2H(4)); K11(Dimethyl:2H(4))	n0					6.94154e+06	4.13641	3.30854	1.76107	2.40342		28.17	0	2	699.907	1398.81	-0.53531	124.82	OR3_110412_CP_JP_Zre3.raw
QAFTQQIEELK	Uncharacterized protein OS=Danio rerio GN=myhz1.2 PE=4 SV=1 - [B8A561_DANRE]|Uncharacterized protein OS=Danio rerio GN=myhz1.1 PE=4 SV=1 - [B8A568_DANRE]|Uncharacterized protein OS=Danio rerio GN=myhz1.3 PE=4 SV=1 - [B8A569_DANRE]|Myosin, heavy polypeptide 2, fast muscle specific OS=Danio rerio GN=myhz2 PE=2 SV=1 - [Q6IQX1_DANRE]|Uncharacterized protein OS=Danio rerio GN=myhz1.1 PE=4 SV=1 - [F1Q4…	B8A561;B8A568;B8A569;Q6IQX1;F1Q4R7;A2BGX6;F1Q5K4;F1R6C7	N-Term(Dimethyl:2H(6)13C(2)); K11(Dimethyl:2H(6)13C(2))	n0					1.13372e+07	4.13641	3.30854	1.76107	2.40342		66.84	0	2	703.927	1406.85	0.543248	124.727	OR3_110412_CP_JP_Zre3.raw
LQEAEEQIEAVNSK	Uncharacterized protein OS=Danio rerio GN=myhz1.2 PE=4 SV=1 - [B8A561_DANRE]|Uncharacterized protein OS=Danio rerio GN=myhz1.1 PE=4 SV=1 - [B8A568_DANRE]|Uncharacterized protein OS=Danio rerio GN=myhz1.3 PE=4 SV=1 - [B8A569_DANRE]|Myosin, heavy polypeptide 2, fast muscle specific OS=Danio rerio GN=myhz2 PE=2 SV=1 - [Q6IQX1_DANRE]|Uncharacterized protein OS=Danio rerio GN=myhz1.1 PE=4 SV=1 - [F1Q4…	B8A561;B8A568;B8A569;Q6IQX1;F1Q4R7;A2BGX6;F1Q5K4;F1R6C7	N-Term(Dimethyl:2H(6)13C(2)); K14(Dimethyl:2H(6)13C(2))	n0					1.54231e+07	3.87795	1.33322	1.65103	0.968494		87.64	0	2	830.473	1659.94	0.781355	85.4334	OR3_110412_CP_JP_Zre3.raw
MVALLQEK	Uncharacterized protein OS=Danio rerio GN=myhz1.2 PE=4 SV=1 - [B8A561_DANRE]|Uncharacterized protein OS=Danio rerio GN=myhz1.1 PE=4 SV=1 - [B8A568_DANRE]|Uncharacterized protein OS=Danio rerio GN=myhz1.3 PE=4 SV=1 - [B8A569_DANRE]|Myosin, heavy polypeptide 2, fast muscle specific OS=Danio rerio GN=myhz2 PE=2 SV=1 - [Q6IQX1_DANRE]|Uncharacterized protein OS=Danio rerio GN=myhz1.1 PE=4 SV=1 - [F1Q4…	B8A561;B8A568;B8A569;Q6IQX1;F1Q4R7;A2BGX6;F1Q5K4;F1R6C7;F1QKP3;E7F668;E7EZ32;E7F7B9	N-Term(Dimethyl:2H(4)); M1(Oxidation); K8(Dimethyl:2H(4))	n0											23.55	0	2	506.321	1011.64	-0.350575	89.2136	OR3_110412_CP_JP_Z3.raw
MVALLQEK	Uncharacterized protein OS=Danio rerio GN=myhz1.2 PE=4 SV=1 - [B8A561_DANRE]|Uncharacterized protein OS=Danio rerio GN=myhz1.1 PE=4 SV=1 - [B8A568_DANRE]|Uncharacterized protein OS=Danio rerio GN=myhz1.3 PE=4 SV=1 - [B8A569_DANRE]|Myosin, heavy polypeptide 2, fast muscle specific OS=Danio rerio GN=myhz2 PE=2 SV=1 - [Q6IQX1_DANRE]|Uncharacterized protein OS=Danio rerio GN=myhz1.1 PE=4 SV=1 - [F1Q4…	B8A561;B8A568;B8A569;Q6IQX1;F1Q4R7;A2BGX6;F1Q5K4;F1R6C7;F1QKP3;E7F668;E7EZ32;E7F7B9	N-Term(Dimethyl:2H(6)13C(2)); M1(Oxidation); K8(Dimethyl:2H(6)13C(2))	n0					3.15134e+07	4.59185	1.08025	1.95498	0.784725		34.33	0	2	510.341	1019.67	-0.360381	89.0689	OR3_110412_CP_JP_Z3.raw
GGSMQTVSSQFR	Uncharacterized protein OS=Danio rerio GN=myhz1.2 PE=4 SV=1 - [B8A561_DANRE]|Uncharacterized protein OS=Danio rerio GN=myhz1.1 PE=4 SV=1 - [B8A568_DANRE]|Uncharacterized protein OS=Danio rerio GN=myhz1.3 PE=4 SV=1 - [B8A569_DANRE]|Myosin, heavy polypeptide 2, fast muscle specific OS=Danio rerio GN=myhz2 PE=2 SV=1 - [Q6IQX1_DANRE]|Uncharacterized protein OS=Danio rerio GN=myhz1.1 PE=4 SV=1 - [F1Q4…	B8A561;B8A568;B8A569;Q6IQX1;F1Q4R7;A2BGX6;F1Q5K4;F1R6C7;F1QKP3;E7F668;E7EZ32;E7F7B9;F1R174	N-Term(Dimethyl); M4(Oxidation)	n0					1.44717e+07	2.33395	1.07019	0.993675	0.777416		63.46	0	2	664.817	1328.63	0.278696	61.6105	OR3_110412_CP_JP_Z3.raw
GGSMQTVSSQFR	Uncharacterized protein OS=Danio rerio GN=myhz1.2 PE=4 SV=1 - [B8A561_DANRE]|Uncharacterized protein OS=Danio rerio GN=myhz1.1 PE=4 SV=1 - [B8A568_DANRE]|Uncharacterized protein OS=Danio rerio GN=myhz1.3 PE=4 SV=1 - [B8A569_DANRE]|Myosin, heavy polypeptide 2, fast muscle specific OS=Danio rerio GN=myhz2 PE=2 SV=1 - [Q6IQX1_DANRE]|Uncharacterized protein OS=Danio rerio GN=myhz1.1 PE=4 SV=1 - [F1Q4…	B8A561;B8A568;B8A569;Q6IQX1;F1Q4R7;A2BGX6;F1Q5K4;F1R6C7;F1QKP3;E7F668;E7EZ32;E7F7B9;F1R174	N-Term(Dimethyl:2H(6)13C(2)); M4(Oxidation)	n0					33109490	2.33395	1.07019	0.993675	0.777416		40.08	0	2	668.839	1336.67	-0.314674	61.46	OR3_110412_CP_JP_Z3.raw
GGSMQTVSSQFR	Uncharacterized protein OS=Danio rerio GN=myhz1.2 PE=4 SV=1 - [B8A561_DANRE]|Uncharacterized protein OS=Danio rerio GN=myhz1.1 PE=4 SV=1 - [B8A568_DANRE]|Uncharacterized protein OS=Danio rerio GN=myhz1.3 PE=4 SV=1 - [B8A569_DANRE]|Myosin, heavy polypeptide 2, fast muscle specific OS=Danio rerio GN=myhz2 PE=2 SV=1 - [Q6IQX1_DANRE]|Uncharacterized protein OS=Danio rerio GN=myhz1.1 PE=4 SV=1 - [F1Q4…	B8A561;B8A568;B8A569;Q6IQX1;F1Q4R7;A2BGX6;F1Q5K4;F1R6C7;F1QKP3;E7F668;E7EZ32;E7F7B9;F1R174	N-Term(Dimethyl); M4(Oxidation)	n0					1.34597e+07	2.36565	1.06417	1.00717	0.773046		64.68	0	2	664.817	1328.63	-0.364443	61.4677	OR3_110412_CP_JP_Zre3.raw
GGSMQTVSSQFR	Uncharacterized protein OS=Danio rerio GN=myhz1.2 PE=4 SV=1 - [B8A561_DANRE]|Uncharacterized protein OS=Danio rerio GN=myhz1.1 PE=4 SV=1 - [B8A568_DANRE]|Uncharacterized protein OS=Danio rerio GN=myhz1.3 PE=4 SV=1 - [B8A569_DANRE]|Myosin, heavy polypeptide 2, fast muscle specific OS=Danio rerio GN=myhz2 PE=2 SV=1 - [Q6IQX1_DANRE]|Uncharacterized protein OS=Danio rerio GN=myhz1.1 PE=4 SV=1 - [F1Q4…	B8A561;B8A568;B8A569;Q6IQX1;F1Q4R7;A2BGX6;F1Q5K4;F1R6C7;F1QKP3;E7F668;E7EZ32;E7F7B9;F1R174	N-Term(Dimethyl:2H(6)13C(2)); M4(Oxidation)	n0					3.18409e+07	2.36565	1.06417	1.00717	0.773046		76.02	0	2	668.839	1336.67	-0.132026	61.1838	OR3_110412_CP_JP_Zre3.raw
VTFQLPDER	Uncharacterized protein OS=Danio rerio GN=myhz1.2 PE=4 SV=1 - [B8A561_DANRE]|Uncharacterized protein OS=Danio rerio GN=myhz1.1 PE=4 SV=1 - [B8A568_DANRE]|Uncharacterized protein OS=Danio rerio GN=myhz1.3 PE=4 SV=1 - [B8A569_DANRE]|Myosin, heavy polypeptide 2, fast muscle specific OS=Danio rerio GN=myhz2 PE=2 SV=1 - [Q6IQX1_DANRE]|Uncharacterized protein OS=Danio rerio GN=myhz1.1 PE=4 SV=1 - [F1Q4…	B8A561;B8A568;B8A569;Q6IQX1;F1Q4R7;A2BGX6;F1Q5K4;F1R6C7;F1QKP3;E7F668;E7EZ32;E7F7B9;F1R174;E7F5W6	N-Term(Dimethyl:2H(6)13C(2))	n0					10763437	2.27069	1.02557	0.966746	0.745007		25.33	0	2	570.826	1140.64	-0.0269431	130.154	OR3_110412_CP_JP_Z3.raw
QREEQAEPDGTEEADK	Uncharacterized protein OS=Danio rerio GN=myhz1.2 PE=4 SV=1 - [B8A561_DANRE]|Uncharacterized protein OS=Danio rerio GN=myhz1.1 PE=4 SV=1 - [B8A568_DANRE]|Uncharacterized protein OS=Danio rerio GN=myhz1.3 PE=4 SV=1 - [B8A569_DANRE]|Myosin, heavy polypeptide 2, fast muscle specific OS=Danio rerio GN=myhz2 PE=2 SV=1 - [Q6IQX1_DANRE]|Uncharacterized protein OS=Danio rerio GN=myhz1.1 PE=4 SV=1 - [F1Q4…	B8A561;B8A568;B8A569;Q6IQX1;F1Q4R7;A2BGX6;F1Q5K4;F1R6C7;F1QKP3;E7F668;E7EZ32;E7F7B9;F1R174;E7F5W6	N-Term(Dimethyl:2H(4)); K16(Dimethyl:2H(4))	n0					1.29383e+07	3.49301	2.09904	1.48715	1.5248		32.35	1	3	632.641	1895.91	1.44354	40.1687	OR3_110412_CP_JP_Z3.raw
QREEQAEPDGTEEADK	Uncharacterized protein OS=Danio rerio GN=myhz1.2 PE=4 SV=1 - [B8A561_DANRE]|Uncharacterized protein OS=Danio rerio GN=myhz1.1 PE=4 SV=1 - [B8A568_DANRE]|Uncharacterized protein OS=Danio rerio GN=myhz1.3 PE=4 SV=1 - [B8A569_DANRE]|Myosin, heavy polypeptide 2, fast muscle specific OS=Danio rerio GN=myhz2 PE=2 SV=1 - [Q6IQX1_DANRE]|Uncharacterized protein OS=Danio rerio GN=myhz1.1 PE=4 SV=1 - [F1Q4…	B8A561;B8A568;B8A569;Q6IQX1;F1Q4R7;A2BGX6;F1Q5K4;F1R6C7;F1QKP3;E7F668;E7EZ32;E7F7B9;F1R174;E7F5W6	N-Term(Dimethyl:2H(6)13C(2)); K16(Dimethyl:2H(6)13C(2))	n0					2.1443e+07	3.49301	2.09904	1.48715	1.5248		37.05	1	3	635.321	1903.95	1.23837	40.1199	OR3_110412_CP_JP_Z3.raw
QREEQAEPDGTEEADK	Uncharacterized protein OS=Danio rerio GN=myhz1.2 PE=4 SV=1 - [B8A561_DANRE]|Uncharacterized protein OS=Danio rerio GN=myhz1.1 PE=4 SV=1 - [B8A568_DANRE]|Uncharacterized protein OS=Danio rerio GN=myhz1.3 PE=4 SV=1 - [B8A569_DANRE]|Myosin, heavy polypeptide 2, fast muscle specific OS=Danio rerio GN=myhz2 PE=2 SV=1 - [Q6IQX1_DANRE]|Uncharacterized protein OS=Danio rerio GN=myhz1.1 PE=4 SV=1 - [F1Q4…	B8A561;B8A568;B8A569;Q6IQX1;F1Q4R7;A2BGX6;F1Q5K4;F1R6C7;F1QKP3;E7F668;E7EZ32;E7F7B9;F1R174;E7F5W6	N-Term(Dimethyl); K16(Dimethyl)	n0					6.58645e+06	3.61676	2.21022	1.53983	1.60557		30.9	1	3	629.957	1887.86	0.179313	40.2913	OR3_110412_CP_JP_Zre3.raw
QREEQAEPDGTEEADK	Uncharacterized protein OS=Danio rerio GN=myhz1.2 PE=4 SV=1 - [B8A561_DANRE]|Uncharacterized protein OS=Danio rerio GN=myhz1.1 PE=4 SV=1 - [B8A568_DANRE]|Uncharacterized protein OS=Danio rerio GN=myhz1.3 PE=4 SV=1 - [B8A569_DANRE]|Myosin, heavy polypeptide 2, fast muscle specific OS=Danio rerio GN=myhz2 PE=2 SV=1 - [Q6IQX1_DANRE]|Uncharacterized protein OS=Danio rerio GN=myhz1.1 PE=4 SV=1 - [F1Q4…	B8A561;B8A568;B8A569;Q6IQX1;F1Q4R7;A2BGX6;F1Q5K4;F1R6C7;F1QKP3;E7F668;E7EZ32;E7F7B9;F1R174;E7F5W6	N-Term(Dimethyl:2H(4)); K16(Dimethyl:2H(4))	n0					1.45575e+07	3.61676	2.21022	1.53983	1.60557		54.77	1	3	632.64	1895.91	-0.101728	40.0908	OR3_110412_CP_JP_Zre3.raw
QREEQAEPDGTEEADK	Uncharacterized protein OS=Danio rerio GN=myhz1.2 PE=4 SV=1 - [B8A561_DANRE]|Uncharacterized protein OS=Danio rerio GN=myhz1.1 PE=4 SV=1 - [B8A568_DANRE]|Uncharacterized protein OS=Danio rerio GN=myhz1.3 PE=4 SV=1 - [B8A569_DANRE]|Myosin, heavy polypeptide 2, fast muscle specific OS=Danio rerio GN=myhz2 PE=2 SV=1 - [Q6IQX1_DANRE]|Uncharacterized protein OS=Danio rerio GN=myhz1.1 PE=4 SV=1 - [F1Q4…	B8A561;B8A568;B8A569;Q6IQX1;F1Q4R7;A2BGX6;F1Q5K4;F1R6C7;F1QKP3;E7F668;E7EZ32;E7F7B9;F1R174;E7F5W6	N-Term(Dimethyl:2H(6)13C(2)); K16(Dimethyl:2H(6)13C(2))	n0					2.38546e+07	3.61676	2.21022	1.53983	1.60557		35.14	1	3	635.32	1903.95	-0.204201	40.0847	OR3_110412_CP_JP_Zre3.raw
NTLMQSEIEELR	Uncharacterized protein OS=Danio rerio GN=myhz1.2 PE=4 SV=1 - [B8A561_DANRE]|Uncharacterized protein OS=Danio rerio GN=myhz1.1 PE=4 SV=1 - [B8A568_DANRE]|Uncharacterized protein OS=Danio rerio GN=myhz1.3 PE=4 SV=1 - [B8A569_DANRE]|Myosin, heavy polypeptide 2, fast muscle specific OS=Danio rerio GN=myhz2 PE=2 SV=1 - [Q6IQX1_DANRE]|Uncharacterized protein OS=Danio rerio GN=myhz1.1 PE=4 SV=1 - [F1Q4…	B8A561;B8A568;B8A569;Q6IQX1;F1Q4R7;A2BGX6;F1Q5K4;F1R6C7;F1QNV2;F1QT80;E7FAD0	N-Term(Dimethyl); M4(Oxidation)	n0					8.00045e+06	1.51417	1.31057	0.644658	0.95204		53.97	0	2	753.878	1506.75	0.626537	110.445	OR3_110412_CP_JP_Z3.raw
NTLMQSEIEELR	Uncharacterized protein OS=Danio rerio GN=myhz1.2 PE=4 SV=1 - [B8A561_DANRE]|Uncharacterized protein OS=Danio rerio GN=myhz1.1 PE=4 SV=1 - [B8A568_DANRE]|Uncharacterized protein OS=Danio rerio GN=myhz1.3 PE=4 SV=1 - [B8A569_DANRE]|Myosin, heavy polypeptide 2, fast muscle specific OS=Danio rerio GN=myhz2 PE=2 SV=1 - [Q6IQX1_DANRE]|Uncharacterized protein OS=Danio rerio GN=myhz1.1 PE=4 SV=1 - [F1Q4…	B8A561;B8A568;B8A569;Q6IQX1;F1Q4R7;A2BGX6;F1Q5K4;F1R6C7;F1QNV2;F1QT80;E7FAD0	N-Term(Dimethyl:2H(6)13C(2)); M4(Oxidation)	n0					1.85842e+07						58.57	0	2	757.9	1514.79	1.06812	110.676	OR3_110412_CP_JP_Z3.raw
NTLMQSEIEELR	Uncharacterized protein OS=Danio rerio GN=myhz1.2 PE=4 SV=1 - [B8A561_DANRE]|Uncharacterized protein OS=Danio rerio GN=myhz1.1 PE=4 SV=1 - [B8A568_DANRE]|Uncharacterized protein OS=Danio rerio GN=myhz1.3 PE=4 SV=1 - [B8A569_DANRE]|Myosin, heavy polypeptide 2, fast muscle specific OS=Danio rerio GN=myhz2 PE=2 SV=1 - [Q6IQX1_DANRE]|Uncharacterized protein OS=Danio rerio GN=myhz1.1 PE=4 SV=1 - [F1Q4…	B8A561;B8A568;B8A569;Q6IQX1;F1Q4R7;A2BGX6;F1Q5K4;F1R6C7;F1QNV2;F1QT80;E7FAD0	N-Term(Dimethyl); M4(Oxidation)	n0					5.61527e+06	3.99683	1.5872	1.70165	1.15299		37.95	0	2	753.878	1506.75	0.545521	110.232	OR3_110412_CP_JP_Zre3.raw
NTLMQSEIEELR	Uncharacterized protein OS=Danio rerio GN=myhz1.2 PE=4 SV=1 - [B8A561_DANRE]|Uncharacterized protein OS=Danio rerio GN=myhz1.1 PE=4 SV=1 - [B8A568_DANRE]|Uncharacterized protein OS=Danio rerio GN=myhz1.3 PE=4 SV=1 - [B8A569_DANRE]|Myosin, heavy polypeptide 2, fast muscle specific OS=Danio rerio GN=myhz2 PE=2 SV=1 - [Q6IQX1_DANRE]|Uncharacterized protein OS=Danio rerio GN=myhz1.1 PE=4 SV=1 - [F1Q4…	B8A561;B8A568;B8A569;Q6IQX1;F1Q4R7;A2BGX6;F1Q5K4;F1R6C7;F1QNV2;F1QT80;E7FAD0	N-Term(Dimethyl:2H(6)13C(2)); M4(Oxidation)	n0					2.14086e+07	3.99683	1.5872	1.70165	1.15299		37.3	0	2	757.901	1514.79	1.79339	110.504	OR3_110412_CP_JP_Zre3.raw
RQSEEAEEQANSHLSK	Uncharacterized protein OS=Danio rerio GN=myhz1.2 PE=4 SV=1 - [B8A561_DANRE]|Uncharacterized protein OS=Danio rerio GN=myhz1.1 PE=4 SV=1 - [B8A568_DANRE]|Uncharacterized protein OS=Danio rerio GN=myhz1.3 PE=4 SV=1 - [B8A569_DANRE]|Myosin, heavy polypeptide 2, fast muscle specific OS=Danio rerio GN=myhz2 PE=2 SV=1 - [Q6IQX1_DANRE]|Uncharacterized protein OS=Danio rerio GN=myhz1.1 PE=4 SV=1 - [F1Q4…	B8A561;B8A568;B8A569;Q6IQX1;F1Q4R7;A2BGX6;F1Q5K4;F1R6C7;F1QNV2;F1QT80;E7FAD0;F1QAF1;F1QT59	N-Term(Dimethyl:2H(6)13C(2)); K16(Dimethyl:2H(6)13C(2))	n0					8.14855e+06	4.21675	1.31361	1.79528	0.954248		46.59	1	3	639.007	1915.01	-0.671372	44.1067	OR3_110412_CP_JP_Z3.raw
RQIEEEVK	Uncharacterized protein OS=Danio rerio GN=myhz1.2 PE=4 SV=1 - [B8A561_DANRE]|Uncharacterized protein OS=Danio rerio GN=myhz1.1 PE=4 SV=1 - [B8A568_DANRE]|Uncharacterized protein OS=Danio rerio GN=myhz1.3 PE=4 SV=1 - [B8A569_DANRE]|Myosin, heavy polypeptide 2, fast muscle specific OS=Danio rerio GN=myhz2 PE=2 SV=1 - [Q6IQX1_DANRE]|Uncharacterized protein OS=Danio rerio GN=myhz1.1 PE=4 SV=1 - [F1Q4…	B8A561;B8A568;B8A569;Q6IQX1;F1Q4R7;A2BGX6;F1Q5K4;F1R6C7;F1QVX3	N-Term(Dimethyl:2H(6)13C(2)); K8(Dimethyl:2H(6)13C(2))	n0					4.90962e+06	2.41078	1.43773	1.02639	1.04441		22.58	1	2	551.855	1102.7	-1.32128	44.9897	OR3_110412_CP_JP_Z3.raw
RQIEEEVK	Uncharacterized protein OS=Danio rerio GN=myhz1.2 PE=4 SV=1 - [B8A561_DANRE]|Uncharacterized protein OS=Danio rerio GN=myhz1.1 PE=4 SV=1 - [B8A568_DANRE]|Uncharacterized protein OS=Danio rerio GN=myhz1.3 PE=4 SV=1 - [B8A569_DANRE]|Myosin, heavy polypeptide 2, fast muscle specific OS=Danio rerio GN=myhz2 PE=2 SV=1 - [Q6IQX1_DANRE]|Uncharacterized protein OS=Danio rerio GN=myhz1.1 PE=4 SV=1 - [F1Q4…	B8A561;B8A568;B8A569;Q6IQX1;F1Q4R7;A2BGX6;F1Q5K4;F1R6C7;F1QVX3	N-Term(Dimethyl:2H(6)13C(2)); K8(Dimethyl:2H(6)13C(2))	n0					3.23912e+07	3.02766	1.78986	1.28902	1.30021		31.2	1	3	368.24	1102.7	0.576114	44.8438	OR3_110412_CP_JP_Zre3.raw
QINDLSAQR	Uncharacterized protein OS=Danio rerio GN=myhz1.1 PE=4 SV=1 - [B8A568_DANRE]|Uncharacterized protein OS=Danio rerio GN=myhz1.3 PE=4 SV=1 - [B8A569_DANRE]|Myosin, heavy polypeptide 2, fast muscle specific OS=Danio rerio GN=myhz2 PE=2 SV=1 - [Q6IQX1_DANRE]|Uncharacterized protein OS=Danio rerio GN=myhz1.1 PE=4 SV=1 - [F1Q4R7_DANRE]|Uncharacterized protein OS=Danio rerio GN=myhc4 PE=4 SV=1 - [A2BGX6…	B8A568;B8A569;Q6IQX1;F1Q4R7;A2BGX6;F1Q5K4;F1R6C7	N-Term(Dimethyl:2H(6)13C(2))	n0					1.41056e+06	3.19239	1.59239	1.35916	1.15676		27.58	0	2	540.812	1080.62	-1.93631	58.5383	OR3_110412_CP_JP_Zre2.raw
QINDLSAQR	Uncharacterized protein OS=Danio rerio GN=myhz1.1 PE=4 SV=1 - [B8A568_DANRE]|Uncharacterized protein OS=Danio rerio GN=myhz1.3 PE=4 SV=1 - [B8A569_DANRE]|Myosin, heavy polypeptide 2, fast muscle specific OS=Danio rerio GN=myhz2 PE=2 SV=1 - [Q6IQX1_DANRE]|Uncharacterized protein OS=Danio rerio GN=myhz1.1 PE=4 SV=1 - [F1Q4R7_DANRE]|Uncharacterized protein OS=Danio rerio GN=myhc4 PE=4 SV=1 - [A2BGX6…	B8A568;B8A569;Q6IQX1;F1Q4R7;A2BGX6;F1Q5K4;F1R6C7	N-Term(Dimethyl:2H(6)13C(2))	n0					6.93001e+07	2.66369	1.32417	1.13406	0.961918		26.61	0	2	540.813	1080.62	-0.91964	57.3642	OR3_110412_CP_JP_Zre3.raw
ASSGLLYPLER	Uncharacterized protein OS=Danio rerio GN=ssrp1b PE=4 SV=1 - [B8A5B7_DANRE]|Uncharacterized protein OS=Danio rerio GN=ssrp1b PE=4 SV=1 - [F6NLJ7_DANRE]|Uncharacterized protein OS=Danio rerio GN=ssrp1a PE=2 SV=1 - [F1QEB4_DANRE]|Uncharacterized protein OS=Danio rerio GN=ssrp1b PE=4 SV=1 - [E7FB41_DANRE]|Uncharacterized protein OS=Danio rerio GN=ssrp1a PE=2 SV=1 - [E9QCL4_DANRE]|Uncharacterized pro…	B8A5B7;F6NLJ7;F1QEB4;E7FB41;E9QCL4;F1QYC1	N-Term(Dimethyl:2H(6)13C(2))	n0					4.85117e+06	6.91434	5.52167	2.94377	4.01111		44.17	0	2	621.368	1241.73	0.897414	137.823	OR3_110412_CP_JP_Z3.raw
ASSGLLYPLER	Uncharacterized protein OS=Danio rerio GN=ssrp1b PE=4 SV=1 - [B8A5B7_DANRE]|Uncharacterized protein OS=Danio rerio GN=ssrp1b PE=4 SV=1 - [F6NLJ7_DANRE]|Uncharacterized protein OS=Danio rerio GN=ssrp1a PE=2 SV=1 - [F1QEB4_DANRE]|Uncharacterized protein OS=Danio rerio GN=ssrp1b PE=4 SV=1 - [E7FB41_DANRE]|Uncharacterized protein OS=Danio rerio GN=ssrp1a PE=2 SV=1 - [E9QCL4_DANRE]|Uncharacterized pro…	B8A5B7;F6NLJ7;F1QEB4;E7FB41;E9QCL4;F1QYC1	N-Term(Dimethyl:2H(6)13C(2))	n0					1.81234e+06	1.84984	1.45482	0.787568	1.05683		21.11	0	2	621.369	1241.73	1.29064	138.1	OR3_110412_CP_JP_Zre3.raw
SGEGEPVGAGDVTQK	Uncharacterized protein OS=Danio rerio GN=ssbp1 PE=4 SV=1 - [B8A5I7_DANRE]	B8A5I7	N-Term(Dimethyl:2H(6)13C(2)); K15(Dimethyl:2H(6)13C(2))	n0					7.65488e+06	2.23154	0.592865	0.950075	0.430675		54.05	0	2	751.917	1502.83	-0.328411	55.2856	OR3_110412_CP_JP_Zre3.raw
GLAQPIR	Uncharacterized protein OS=Danio rerio GN=gstm PE=4 SV=1 - [B8JIS8_DANRE]	B8JIS8	N-Term(Dimethyl:2H(6)13C(2))	n0					3.17311e+07	2.16211	1.30655	0.920516	0.94912		23.79	0	2	395.77	790.533	0.219109	63.0182	OR3_110412_CP_JP_Z3.raw
LLLEYTGTK	Uncharacterized protein OS=Danio rerio GN=gstm PE=4 SV=1 - [B8JIS8_DANRE]	B8JIS8	N-Term(Dimethyl:2H(6)13C(2)); K9(Dimethyl:2H(6)13C(2))	n0					2.10759e+07	1.98247	1.17433	0.844033	0.853071		25.79	0	2	555.373	1109.74	-0.925076	116.224	OR3_110412_CP_JP_Z3.raw
QFSDFLGDRK	Uncharacterized protein OS=Danio rerio GN=gstm PE=4 SV=1 - [B8JIS8_DANRE]	B8JIS8	N-Term(Dimethyl:2H(4)); K10(Dimethyl:2H(4))	n0					1.51836e+07	2.52515	1.39236	1.07508	1.01145		22.85	1	3	426.243	1276.71	-0.341396	109.522	OR3_110412_CP_JP_Z3.raw
FYTCGEAPNYDK	Uncharacterized protein OS=Danio rerio GN=gstm PE=4 SV=1 - [B8JIS8_DANRE]	B8JIS8	N-Term(Dimethyl:2H(6)13C(2)); C4(Carbamidomethyl); K12(Dimethyl:2H(6)13C(2))	n0					1.15241e+07	3.51186	1.19148	1.49517	0.865524		31.46	0	2	768.885	1536.76	0.486256	76.47	OR3_110412_CP_JP_Z3.raw
GLAQPIR	Uncharacterized protein OS=Danio rerio GN=gstm PE=4 SV=1 - [B8JIS8_DANRE]	B8JIS8	N-Term(Dimethyl:2H(6)13C(2))	n0					718123						23.75	0	2	395.77	790.533	0.0646937	64.4854	OR3_110412_CP_JP_Zre2.raw
GLAQPIR	Uncharacterized protein OS=Danio rerio GN=gstm PE=4 SV=1 - [B8JIS8_DANRE]	B8JIS8	N-Term(Dimethyl:2H(6)13C(2))	n0					3.2405e+07	2.3145	1.32703	0.985396	0.963992		31.67	0	2	395.77	790.532	-0.939006	62.9229	OR3_110412_CP_JP_Zre3.raw
FYTCGEAPNYDK	Uncharacterized protein OS=Danio rerio GN=gstm PE=4 SV=1 - [B8JIS8_DANRE]	B8JIS8	N-Term(Dimethyl:2H(6)13C(2)); C4(Carbamidomethyl); K12(Dimethyl:2H(6)13C(2))	n0					1.37894e+07	2.52866	1.09082	1.07657	0.792407		22.55	0	2	768.884	1536.76	-0.387512	75.871	OR3_110412_CP_JP_Zre3.raw
QLCTGQPGYGYK	Uncharacterized protein OS=Danio rerio GN=ppiaa PE=2 SV=1 - [B8JKN6_DANRE]	B8JKN6	N-Term(Dimethyl); C3(Carbamidomethyl); K12(Dimethyl)	n0					2.2838e+07	2.58335	1.27455	1.09986	0.925871		30.13	0	2	714.353	1427.7	-0.0975716	75.063	OR3_110412_CP_JP_Z3.raw
QLCTGQPGYGYK	Uncharacterized protein OS=Danio rerio GN=ppiaa PE=2 SV=1 - [B8JKN6_DANRE]	B8JKN6	N-Term(Dimethyl:2H(4)); C3(Carbamidomethyl); K12(Dimethyl:2H(4))	n0					2.91082e+07	2.58335	1.27455	1.09986	0.925871		27.06	0	2	718.378	1435.75	0.383087	75.0108	OR3_110412_CP_JP_Z3.raw
QLCTGQPGYGYK	Uncharacterized protein OS=Danio rerio GN=ppiaa PE=2 SV=1 - [B8JKN6_DANRE]	B8JKN6	N-Term(Dimethyl); C3(Carbamidomethyl); K12(Dimethyl)	n0					2.58936e+07						28.81	0	2	714.354	1427.7	1.27045	74.4143	OR3_110412_CP_JP_Zre3.raw
VFFDLTAGGSPVGR	Uncharacterized protein OS=Danio rerio GN=ppiaa PE=2 SV=1 - [B8JKN6_DANRE]	B8JKN6	N-Term(Dimethyl:2H(6)13C(2))	n0					6.41612e+06	2.95252	2.13222	1.25703	1.54891		43.34	0	2	729.912	1458.82	2.63568	148.257	OR3_110412_CP_JP_Zre3.raw
FADENFNLK	Uncharacterized protein OS=Danio rerio GN=ppiaa PE=2 SV=1 - [B8JKN6_DANRE]|Uncharacterized protein OS=Danio rerio GN=ppiaa PE=2 SV=1 - [B8JKN7_DANRE]	B8JKN6;B8JKN7	N-Term(Dimethyl:2H(6)13C(2)); K9(Dimethyl:2H(6)13C(2))	n0					2.20792e+08	2.90505	1.10732	1.23682	0.804389		37.78	0	2	585.342	1169.68	-0.567523	115.876	OR3_110412_CP_JP_Z3.raw
FADENFNLK	Uncharacterized protein OS=Danio rerio GN=ppiaa PE=2 SV=1 - [B8JKN6_DANRE]|Uncharacterized protein OS=Danio rerio GN=ppiaa PE=2 SV=1 - [B8JKN7_DANRE]	B8JKN6;B8JKN7	N-Term(Dimethyl:2H(6)13C(2)); K9(Dimethyl:2H(6)13C(2))	n0					1.689e+08	3.00778	1.00544	1.28056	0.730382		39.8	0	2	585.343	1169.68	0.476101	115.439	OR3_110412_CP_JP_Zre3.raw
GDNPGISIGDIAK	Uncharacterized protein OS=Danio rerio GN=hmgb2a PE=2 SV=1 - [B8JL29_DANRE]|Uncharacterized protein OS=Danio rerio GN=hmgb2a PE=2 SV=1 - [B8JL30_DANRE]	B8JL29;B8JL30	N-Term(Dimethyl); K13(Dimethyl)	n0					1.89995e+07	1.70365	1.04666	0.725329	0.760327		53.7	0	2	656.859	1312.71	-0.123723	122.003	OR3_110412_CP_JP_Z3.raw
GDNPGISIGDIAK	Uncharacterized protein OS=Danio rerio GN=hmgb2a PE=2 SV=1 - [B8JL29_DANRE]|Uncharacterized protein OS=Danio rerio GN=hmgb2a PE=2 SV=1 - [B8JL30_DANRE]	B8JL29;B8JL30	N-Term(Dimethyl:2H(4)); K13(Dimethyl:2H(4))	n0					2.05259e+07	1.70365	1.04666	0.725329	0.760327		26.2	0	2	660.885	1320.76	0.583791	121.799	OR3_110412_CP_JP_Z3.raw
GDNPGISIGDIAK	Uncharacterized protein OS=Danio rerio GN=hmgb2a PE=2 SV=1 - [B8JL29_DANRE]|Uncharacterized protein OS=Danio rerio GN=hmgb2a PE=2 SV=1 - [B8JL30_DANRE]	B8JL29;B8JL30	N-Term(Dimethyl:2H(6)13C(2)); K13(Dimethyl:2H(6)13C(2))	n0					8.12539e+06						32.66	0	2	664.903	1328.8	-0.853295	121.65	OR3_110412_CP_JP_Z3.raw
GDNPGISIGDIAK	Uncharacterized protein OS=Danio rerio GN=hmgb2a PE=2 SV=1 - [B8JL29_DANRE]|Uncharacterized protein OS=Danio rerio GN=hmgb2a PE=2 SV=1 - [B8JL30_DANRE]	B8JL29;B8JL30	N-Term(Dimethyl:2H(6)13C(2)); K13(Dimethyl:2H(6)13C(2))	n0					32878563	1.70365	1.04666	0.725329	0.760327		47.06	0	2	664.904	1328.8	0.432817	122.665	OR3_110412_CP_JP_Z3.raw
GDNPGISIGDIAK	Uncharacterized protein OS=Danio rerio GN=hmgb2a PE=2 SV=1 - [B8JL29_DANRE]|Uncharacterized protein OS=Danio rerio GN=hmgb2a PE=2 SV=1 - [B8JL30_DANRE]	B8JL29;B8JL30	N-Term(Dimethyl); K13(Dimethyl)	n0					8.19662e+06						44.03	0	2	656.858	1312.71	-1.61158	122.244	OR3_110412_CP_JP_Zre3.raw
GDNPGISIGDIAK	Uncharacterized protein OS=Danio rerio GN=hmgb2a PE=2 SV=1 - [B8JL29_DANRE]|Uncharacterized protein OS=Danio rerio GN=hmgb2a PE=2 SV=1 - [B8JL30_DANRE]	B8JL29;B8JL30	N-Term(Dimethyl:2H(4)); K13(Dimethyl:2H(4))	n0					2.63553e+06						29.89	0	2	660.884	1320.76	0.306519	122.079	OR3_110412_CP_JP_Zre3.raw
GDNPGISIGDIAK	Uncharacterized protein OS=Danio rerio GN=hmgb2a PE=2 SV=1 - [B8JL29_DANRE]|Uncharacterized protein OS=Danio rerio GN=hmgb2a PE=2 SV=1 - [B8JL30_DANRE]	B8JL29;B8JL30	N-Term(Dimethyl:2H(6)13C(2)); K13(Dimethyl:2H(6)13C(2))	n0					1.85064e+07	1.85212	1.05464	0.788539	0.766124		43.5	0	2	664.903	1328.8	-0.0265087	122.861	OR3_110412_CP_JP_Zre3.raw
GDNPGISIGDIAK	Uncharacterized protein OS=Danio rerio GN=hmgb2a PE=2 SV=1 - [B8JL29_DANRE]|Uncharacterized protein OS=Danio rerio GN=hmgb2a PE=2 SV=1 - [B8JL30_DANRE]	B8JL29;B8JL30	N-Term(Dimethyl:2H(6)13C(2)); K13(Dimethyl:2H(6)13C(2))	n0					5773867						27.5	0	2	664.905	1328.8	2.27011	121.855	OR3_110412_CP_JP_Zre3.raw
NPGTSVNFSEFSK	Uncharacterized protein OS=Danio rerio GN=hmgb2a PE=2 SV=1 - [B8JL29_DANRE]|Uncharacterized protein OS=Danio rerio GN=hmgb2a PE=2 SV=1 - [B8JL30_DANRE]|Uncharacterized protein OS=Danio rerio GN=hmgb2a PE=2 SV=1 - [B8JL31_DANRE]	B8JL29;B8JL30;B8JL31	N-Term(Dimethyl); K13(Dimethyl)	n0					1.7725e+07	1.56313	1.03969	0.6655	0.755263		23.75	0	2	735.367	1469.73	0.303023	122.039	OR3_110412_CP_JP_Z3.raw
NPGTSVNFSEFSK	Uncharacterized protein OS=Danio rerio GN=hmgb2a PE=2 SV=1 - [B8JL29_DANRE]|Uncharacterized protein OS=Danio rerio GN=hmgb2a PE=2 SV=1 - [B8JL30_DANRE]|Uncharacterized protein OS=Danio rerio GN=hmgb2a PE=2 SV=1 - [B8JL31_DANRE]	B8JL29;B8JL30;B8JL31	N-Term(Dimethyl:2H(4)); K13(Dimethyl:2H(4))	n0					1.84286e+07	1.56313	1.03969	0.6655	0.755263		25.1	0	2	739.393	1477.78	0.685225	121.781	OR3_110412_CP_JP_Z3.raw
NPGTSVNFSEFSK	Uncharacterized protein OS=Danio rerio GN=hmgb2a PE=2 SV=1 - [B8JL29_DANRE]|Uncharacterized protein OS=Danio rerio GN=hmgb2a PE=2 SV=1 - [B8JL30_DANRE]|Uncharacterized protein OS=Danio rerio GN=hmgb2a PE=2 SV=1 - [B8JL31_DANRE]	B8JL29;B8JL30;B8JL31	N-Term(Dimethyl:2H(6)13C(2)); K13(Dimethyl:2H(6)13C(2))	n0					27706492	1.56313	1.03969	0.6655	0.755263		46.37	0	2	743.412	1485.82	0.878285	121.591	OR3_110412_CP_JP_Z3.raw
NPGTSVNFSEFSK	Uncharacterized protein OS=Danio rerio GN=hmgb2a PE=2 SV=1 - [B8JL29_DANRE]|Uncharacterized protein OS=Danio rerio GN=hmgb2a PE=2 SV=1 - [B8JL30_DANRE]|Uncharacterized protein OS=Danio rerio GN=hmgb2a PE=2 SV=1 - [B8JL31_DANRE]	B8JL29;B8JL30;B8JL31	N-Term(Dimethyl); K13(Dimethyl)	n0					1.42231e+07	2.02066	1.26016	0.860293	0.915417		24.04	0	2	735.368	1469.73	0.967474	121.696	OR3_110412_CP_JP_Zre3.raw
NPGTSVNFSEFSK	Uncharacterized protein OS=Danio rerio GN=hmgb2a PE=2 SV=1 - [B8JL29_DANRE]|Uncharacterized protein OS=Danio rerio GN=hmgb2a PE=2 SV=1 - [B8JL30_DANRE]|Uncharacterized protein OS=Danio rerio GN=hmgb2a PE=2 SV=1 - [B8JL31_DANRE]	B8JL29;B8JL30;B8JL31	N-Term(Dimethyl:2H(4)); K13(Dimethyl:2H(4))	n0					1.78242e+07	2.02066	1.26016	0.860293	0.915417		46.71	0	2	739.393	1477.78	0.767829	121.663	OR3_110412_CP_JP_Zre3.raw
NPGTSVNFSEFSK	Uncharacterized protein OS=Danio rerio GN=hmgb2a PE=2 SV=1 - [B8JL29_DANRE]|Uncharacterized protein OS=Danio rerio GN=hmgb2a PE=2 SV=1 - [B8JL30_DANRE]|Uncharacterized protein OS=Danio rerio GN=hmgb2a PE=2 SV=1 - [B8JL31_DANRE]	B8JL29;B8JL30;B8JL31	N-Term(Dimethyl:2H(6)13C(2)); K13(Dimethyl:2H(6)13C(2))	n0					28209528	2.02066	1.26016	0.860293	0.915417		42.27	0	2	743.413	1485.82	1.86417	121.41	OR3_110412_CP_JP_Zre3.raw
TSQNVPDLVK	Uncharacterized protein OS=Danio rerio GN=tfa PE=2 SV=1 - [B8JL43_DANRE]|Uncharacterized protein OS=Danio rerio GN=tfa PE=2 SV=1 - [F1R858_DANRE]	B8JL43;F1R858	N-Term(Dimethyl:2H(6)13C(2)); K10(Dimethyl:2H(6)13C(2))	n0					1.02115e+07	4.17473	1.9062	1.77738	1.38472		37.24	0	2	586.876	1172.75	-0.296938	86.0863	OR3_110412_CP_JP_Z3.raw
YLAEVATGDEK	Uncharacterized protein OS=Danio rerio GN=ywhaz PE=4 SV=1 - [B8JLJ3_DANRE]	B8JLJ3	N-Term(Dimethyl:2H(6)13C(2)); K11(Dimethyl:2H(6)13C(2))	n0					2.6171e+07	2.00894	1.02728	0.855305	0.746249		27.28	0	2	634.371	1267.73	-1.04347	70.6656	OR3_110412_CP_JP_Z3.raw
STSPAESQVFYLK	Uncharacterized protein OS=Danio rerio GN=ywhaz PE=4 SV=1 - [B8JLJ3_DANRE]	B8JLJ3	N-Term(Dimethyl:2H(4)); K13(Dimethyl:2H(4))	n0					7.70359e+06	4.03316	2.2539	1.71711	1.6373		57.12	0	2	760.926	1520.85	0.453177	127.787	OR3_110412_CP_JP_Z3.raw
STSPAESQVFYLK	Uncharacterized protein OS=Danio rerio GN=ywhaz PE=4 SV=1 - [B8JLJ3_DANRE]	B8JLJ3	N-Term(Dimethyl:2H(6)13C(2)); K13(Dimethyl:2H(6)13C(2))	n0					1.4086e+07	4.03316	2.2539	1.71711	1.6373		29.68	0	2	764.946	1528.88	1.12107	127.659	OR3_110412_CP_JP_Z3.raw
YLAEVATGDEK	Uncharacterized protein OS=Danio rerio GN=ywhaz PE=4 SV=1 - [B8JLJ3_DANRE]	B8JLJ3	N-Term(Dimethyl:2H(6)13C(2)); K11(Dimethyl:2H(6)13C(2))	n0					26986089	2.00352	0.467569	0.852996	0.339656		37.45	0	2	634.372	1267.74	0.689752	70.2964	OR3_110412_CP_JP_Zre3.raw
STSPAESQVFYLK	Uncharacterized protein OS=Danio rerio GN=ywhaz PE=4 SV=1 - [B8JLJ3_DANRE]	B8JLJ3	N-Term(Dimethyl:2H(4)); K13(Dimethyl:2H(4))	n0					5.99798e+06	2.3478	1.74981	0.999573	1.27112		26.21	0	2	760.926	1520.84	-0.0284112	127.637	OR3_110412_CP_JP_Zre3.raw
STSPAESQVFYLK	Uncharacterized protein OS=Danio rerio GN=ywhaz PE=4 SV=1 - [B8JLJ3_DANRE]	B8JLJ3	N-Term(Dimethyl:2H(6)13C(2)); K13(Dimethyl:2H(6)13C(2))	n0					8.04774e+06	2.3478	1.74981	0.999573	1.27112		26.95	0	2	764.945	1528.88	-0.555623	127.496	OR3_110412_CP_JP_Zre3.raw
EGLEIQDVR	Uncharacterized protein OS=Danio rerio GN=ncl PE=4 SV=1 - [E7EY75_DANRE]|Uncharacterized protein OS=Danio rerio GN=ncl PE=2 SV=1 - [F1R6L6_DANRE]|Uncharacterized protein OS=Danio rerio GN=ncl PE=2 SV=1 - [B8JLQ3_DANRE]	E7EY75;F1R6L6;B8JLQ3	N-Term(Dimethyl)	n0					2.02462e+07	2.47899	0.975092	1.05543	0.708336		26.2	0	2	543.794	1086.58	0.679391	100.699	OR3_110412_CP_JP_Zre3.raw
EIFDQAVDIR	Uncharacterized protein OS=Danio rerio GN=ncl PE=4 SV=1 - [E7EY75_DANRE]|Uncharacterized protein OS=Danio rerio GN=ncl PE=2 SV=1 - [F1R6L6_DANRE]|Uncharacterized protein OS=Danio rerio GN=ncl PE=2 SV=1 - [B8JLQ3_DANRE]|Uncharacterized protein OS=Danio rerio GN=ncl PE=2 SV=1 - [E9QB18_DANRE]	E7EY75;F1R6L6;B8JLQ3;E9QB18	N-Term(Dimethyl:2H(6)13C(2))	n0					2.16014e+07	1.98335	1.00583	0.844407	0.730667		44.46	0	2	621.35	1241.69	0.203674	124.165	OR3_110412_CP_JP_Z3.raw
EAMDDGEIDGNK	Uncharacterized protein OS=Danio rerio GN=ncl PE=4 SV=1 - [E7EY75_DANRE]|Uncharacterized protein OS=Danio rerio GN=ncl PE=2 SV=1 - [F1R6L6_DANRE]|Uncharacterized protein OS=Danio rerio GN=ncl PE=2 SV=1 - [B8JLQ3_DANRE]|Uncharacterized protein OS=Danio rerio GN=ncl PE=2 SV=1 - [E9QB18_DANRE]	E7EY75;F1R6L6;B8JLQ3;E9QB18	N-Term(Dimethyl); M3(Oxidation); K12(Dimethyl)	n0					6.79797e+06	1.94114	0.972313	0.82644	0.706317		62.26	0	2	683.296	1365.58	-0.10872	45.1354	OR3_110412_CP_JP_Z3.raw
GLSDDTTDQTLK	Uncharacterized protein OS=Danio rerio GN=ncl PE=4 SV=1 - [E7EY75_DANRE]|Uncharacterized protein OS=Danio rerio GN=ncl PE=2 SV=1 - [F1R6L6_DANRE]|Uncharacterized protein OS=Danio rerio GN=ncl PE=2 SV=1 - [B8JLQ3_DANRE]|Uncharacterized protein OS=Danio rerio GN=ncl PE=2 SV=1 - [E9QB18_DANRE]	E7EY75;F1R6L6;B8JLQ3;E9QB18	N-Term(Dimethyl:2H(6)13C(2)); K12(Dimethyl:2H(6)13C(2))	n0					3.9239e+07						52.63	0	2	683.388	1365.77	-0.286605	65.6895	OR3_110412_CP_JP_Z3.raw
EAMDDGEIDGNK	Uncharacterized protein OS=Danio rerio GN=ncl PE=4 SV=1 - [E7EY75_DANRE]|Uncharacterized protein OS=Danio rerio GN=ncl PE=2 SV=1 - [F1R6L6_DANRE]|Uncharacterized protein OS=Danio rerio GN=ncl PE=2 SV=1 - [B8JLQ3_DANRE]|Uncharacterized protein OS=Danio rerio GN=ncl PE=2 SV=1 - [E9QB18_DANRE]	E7EY75;F1R6L6;B8JLQ3;E9QB18	N-Term(Dimethyl:2H(4)); M3(Oxidation); K12(Dimethyl:2H(4))	n0					6.58355e+06	1.94114	0.972313	0.82644	0.706317		66.11	0	2	687.321	1373.63	-0.0505944	45.2526	OR3_110412_CP_JP_Z3.raw
EAMDDGEIDGNK	Uncharacterized protein OS=Danio rerio GN=ncl PE=4 SV=1 - [E7EY75_DANRE]|Uncharacterized protein OS=Danio rerio GN=ncl PE=2 SV=1 - [F1R6L6_DANRE]|Uncharacterized protein OS=Danio rerio GN=ncl PE=2 SV=1 - [B8JLQ3_DANRE]|Uncharacterized protein OS=Danio rerio GN=ncl PE=2 SV=1 - [E9QB18_DANRE]	E7EY75;F1R6L6;B8JLQ3;E9QB18	N-Term(Dimethyl:2H(6)13C(2)); M3(Oxidation); K12(Dimethyl:2H(6)13C(2))	n0					1.18562e+07	1.94114	0.972313	0.82644	0.706317		75.74	0	2	691.34	1381.67	0.337997	45.0085	OR3_110412_CP_JP_Z3.raw
ALEEAQGSDVQGR	Uncharacterized protein OS=Danio rerio GN=ncl PE=4 SV=1 - [E7EY75_DANRE]|Uncharacterized protein OS=Danio rerio GN=ncl PE=2 SV=1 - [F1R6L6_DANRE]|Uncharacterized protein OS=Danio rerio GN=ncl PE=2 SV=1 - [B8JLQ3_DANRE]|Uncharacterized protein OS=Danio rerio GN=ncl PE=2 SV=1 - [E9QB18_DANRE]	E7EY75;F1R6L6;B8JLQ3;E9QB18	N-Term(Dimethyl)	n0					2.78223e+07	2.29768	0.934314	0.978236	0.678714		90.76	0	2	694.344	1387.68	0.036545	50.606	OR3_110412_CP_JP_Z3.raw
ALEEAQGSDVQGR	Uncharacterized protein OS=Danio rerio GN=ncl PE=4 SV=1 - [E7EY75_DANRE]|Uncharacterized protein OS=Danio rerio GN=ncl PE=2 SV=1 - [F1R6L6_DANRE]|Uncharacterized protein OS=Danio rerio GN=ncl PE=2 SV=1 - [B8JLQ3_DANRE]|Uncharacterized protein OS=Danio rerio GN=ncl PE=2 SV=1 - [E9QB18_DANRE]	E7EY75;F1R6L6;B8JLQ3;E9QB18	N-Term(Dimethyl:2H(6)13C(2))	n0					6.57649e+07	2.29768	0.934314	0.978236	0.678714		89.02	0	2	698.366	1395.73	-0.180483	50.3198	OR3_110412_CP_JP_Z3.raw
EALENCNNTDIEGR	Uncharacterized protein OS=Danio rerio GN=ncl PE=4 SV=1 - [E7EY75_DANRE]|Uncharacterized protein OS=Danio rerio GN=ncl PE=2 SV=1 - [F1R6L6_DANRE]|Uncharacterized protein OS=Danio rerio GN=ncl PE=2 SV=1 - [B8JLQ3_DANRE]|Uncharacterized protein OS=Danio rerio GN=ncl PE=2 SV=1 - [E9QB18_DANRE]	E7EY75;F1R6L6;B8JLQ3;E9QB18	N-Term(Dimethyl:2H(6)13C(2)); C6(Carbamidomethyl)	n0					2.25042e+07	2.68922	0.929185	1.14493	0.674987		57.7	0	2	835.896	1670.78	0.959033	63.2315	OR3_110412_CP_JP_Z3.raw
GFGFVDFDNEQDCK	Uncharacterized protein OS=Danio rerio GN=ncl PE=4 SV=1 - [E7EY75_DANRE]|Uncharacterized protein OS=Danio rerio GN=ncl PE=2 SV=1 - [F1R6L6_DANRE]|Uncharacterized protein OS=Danio rerio GN=ncl PE=2 SV=1 - [B8JLQ3_DANRE]|Uncharacterized protein OS=Danio rerio GN=ncl PE=2 SV=1 - [E9QB18_DANRE]	E7EY75;F1R6L6;B8JLQ3;E9QB18	N-Term(Dimethyl:2H(6)13C(2)); C13(Carbamidomethyl); K14(Dimethyl:2H(6)13C(2))	n0					2.16717e+06	3.0883	1.93568	1.31484	1.40613		42.16	0	2	875.426	1749.84	4.58478	149.808	OR3_110412_CP_JP_Z3.raw
SIIVDFTGDK	Uncharacterized protein OS=Danio rerio GN=ncl PE=4 SV=1 - [E7EY75_DANRE]|Uncharacterized protein OS=Danio rerio GN=ncl PE=2 SV=1 - [F1R6L6_DANRE]|Uncharacterized protein OS=Danio rerio GN=ncl PE=2 SV=1 - [B8JLQ3_DANRE]|Uncharacterized protein OS=Danio rerio GN=ncl PE=2 SV=1 - [E9QB18_DANRE]	E7EY75;F1R6L6;B8JLQ3;E9QB18	N-Term(Dimethyl:2H(6)13C(2)); K10(Dimethyl:2H(6)13C(2))	n0					9.44736e+06						30.13	0	2	583.865	1166.72	-0.559652	138.612	OR3_110412_CP_JP_Zre3.raw
EIFDQAVDIR	Uncharacterized protein OS=Danio rerio GN=ncl PE=4 SV=1 - [E7EY75_DANRE]|Uncharacterized protein OS=Danio rerio GN=ncl PE=2 SV=1 - [F1R6L6_DANRE]|Uncharacterized protein OS=Danio rerio GN=ncl PE=2 SV=1 - [B8JLQ3_DANRE]|Uncharacterized protein OS=Danio rerio GN=ncl PE=2 SV=1 - [E9QB18_DANRE]	E7EY75;F1R6L6;B8JLQ3;E9QB18	N-Term(Dimethyl)	n0					6.07942e+06	2.36384	1.24182	1.0064	0.902095		20.82	0	2	617.327	1233.65	-1.13291	123.937	OR3_110412_CP_JP_Zre3.raw
EIFDQAVDIR	Uncharacterized protein OS=Danio rerio GN=ncl PE=4 SV=1 - [E7EY75_DANRE]|Uncharacterized protein OS=Danio rerio GN=ncl PE=2 SV=1 - [F1R6L6_DANRE]|Uncharacterized protein OS=Danio rerio GN=ncl PE=2 SV=1 - [B8JLQ3_DANRE]|Uncharacterized protein OS=Danio rerio GN=ncl PE=2 SV=1 - [E9QB18_DANRE]	E7EY75;F1R6L6;B8JLQ3;E9QB18	N-Term(Dimethyl:2H(6)13C(2))	n0					1.38972e+07	2.36384	1.24182	1.0064	0.902095		41.6	0	2	621.349	1241.69	-0.681114	124.462	OR3_110412_CP_JP_Zre3.raw
EAMDDGEIDGNK	Uncharacterized protein OS=Danio rerio GN=ncl PE=4 SV=1 - [E7EY75_DANRE]|Uncharacterized protein OS=Danio rerio GN=ncl PE=2 SV=1 - [F1R6L6_DANRE]|Uncharacterized protein OS=Danio rerio GN=ncl PE=2 SV=1 - [B8JLQ3_DANRE]|Uncharacterized protein OS=Danio rerio GN=ncl PE=2 SV=1 - [E9QB18_DANRE]	E7EY75;F1R6L6;B8JLQ3;E9QB18	N-Term(Dimethyl); M3(Oxidation); K12(Dimethyl)	n0					8.31854e+06	2.01022	0.990068	0.855849	0.719215		71.29	0	2	683.296	1365.58	0.695794	45.0739	OR3_110412_CP_JP_Zre3.raw
GLSDDTTDQTLK	Uncharacterized protein OS=Danio rerio GN=ncl PE=4 SV=1 - [E7EY75_DANRE]|Uncharacterized protein OS=Danio rerio GN=ncl PE=2 SV=1 - [F1R6L6_DANRE]|Uncharacterized protein OS=Danio rerio GN=ncl PE=2 SV=1 - [B8JLQ3_DANRE]|Uncharacterized protein OS=Danio rerio GN=ncl PE=2 SV=1 - [E9QB18_DANRE]	E7EY75;F1R6L6;B8JLQ3;E9QB18	N-Term(Dimethyl:2H(6)13C(2)); K12(Dimethyl:2H(6)13C(2))	n0					3.57088e+07	1.27442	0.613948	0.542584	0.44599		74.89	0	2	683.388	1365.77	0.0709093	65.3405	OR3_110412_CP_JP_Zre3.raw
EAMDDGEIDGNK	Uncharacterized protein OS=Danio rerio GN=ncl PE=4 SV=1 - [E7EY75_DANRE]|Uncharacterized protein OS=Danio rerio GN=ncl PE=2 SV=1 - [F1R6L6_DANRE]|Uncharacterized protein OS=Danio rerio GN=ncl PE=2 SV=1 - [B8JLQ3_DANRE]|Uncharacterized protein OS=Danio rerio GN=ncl PE=2 SV=1 - [E9QB18_DANRE]	E7EY75;F1R6L6;B8JLQ3;E9QB18	N-Term(Dimethyl:2H(4)); M3(Oxidation); K12(Dimethyl:2H(4))	n0					8.23592e+06	2.01022	0.990068	0.855849	0.719215		70.55	0	2	687.321	1373.63	0.0382723	45.0401	OR3_110412_CP_JP_Zre3.raw
EAMDDGEIDGNK	Uncharacterized protein OS=Danio rerio GN=ncl PE=4 SV=1 - [E7EY75_DANRE]|Uncharacterized protein OS=Danio rerio GN=ncl PE=2 SV=1 - [F1R6L6_DANRE]|Uncharacterized protein OS=Danio rerio GN=ncl PE=2 SV=1 - [B8JLQ3_DANRE]|Uncharacterized protein OS=Danio rerio GN=ncl PE=2 SV=1 - [E9QB18_DANRE]	E7EY75;F1R6L6;B8JLQ3;E9QB18	N-Term(Dimethyl:2H(6)13C(2)); M3(Oxidation); K12(Dimethyl:2H(6)13C(2))	n0					1.71956e+07	2.01022	0.990068	0.855849	0.719215		59.01	0	2	691.34	1381.67	0.691396	44.9296	OR3_110412_CP_JP_Zre3.raw
ALEEAQGSDVQGR	Uncharacterized protein OS=Danio rerio GN=ncl PE=4 SV=1 - [E7EY75_DANRE]|Uncharacterized protein OS=Danio rerio GN=ncl PE=2 SV=1 - [F1R6L6_DANRE]|Uncharacterized protein OS=Danio rerio GN=ncl PE=2 SV=1 - [B8JLQ3_DANRE]|Uncharacterized protein OS=Danio rerio GN=ncl PE=2 SV=1 - [E9QB18_DANRE]	E7EY75;F1R6L6;B8JLQ3;E9QB18	N-Term(Dimethyl)	n0					2.6274e+07	2.3373	0.973842	0.995103	0.707428		91.71	0	2	694.345	1387.68	0.388413	50.5014	OR3_110412_CP_JP_Zre3.raw
ALEEAQGSDVQGR	Uncharacterized protein OS=Danio rerio GN=ncl PE=4 SV=1 - [E7EY75_DANRE]|Uncharacterized protein OS=Danio rerio GN=ncl PE=2 SV=1 - [F1R6L6_DANRE]|Uncharacterized protein OS=Danio rerio GN=ncl PE=2 SV=1 - [B8JLQ3_DANRE]|Uncharacterized protein OS=Danio rerio GN=ncl PE=2 SV=1 - [E9QB18_DANRE]	E7EY75;F1R6L6;B8JLQ3;E9QB18	N-Term(Dimethyl:2H(6)13C(2))	n0					6.11242e+07	2.3373	0.973842	0.995103	0.707428		71.66	0	2	698.366	1395.72	-0.792704	50.2036	OR3_110412_CP_JP_Zre3.raw
EALENCNNTDIEGR	Uncharacterized protein OS=Danio rerio GN=ncl PE=4 SV=1 - [E7EY75_DANRE]|Uncharacterized protein OS=Danio rerio GN=ncl PE=2 SV=1 - [F1R6L6_DANRE]|Uncharacterized protein OS=Danio rerio GN=ncl PE=2 SV=1 - [B8JLQ3_DANRE]|Uncharacterized protein OS=Danio rerio GN=ncl PE=2 SV=1 - [E9QB18_DANRE]	E7EY75;F1R6L6;B8JLQ3;E9QB18	N-Term(Dimethyl); C6(Carbamidomethyl)	n0					1.03469e+07	2.43478	0.92641	1.03661	0.672972		64.48	0	2	831.874	1662.74	0.925427	63.0095	OR3_110412_CP_JP_Zre3.raw
EALENCNNTDIEGR	Uncharacterized protein OS=Danio rerio GN=ncl PE=4 SV=1 - [E7EY75_DANRE]|Uncharacterized protein OS=Danio rerio GN=ncl PE=2 SV=1 - [F1R6L6_DANRE]|Uncharacterized protein OS=Danio rerio GN=ncl PE=2 SV=1 - [B8JLQ3_DANRE]|Uncharacterized protein OS=Danio rerio GN=ncl PE=2 SV=1 - [E9QB18_DANRE]	E7EY75;F1R6L6;B8JLQ3;E9QB18	N-Term(Dimethyl:2H(6)13C(2)); C6(Carbamidomethyl)	n0					2.5753e+07	2.43478	0.92641	1.03661	0.672972		67.18	0	2	835.895	1670.78	-0.648325	62.7666	OR3_110412_CP_JP_Zre3.raw
GFGFVDFDNEQDCK	Uncharacterized protein OS=Danio rerio GN=ncl PE=4 SV=1 - [E7EY75_DANRE]|Uncharacterized protein OS=Danio rerio GN=ncl PE=2 SV=1 - [F1R6L6_DANRE]|Uncharacterized protein OS=Danio rerio GN=ncl PE=2 SV=1 - [B8JLQ3_DANRE]|Uncharacterized protein OS=Danio rerio GN=ncl PE=2 SV=1 - [E9QB18_DANRE]	E7EY75;F1R6L6;B8JLQ3;E9QB18	N-Term(Dimethyl:2H(4)); C13(Carbamidomethyl); K14(Dimethyl:2H(4))	n0					1.14024e+06	1.66249	1.3667	0.707803	0.992811		67.84	0	2	871.406	1741.8	3.80735	149.23	OR3_110412_CP_JP_Zre3.raw
TVAIVTSDGR	Uncharacterized protein OS=Danio rerio GN=lsm8 PE=4 SV=1 - [E7EZ02_DANRE]	E7EZ02	N-Term(Dimethyl:2H(6)13C(2))	n0					6.58968e+06	3.79094	0.873077	1.61399	0.63423		35.15	0	2	527.817	1054.63	-1.16291	68.7546	OR3_110412_CP_JP_Z3.raw
ALVTNGTLAQTK	Uncharacterized protein OS=Danio rerio GN=CU457819.3 PE=3 SV=1 - [E7EZH8_DANRE]|Uncharacterized protein OS=Danio rerio GN=FP325123.1 PE=3 SV=1 - [E7F2T3_DANRE]	E7EZH8;E7F2T3	N-Term(Dimethyl:2H(4)); K12(Dimethyl:2H(4))	n0					8.02686e+06	4.89759	4.45374	2.08514	3.23533		25.1	0	2	640.904	1280.8	-0.594908	79.5337	OR3_110412_CP_JP_Z3.raw
ALVTNGTLAQTK	Uncharacterized protein OS=Danio rerio GN=CU457819.3 PE=3 SV=1 - [E7EZH8_DANRE]|Uncharacterized protein OS=Danio rerio GN=FP325123.1 PE=3 SV=1 - [E7F2T3_DANRE]	E7EZH8;E7F2T3	N-Term(Dimethyl:2H(4)); K12(Dimethyl:2H(4))	n0					8.43908e+06	2.45871	2.37747	1.04679	1.72706		29.06	0	2	640.905	1280.8	-0.118369	79.3345	OR3_110412_CP_JP_Zre3.raw
ALSAGGYDVEK	Uncharacterized protein OS=Danio rerio GN=CU457819.3 PE=3 SV=1 - [E7EZH8_DANRE]|Uncharacterized protein OS=Danio rerio GN=FP325123.1 PE=3 SV=1 - [E7F2T3_DANRE]|Uncharacterized protein OS=Danio rerio GN=si:ch211-113a14.18 PE=4 SV=1 - [R4GEY3_DANRE]|Uncharacterized protein OS=Danio rerio GN=LOC100333275 PE=3 SV=1 - [E7F8J2_DANRE]|Uncharacterized protein OS=Danio rerio GN=si:ch211-113a14.12 PE=3 SV=…	E7EZH8;E7F2T3;R4GEY3;E7F8J2;F1R9N6;E9QG44;E7FE06;F1R314;E9QFU6;E7F5A4;E7FAK0;E7FAU1	N-Term(Dimethyl); K11(Dimethyl)	n0					7.05131e+07	2.02334	1.51208	0.861435	1.09842		23.76	0	2	583.308	1165.61	-0.688774	78.356	OR3_110412_CP_JP_Z3.raw
ALSAGGYDVEK	Uncharacterized protein OS=Danio rerio GN=CU457819.3 PE=3 SV=1 - [E7EZH8_DANRE]|Uncharacterized protein OS=Danio rerio GN=FP325123.1 PE=3 SV=1 - [E7F2T3_DANRE]|Uncharacterized protein OS=Danio rerio GN=si:ch211-113a14.18 PE=4 SV=1 - [R4GEY3_DANRE]|Uncharacterized protein OS=Danio rerio GN=LOC100333275 PE=3 SV=1 - [E7F8J2_DANRE]|Uncharacterized protein OS=Danio rerio GN=si:ch211-113a14.12 PE=3 SV=…	E7EZH8;E7F2T3;R4GEY3;E7F8J2;F1R9N6;E9QG44;E7FE06;F1R314;E9QFU6;E7F5A4;E7FAK0;E7FAU1	N-Term(Dimethyl:2H(4)); K11(Dimethyl:2H(4))	n0					1.06622e+08	2.02334	1.51208	0.861435	1.09842		25.51	0	2	587.334	1173.66	-0.0967244	79.2743	OR3_110412_CP_JP_Z3.raw
ALSAGGYDVEK	Uncharacterized protein OS=Danio rerio GN=CU457819.3 PE=3 SV=1 - [E7EZH8_DANRE]|Uncharacterized protein OS=Danio rerio GN=FP325123.1 PE=3 SV=1 - [E7F2T3_DANRE]|Uncharacterized protein OS=Danio rerio GN=si:ch211-113a14.18 PE=4 SV=1 - [R4GEY3_DANRE]|Uncharacterized protein OS=Danio rerio GN=LOC100333275 PE=3 SV=1 - [E7F8J2_DANRE]|Uncharacterized protein OS=Danio rerio GN=si:ch211-113a14.12 PE=3 SV=…	E7EZH8;E7F2T3;R4GEY3;E7F8J2;F1R9N6;E9QG44;E7FE06;F1R314;E9QFU6;E7F5A4;E7FAK0;E7FAU1	N-Term(Dimethyl:2H(6)13C(2)); K11(Dimethyl:2H(6)13C(2))	n0					1.42672e+08	2.02334	1.51208	0.861435	1.09842		29.69	0	2	591.352	1181.7	-1.91468	78.1147	OR3_110412_CP_JP_Z3.raw
ALSAGGYDVEK	Uncharacterized protein OS=Danio rerio GN=CU457819.3 PE=3 SV=1 - [E7EZH8_DANRE]|Uncharacterized protein OS=Danio rerio GN=FP325123.1 PE=3 SV=1 - [E7F2T3_DANRE]|Uncharacterized protein OS=Danio rerio GN=si:ch211-113a14.18 PE=4 SV=1 - [R4GEY3_DANRE]|Uncharacterized protein OS=Danio rerio GN=LOC100333275 PE=3 SV=1 - [E7F8J2_DANRE]|Uncharacterized protein OS=Danio rerio GN=si:ch211-113a14.12 PE=3 SV=…	E7EZH8;E7F2T3;R4GEY3;E7F8J2;F1R9N6;E9QG44;E7FE06;F1R314;E9QFU6;E7F5A4;E7FAK0;E7FAU1	N-Term(Dimethyl:2H(6)13C(2)); K11(Dimethyl:2H(6)13C(2))	n0					1.42672e+08	2.02334	1.51208	0.861435	1.09842		40.15	0	2	591.353	1181.7	-0.675067	79.125	OR3_110412_CP_JP_Z3.raw
ALSAGGYDVEK	Uncharacterized protein OS=Danio rerio GN=CU457819.3 PE=3 SV=1 - [E7EZH8_DANRE]|Uncharacterized protein OS=Danio rerio GN=FP325123.1 PE=3 SV=1 - [E7F2T3_DANRE]|Uncharacterized protein OS=Danio rerio GN=si:ch211-113a14.18 PE=4 SV=1 - [R4GEY3_DANRE]|Uncharacterized protein OS=Danio rerio GN=LOC100333275 PE=3 SV=1 - [E7F8J2_DANRE]|Uncharacterized protein OS=Danio rerio GN=si:ch211-113a14.12 PE=3 SV=…	E7EZH8;E7F2T3;R4GEY3;E7F8J2;F1R9N6;E9QG44;E7FE06;F1R314;E9QFU6;E7F5A4;E7FAK0;E7FAU1	N-Term(Dimethyl:2H(4)); K11(Dimethyl:2H(4))	n0					9.6053e+07	2.23019	1.675	0.949501	1.21677		24.95	0	2	587.333	1173.66	-0.408749	78.6942	OR3_110412_CP_JP_Zre3.raw
ALSAGGYDVEK	Uncharacterized protein OS=Danio rerio GN=CU457819.3 PE=3 SV=1 - [E7EZH8_DANRE]|Uncharacterized protein OS=Danio rerio GN=FP325123.1 PE=3 SV=1 - [E7F2T3_DANRE]|Uncharacterized protein OS=Danio rerio GN=si:ch211-113a14.18 PE=4 SV=1 - [R4GEY3_DANRE]|Uncharacterized protein OS=Danio rerio GN=LOC100333275 PE=3 SV=1 - [E7F8J2_DANRE]|Uncharacterized protein OS=Danio rerio GN=si:ch211-113a14.12 PE=3 SV=…	E7EZH8;E7F2T3;R4GEY3;E7F8J2;F1R9N6;E9QG44;E7FE06;F1R314;E9QFU6;E7F5A4;E7FAK0;E7FAU1	N-Term(Dimethyl:2H(6)13C(2)); K11(Dimethyl:2H(6)13C(2))	n0					1.27891e+08	2.23019	1.675	0.949501	1.21677		46.18	0	2	591.352	1181.7	-0.984969	77.5942	OR3_110412_CP_JP_Zre3.raw
ALSAGGYDVEK	Uncharacterized protein OS=Danio rerio GN=CU457819.3 PE=3 SV=1 - [E7EZH8_DANRE]|Uncharacterized protein OS=Danio rerio GN=FP325123.1 PE=3 SV=1 - [E7F2T3_DANRE]|Uncharacterized protein OS=Danio rerio GN=si:ch211-113a14.18 PE=4 SV=1 - [R4GEY3_DANRE]|Uncharacterized protein OS=Danio rerio GN=LOC100333275 PE=3 SV=1 - [E7F8J2_DANRE]|Uncharacterized protein OS=Danio rerio GN=si:ch211-113a14.12 PE=3 SV=…	E7EZH8;E7F2T3;R4GEY3;E7F8J2;F1R9N6;E9QG44;E7FE06;F1R314;E9QFU6;E7F5A4;E7FAK0;E7FAU1	N-Term(Dimethyl:2H(6)13C(2)); K11(Dimethyl:2H(6)13C(2))	n0					1.27891e+08	2.23019	1.675	0.949501	1.21677		34.45	0	2	591.353	1181.7	-0.778367	78.6136	OR3_110412_CP_JP_Zre3.raw
AETAPAPAATPAK	Uncharacterized protein OS=Danio rerio GN=CU457819.3 PE=3 SV=1 - [E7EZH8_DANRE]|Uncharacterized protein OS=Danio rerio PE=3 SV=1 - [E9QG44_DANRE]	E7EZH8;E9QG44	N-Term(Dimethyl:2H(6)13C(2)); K13(Dimethyl:2H(6)13C(2))	n0					1.75727e+07	1.97901	1.46588	0.842562	1.06486		36.64	0	2	634.395	1267.78	0.0863111	46.03	OR3_110412_CP_JP_Z3.raw
AETAPAPAATPAK	Uncharacterized protein OS=Danio rerio GN=CU457819.3 PE=3 SV=1 - [E7EZH8_DANRE]|Uncharacterized protein OS=Danio rerio PE=3 SV=1 - [E9QG44_DANRE]	E7EZH8;E9QG44	N-Term(Dimethyl:2H(4)); K13(Dimethyl:2H(4))	n0					11498494	1.94156	1.35685	0.826618	0.985655		20.13	0	2	630.376	1259.75	0.436188	46.1896	OR3_110412_CP_JP_Zre3.raw
AETAPAPAATPAK	Uncharacterized protein OS=Danio rerio GN=CU457819.3 PE=3 SV=1 - [E7EZH8_DANRE]|Uncharacterized protein OS=Danio rerio PE=3 SV=1 - [E9QG44_DANRE]	E7EZH8;E9QG44	N-Term(Dimethyl:2H(6)13C(2)); K13(Dimethyl:2H(6)13C(2))	n0					1.64536e+07	1.94156	1.35685	0.826618	0.985655		36.55	0	2	634.395	1267.78	-0.876554	46.2373	OR3_110412_CP_JP_Zre3.raw
VMLGETNPADSKPGTIR	Nucleoside diphosphate kinase OS=Danio rerio GN=nme2b.2 PE=3 SV=1 - [E7EZL7_DANRE]|Uncharacterized protein OS=Danio rerio GN=nme2b.2 PE=2 SV=1 - [F1RBS6_DANRE]	E7EZL7;F1RBS6	N-Term(Dimethyl:2H(6)13C(2)); M2(Oxidation); K12(Dimethyl:2H(6)13C(2))	n0					1.94427e+08	2.32079	1.06592	0.988074	0.774315		30.05	0	3	625.359	1874.06	-0.911404	76.7158	OR3_110412_CP_JP_Z3.raw
VMLGETNPADSKPGTIR	Nucleoside diphosphate kinase OS=Danio rerio GN=nme2b.2 PE=3 SV=1 - [E7EZL7_DANRE]|Uncharacterized protein OS=Danio rerio GN=nme2b.2 PE=2 SV=1 - [F1RBS6_DANRE]	E7EZL7;F1RBS6	N-Term(Dimethyl:2H(4)); M2(Oxidation); K12(Dimethyl:2H(4))	n0					8.92968e+07	2.39025	1.10155	1.01765	0.8002		23.42	0	3	622.679	1866.02	-0.417831	76.6776	OR3_110412_CP_JP_Zre3.raw
EVVEEAAEAAK	Uncharacterized protein OS=Danio rerio GN=AL954137.2 PE=4 SV=1 - [E7F290_DANRE]	E7F290	N-Term(Dimethyl); K11(Dimethyl)	n0					1.71986e+06	2.35228	0.607383	1.00148	0.441221		31.29	0	2	601.319	1201.63	0.0164896	65.5151	OR3_110412_CP_JP_Z2.raw
EVVEEAAEAAK	Uncharacterized protein OS=Danio rerio GN=AL954137.2 PE=4 SV=1 - [E7F290_DANRE]	E7F290	N-Term(Dimethyl); K11(Dimethyl)	n0					9.59781e+07	2.25814	2.93056	0.961401	2.12885		58.02	0	2	601.319	1201.63	-0.389859	66.066	OR3_110412_CP_JP_Z3.raw
EVVEEAAEAAK	Uncharacterized protein OS=Danio rerio GN=AL954137.2 PE=4 SV=1 - [E7F290_DANRE]	E7F290	N-Term(Dimethyl:2H(4)); K11(Dimethyl:2H(4))	n0					165827152	2.25814	2.93056	0.961401	2.12885		29.33	0	2	605.344	1209.68	-0.0192507	66.2627	OR3_110412_CP_JP_Z3.raw
EVVEEAAEAAK	Uncharacterized protein OS=Danio rerio GN=AL954137.2 PE=4 SV=1 - [E7F290_DANRE]	E7F290	N-Term(Dimethyl:2H(6)13C(2)); K11(Dimethyl:2H(6)13C(2))	n0					2.1334e+08	2.25814	2.93056	0.961401	2.12885		50.86	0	2	609.363	1217.72	-0.681241	65.5506	OR3_110412_CP_JP_Z3.raw
RPAEEEEAVETK	Uncharacterized protein OS=Danio rerio GN=AL954137.2 PE=4 SV=1 - [E7F290_DANRE]	E7F290	N-Term(Dimethyl); K12(Dimethyl)	n0					1.97363e+07	2.4274	1.18434	1.03346	0.860341		32.97	0	3	481.916	1443.73	0.209879	44.3277	OR3_110412_CP_JP_Z3.raw
RPAEEEEAVETK	Uncharacterized protein OS=Danio rerio GN=AL954137.2 PE=4 SV=1 - [E7F290_DANRE]	E7F290	N-Term(Dimethyl); K12(Dimethyl)	n0					6.84185e+06	2.07876	1.00284	0.885028	0.728492		31.83	0	2	722.37	1443.73	0.303744	44.1999	OR3_110412_CP_JP_Z3.raw
RPAEEEEAVETK	Uncharacterized protein OS=Danio rerio GN=AL954137.2 PE=4 SV=1 - [E7F290_DANRE]	E7F290	N-Term(Dimethyl:2H(4)); K12(Dimethyl:2H(4))	n0					6.92676e+06	2.07876	1.00284	0.885028	0.728492		42.49	0	2	726.395	1451.78	0.188288	44.2419	OR3_110412_CP_JP_Z3.raw
RPAEEEEAVETK	Uncharacterized protein OS=Danio rerio GN=AL954137.2 PE=4 SV=1 - [E7F290_DANRE]	E7F290	N-Term(Dimethyl:2H(4)); K12(Dimethyl:2H(4))	n0					2.33745e+07	2.4274	1.18434	1.03346	0.860341		25.87	0	3	484.599	1451.78	0.28413	44.1204	OR3_110412_CP_JP_Z3.raw
RPAEEEEAVETK	Uncharacterized protein OS=Danio rerio GN=AL954137.2 PE=4 SV=1 - [E7F290_DANRE]	E7F290	N-Term(Dimethyl:2H(6)13C(2)); K12(Dimethyl:2H(6)13C(2))	n0					4.80554e+07	2.4274	1.18434	1.03346	0.860341		24.26	0	3	487.279	1459.82	0.148356	44.0835	OR3_110412_CP_JP_Z3.raw
RPAEEEEAVETKK	Uncharacterized protein OS=Danio rerio GN=AL954137.2 PE=4 SV=1 - [E7F290_DANRE]	E7F290	N-Term(Dimethyl); K12(Dimethyl); K13(Dimethyl)	n0					1.61587e+07	2.46077	1.4628	1.04767	1.06262		28.66	1	3	533.958	1599.86	-0.566273	41.4671	OR3_110412_CP_JP_Z3.raw
RPAEEEEAVETKK	Uncharacterized protein OS=Danio rerio GN=AL954137.2 PE=4 SV=1 - [E7F290_DANRE]	E7F290	N-Term(Dimethyl:2H(4)); K12(Dimethyl:2H(4)); K13(Dimethyl:2H(4))	n0					2.36369e+07	2.46077	1.4628	1.04767	1.06262		20.97	1	3	537.983	1611.93	-0.374952	41.4065	OR3_110412_CP_JP_Z3.raw
TEENGDSTEAAEVKA	Uncharacterized protein OS=Danio rerio GN=AL954137.2 PE=4 SV=1 - [E7F290_DANRE]	E7F290	N-Term(Dimethyl:2H(6)13C(2)); K14(Dimethyl:2H(6)13C(2))	n0					4.11882e+07	2.14841	1.06914	0.914683	0.776654		91.24	1	2	811.92	1622.83	0.14065	53.8629	OR3_110412_CP_JP_Z3.raw
RPAEEEEAVETKK	Uncharacterized protein OS=Danio rerio GN=AL954137.2 PE=4 SV=1 - [E7F290_DANRE]	E7F290	N-Term(Dimethyl:2H(6)13C(2)); K12(Dimethyl:2H(6)13C(2)); K13(Dimethyl:2H(6)13C(2))	n0					39762789	2.46077	1.4628	1.04767	1.06262		24.71	1	3	542.002	1623.99	-1.22963	41.3226	OR3_110412_CP_JP_Z3.raw
RPAEEEEAVETKK	Uncharacterized protein OS=Danio rerio GN=AL954137.2 PE=4 SV=1 - [E7F290_DANRE]	E7F290	N-Term(Dimethyl:2H(6)13C(2)); K12(Dimethyl:2H(6)13C(2)); K13(Dimethyl:2H(6)13C(2))	n0					3.05892e+07	2.81083	1.51925	1.19671	1.10363		27.6	1	4	406.753	1623.99	-1.01241	41.6625	OR3_110412_CP_JP_Z3.raw
EVVEEAAEAAK	Uncharacterized protein OS=Danio rerio GN=AL954137.2 PE=4 SV=1 - [E7F290_DANRE]	E7F290	N-Term(Dimethyl); K11(Dimethyl)	n0					1.60621e+06	2.6871	0.996225	1.14403	0.723688		30.91	0	2	601.319	1201.63	-0.796208	66.6138	OR3_110412_CP_JP_Zre2.raw
EVVEEAAEAAK	Uncharacterized protein OS=Danio rerio GN=AL954137.2 PE=4 SV=1 - [E7F290_DANRE]	E7F290	N-Term(Dimethyl:2H(6)13C(2)); K11(Dimethyl:2H(6)13C(2))	n0					4.75116e+06	2.6871	0.996225	1.14403	0.723688		30.96	0	2	609.363	1217.72	-0.580996	66.3832	OR3_110412_CP_JP_Zre2.raw
EVVEEAAEAAK	Uncharacterized protein OS=Danio rerio GN=AL954137.2 PE=4 SV=1 - [E7F290_DANRE]	E7F290	N-Term(Dimethyl); K11(Dimethyl)	n0					8.743e+07	2.35964	2.92177	1.00462	2.12246		43.23	0	2	601.319	1201.63	0.118077	66.0187	OR3_110412_CP_JP_Zre3.raw
EVVEEAAEAAK	Uncharacterized protein OS=Danio rerio GN=AL954137.2 PE=4 SV=1 - [E7F290_DANRE]	E7F290	N-Term(Dimethyl:2H(6)13C(2)); K11(Dimethyl:2H(6)13C(2))	n0					206577219	2.35964	2.92177	1.00462	2.12246		59.71	0	2	609.363	1217.72	-0.681241	66.189	OR3_110412_CP_JP_Zre3.raw
RPAEEEEAVETK	Uncharacterized protein OS=Danio rerio GN=AL954137.2 PE=4 SV=1 - [E7F290_DANRE]	E7F290	N-Term(Dimethyl); K12(Dimethyl)	n0					2.20451e+07	2.2514	1.08098	0.958533	0.785255		30.45	0	3	481.915	1443.73	-0.487675	44.2363	OR3_110412_CP_JP_Zre3.raw
RPAEEEEAVETK	Uncharacterized protein OS=Danio rerio GN=AL954137.2 PE=4 SV=1 - [E7F290_DANRE]	E7F290	N-Term(Dimethyl); K12(Dimethyl)	n0					5.84492e+06	2.11605	1.04376	0.900907	0.758221		35.57	0	2	722.37	1443.73	-0.0344634	44.1715	OR3_110412_CP_JP_Zre3.raw
RPAEEEEAVETK	Uncharacterized protein OS=Danio rerio GN=AL954137.2 PE=4 SV=1 - [E7F290_DANRE]	E7F290	N-Term(Dimethyl:2H(4)); K12(Dimethyl:2H(4))	n0					2.38303e+07	2.2514	1.08098	0.958533	0.785255		45.55	0	3	484.599	1451.78	-0.850992	44.1667	OR3_110412_CP_JP_Zre3.raw
RPAEEEEAVETK	Uncharacterized protein OS=Danio rerio GN=AL954137.2 PE=4 SV=1 - [E7F290_DANRE]	E7F290	N-Term(Dimethyl:2H(4)); K12(Dimethyl:2H(4))	n0					6.10072e+06	2.11605	1.04376	0.900907	0.758221		37.16	0	2	726.395	1451.78	0.020122	44.1428	OR3_110412_CP_JP_Zre3.raw
RPAEEEEAVETK	Uncharacterized protein OS=Danio rerio GN=AL954137.2 PE=4 SV=1 - [E7F290_DANRE]	E7F290	N-Term(Dimethyl:2H(6)13C(2)); K12(Dimethyl:2H(6)13C(2))	n0					1.23682e+07	2.11605	1.04376	0.900907	0.758221		32.08	0	2	730.415	1459.82	0.471142	44.0631	OR3_110412_CP_JP_Zre3.raw
RPAEEEEAVETKK	Uncharacterized protein OS=Danio rerio GN=AL954137.2 PE=4 SV=1 - [E7F290_DANRE]	E7F290	N-Term(Dimethyl); K12(Dimethyl); K13(Dimethyl)	n0					1.43884e+07	2.46131	1.42	1.0479	1.03153		22.78	1	3	533.957	1599.86	-1.13853	41.4711	OR3_110412_CP_JP_Zre3.raw
TEENGDSTEAAEVKA	Uncharacterized protein OS=Danio rerio GN=AL954137.2 PE=4 SV=1 - [E7F290_DANRE]	E7F290	N-Term(Dimethyl); K14(Dimethyl)	n0					2.17492e+07	2.08069	1.03899	0.88585	0.754751		93.43	1	2	803.877	1606.75	1.05056	53.5661	OR3_110412_CP_JP_Zre3.raw
RPAEEEEAVETKK	Uncharacterized protein OS=Danio rerio GN=AL954137.2 PE=4 SV=1 - [E7F290_DANRE]	E7F290	N-Term(Dimethyl:2H(4)); K12(Dimethyl:2H(4)); K13(Dimethyl:2H(4))	n0					2.04316e+07	2.46131	1.42	1.0479	1.03153		21.55	1	3	537.983	1611.93	-0.715733	41.4462	OR3_110412_CP_JP_Zre3.raw
TEENGDSTEAAEVKA	Uncharacterized protein OS=Danio rerio GN=AL954137.2 PE=4 SV=1 - [E7F290_DANRE]	E7F290	N-Term(Dimethyl:2H(6)13C(2)); K14(Dimethyl:2H(6)13C(2))	n0					4.52532e+07	2.08069	1.03899	0.88585	0.754751		95.84	1	2	811.92	1622.83	-0.0850113	53.4645	OR3_110412_CP_JP_Zre3.raw
RPAEEEEAVETKK	Uncharacterized protein OS=Danio rerio GN=AL954137.2 PE=4 SV=1 - [E7F290_DANRE]	E7F290	N-Term(Dimethyl:2H(6)13C(2)); K12(Dimethyl:2H(6)13C(2)); K13(Dimethyl:2H(6)13C(2))	n0					3.54143e+07	2.46131	1.42	1.0479	1.03153		25.54	1	3	542.002	1623.99	-1.11688	41.3158	OR3_110412_CP_JP_Zre3.raw
RPAEEEEAVETKK	Uncharacterized protein OS=Danio rerio GN=AL954137.2 PE=4 SV=1 - [E7F290_DANRE]	E7F290	N-Term(Dimethyl:2H(6)13C(2)); K12(Dimethyl:2H(6)13C(2)); K13(Dimethyl:2H(6)13C(2))	n0					3.07747e+07	3.05521	1.50776	1.30075	1.09528		24.27	1	4	406.753	1623.99	-0.486244	41.613	OR3_110412_CP_JP_Zre3.raw
QKTEENGDSTEAAEVKA	Uncharacterized protein OS=Danio rerio GN=AL954137.2 PE=4 SV=1 - [E7F290_DANRE]	E7F290	N-Term(Dimethyl:2H(6)13C(2)); K2(Dimethyl:2H(6)13C(2)); K16(Dimethyl:2H(6)13C(2))	n0					1.08148e+07	3.03212	1.7592	1.29092	1.27793		37.31	2	3	639.025	1915.06	-0.733709	47.9494	OR3_110412_CP_JP_Zre3.raw
AETAPAPAASPAK	Uncharacterized protein OS=Danio rerio GN=FP325123.1 PE=3 SV=1 - [E7F2T3_DANRE]	E7F2T3	N-Term(Dimethyl:2H(6)13C(2)); K13(Dimethyl:2H(6)13C(2))	n0					5.13985e+06	2.10537	1.83579	0.89636	1.33357		20.17	0	2	627.387	1253.77	-0.476961	45.243	OR3_110412_CP_JP_Zre3.raw
GVVDSEDIPLNLSR	Uncharacterized protein OS=Danio rerio GN=trap1 PE=3 SV=1 - [E7F4F1_DANRE]|Uncharacterized protein (Fragment) OS=Danio rerio GN=trap1 PE=3 SV=1 - [F1R0C3_DANRE]|Uncharacterized protein OS=Danio rerio GN=trap1 PE=3 SV=1 - [F1Q9X9_DANRE]	E7F4F1;F1R0C3;F1Q9X9	N-Term(Dimethyl:2H(6)13C(2))	n0					2.25411e+07	2.57065	1.23797	1.09445	0.899296		21.95	0	2	775.435	1549.86	0.685904	137.216	OR3_110412_CP_JP_Z3.raw
GVVDSEDIPLNLSR	Uncharacterized protein OS=Danio rerio GN=trap1 PE=3 SV=1 - [E7F4F1_DANRE]|Uncharacterized protein (Fragment) OS=Danio rerio GN=trap1 PE=3 SV=1 - [F1R0C3_DANRE]|Uncharacterized protein OS=Danio rerio GN=trap1 PE=3 SV=1 - [F1Q9X9_DANRE]	E7F4F1;F1R0C3;F1Q9X9	N-Term(Dimethyl)	n0					7.03269e+06	2.24357	1.60707	0.955196	1.16742		70.82	0	2	771.413	1541.82	1.0441	137.876	OR3_110412_CP_JP_Zre3.raw
GVVDSEDIPLNLSR	Uncharacterized protein OS=Danio rerio GN=trap1 PE=3 SV=1 - [E7F4F1_DANRE]|Uncharacterized protein (Fragment) OS=Danio rerio GN=trap1 PE=3 SV=1 - [F1R0C3_DANRE]|Uncharacterized protein OS=Danio rerio GN=trap1 PE=3 SV=1 - [F1Q9X9_DANRE]	E7F4F1;F1R0C3;F1Q9X9	N-Term(Dimethyl:2H(6)13C(2))	n0					1.66608e+06	2.46188	1.22095	1.04814	0.886931		48.59	0	2	775.437	1549.87	3.91513	138.232	OR3_110412_CP_JP_Zre3.raw
TIEAEAAHGTVTR	Isocitrate dehydrogenase [NADP] OS=Danio rerio PE=3 SV=1 - [E7F4R9_DANRE]	E7F4R9	N-Term(Dimethyl:2H(6)13C(2))	n0					3.16306e+07	3.35266	1.39717	1.42739	1.01495		30.93	0	3	464.593	1391.77	-1.14584	49.8571	OR3_110412_CP_JP_Z3.raw
TIEAEAAHGTVTR	Isocitrate dehydrogenase [NADP] OS=Danio rerio PE=3 SV=1 - [E7F4R9_DANRE]	E7F4R9	N-Term(Dimethyl:2H(6)13C(2))	n0					3.0451e+07	2.82602	1.23585	1.20317	0.897758		26.28	0	3	464.593	1391.77	-0.948491	49.865	OR3_110412_CP_JP_Zre3.raw
ELGFDQAFNYK	Uncharacterized protein OS=Danio rerio GN=LOC566996 PE=4 SV=1 - [E7F4W3_DANRE]|Uncharacterized protein OS=Danio rerio GN=ptgr1 PE=4 SV=1 - [F1QVB1_DANRE]	E7F4W3;F1QVB1	N-Term(Dimethyl:2H(6)13C(2)); K11(Dimethyl:2H(6)13C(2))	n0					4.14344e+06	2.46828	2.0635	1.05087	1.49899		31.52	0	2	702.393	1403.78	0.0658727	144.738	OR3_110412_CP_JP_Z3.raw
ELGFDQAFNYK	Uncharacterized protein OS=Danio rerio GN=LOC566996 PE=4 SV=1 - [E7F4W3_DANRE]|Uncharacterized protein OS=Danio rerio GN=ptgr1 PE=4 SV=1 - [F1QVB1_DANRE]	E7F4W3;F1QVB1	N-Term(Dimethyl:2H(6)13C(2)); K11(Dimethyl:2H(6)13C(2))	n0					3.55394e+06	3.03213	1.7902	1.29093	1.30045		37.54	0	2	702.395	1403.78	2.84853	144.251	OR3_110412_CP_JP_Zre3.raw
VAENVQELR	Uncharacterized protein OS=Danio rerio GN=apoa1b PE=4 SV=1 - [E7FES0_DANRE]	E7FES0	N-Term(Dimethyl:2H(6)13C(2))	n0					6.93738e+07	2.34191	0.987452	0.997067	0.717315		29.13	0	2	547.323	1093.64	-0.819253	67.8739	OR3_110412_CP_JP_Z3.raw
SALQVYADHLK	Uncharacterized protein OS=Danio rerio GN=apoa1b PE=4 SV=1 - [E7FES0_DANRE]	E7FES0	N-Term(Dimethyl); K11(Dimethyl)	n0					5.48084e+06	2.87617	1.8737	1.22453	1.36111		34.16	0	3	434.247	1300.73	-0.199227	108.354	OR3_110412_CP_JP_Z3.raw
SALQVYADHLK	Uncharacterized protein OS=Danio rerio GN=apoa1b PE=4 SV=1 - [E7FES0_DANRE]	E7FES0	N-Term(Dimethyl:2H(4)); K11(Dimethyl:2H(4))	n0					1.02695e+07	2.87617	1.8737	1.22453	1.36111		22.85	0	3	436.93	1308.78	-0.0443932	108.252	OR3_110412_CP_JP_Z3.raw
SALQVYADHLK	Uncharacterized protein OS=Danio rerio GN=apoa1b PE=4 SV=1 - [E7FES0_DANRE]	E7FES0	N-Term(Dimethyl:2H(6)13C(2)); K11(Dimethyl:2H(6)13C(2))	n0					1.60099e+07	2.87617	1.8737	1.22453	1.36111		32.99	0	3	439.61	1316.81	0.0156708	108.168	OR3_110412_CP_JP_Z3.raw
TMLEPYVQEYK	Uncharacterized protein OS=Danio rerio GN=apoa1b PE=4 SV=1 - [E7FES0_DANRE]	E7FES0	N-Term(Dimethyl); M2(Oxidation); K11(Dimethyl)	n0					1.31061e+07	2.14878	1.00659	0.914842	0.731215		28.78	0	2	736.871	1472.74	0.823543	109.101	OR3_110412_CP_JP_Z3.raw
SALQVYADHLK	Uncharacterized protein OS=Danio rerio GN=apoa1b PE=4 SV=1 - [E7FES0_DANRE]	E7FES0	N-Term(Dimethyl); K11(Dimethyl)	n0					3.36767e+06	3.11067	1.94218	1.32437	1.41086		38.23	0	3	434.246	1300.72	-0.973473	108.486	OR3_110412_CP_JP_Zre3.raw
SALQVYADHLK	Uncharacterized protein OS=Danio rerio GN=apoa1b PE=4 SV=1 - [E7FES0_DANRE]	E7FES0	N-Term(Dimethyl:2H(4)); K11(Dimethyl:2H(4))	n0					5931622	3.11067	1.94218	1.32437	1.41086		25.9	0	3	436.93	1308.77	-1.23359	108.253	OR3_110412_CP_JP_Zre3.raw
SALQVYADHLK	Uncharacterized protein OS=Danio rerio GN=apoa1b PE=4 SV=1 - [E7FES0_DANRE]	E7FES0	N-Term(Dimethyl:2H(6)13C(2)); K11(Dimethyl:2H(6)13C(2))	n0					9.76389e+06	3.11067	1.94218	1.32437	1.41086		42.82	0	3	439.609	1316.81	-0.679589	108.304	OR3_110412_CP_JP_Zre3.raw
TMLEPYVQEYK	Uncharacterized protein OS=Danio rerio GN=apoa1b PE=4 SV=1 - [E7FES0_DANRE]	E7FES0	N-Term(Dimethyl); M2(Oxidation); K11(Dimethyl)	n0					8.36284e+06	2.99749	1.43999	1.27618	1.04605		33.27	0	2	736.871	1472.73	0.326223	109.247	OR3_110412_CP_JP_Zre3.raw
GTSSTPLSPAR	Uncharacterized protein OS=Danio rerio GN=lmnb1 PE=2 SV=1 - [E9QCX6_DANRE]|Uncharacterized protein OS=Danio rerio GN=lmnb1 PE=2 SV=1 - [F1Q5F3_DANRE]|Uncharacterized protein OS=Danio rerio GN=lmnb1 PE=2 SV=1 - [E9QIC9_DANRE]|Uncharacterized protein OS=Danio rerio GN=lmnb1 PE=2 SV=1 - [F1QHC4_DANRE]	E9QCX6;F1Q5F3;E9QIC9;F1QHC4	N-Term(Dimethyl:2H(6)13C(2))	n0					1.47581e+07	7.85565	4.26478	3.34454	3.09806		36.42	0	2	555.32	1109.63	-0.840746	54.233	OR3_110412_CP_JP_Z3.raw
EELQQLNDR	Uncharacterized protein OS=Danio rerio GN=lmnb1 PE=2 SV=1 - [E9QCX6_DANRE]|Uncharacterized protein OS=Danio rerio GN=lmnb1 PE=2 SV=1 - [F1Q5F3_DANRE]|Uncharacterized protein OS=Danio rerio GN=lmnb1 PE=2 SV=1 - [E9QIC9_DANRE]|Uncharacterized protein OS=Danio rerio GN=lmnb1 PE=2 SV=1 - [F1QHC4_DANRE]	E9QCX6;F1Q5F3;E9QIC9;F1QHC4	N-Term(Dimethyl:2H(6)13C(2))	n0					13070144	2.90067	0.569985	1.23496	0.414054		24.78	0	2	590.821	1180.63	-0.581346	68.4475	OR3_110412_CP_JP_Z3.raw
EEMEQTYVSK	Uncharacterized protein OS=Danio rerio GN=lmnb1 PE=2 SV=1 - [E9QCX6_DANRE]|Uncharacterized protein OS=Danio rerio GN=lmnb1 PE=2 SV=1 - [F1Q5F3_DANRE]|Uncharacterized protein OS=Danio rerio GN=lmnb1 PE=2 SV=1 - [F1QHC4_DANRE]	E9QCX6;F1Q5F3;F1QHC4	N-Term(Dimethyl); M3(Oxidation); K10(Dimethyl)	n0					4.52986e+06	2.37827	0.868521	1.01255	0.630919		30.77	0	2	658.308	1315.61	0.396895	49.7652	OR3_110412_CP_JP_Z3.raw
EEMEQTYVSK	Uncharacterized protein OS=Danio rerio GN=lmnb1 PE=2 SV=1 - [E9QCX6_DANRE]|Uncharacterized protein OS=Danio rerio GN=lmnb1 PE=2 SV=1 - [F1Q5F3_DANRE]|Uncharacterized protein OS=Danio rerio GN=lmnb1 PE=2 SV=1 - [F1QHC4_DANRE]	E9QCX6;F1Q5F3;F1QHC4	N-Term(Dimethyl:2H(6)13C(2)); M3(Oxidation); K10(Dimethyl:2H(6)13C(2))	n0					1.064e+07	2.37827	0.868521	1.01255	0.630919		44.58	0	2	666.353	1331.7	1.31259	49.5414	OR3_110412_CP_JP_Z3.raw
LSSEMNSSSASMAR	Uncharacterized protein OS=Danio rerio GN=lmnb1 PE=2 SV=1 - [E9QCX6_DANRE]|Uncharacterized protein OS=Danio rerio GN=lmnb1 PE=2 SV=1 - [F1Q5F3_DANRE]|Uncharacterized protein OS=Danio rerio GN=lmnb1 PE=2 SV=1 - [F1QHC4_DANRE]	E9QCX6;F1Q5F3;F1QHC4	N-Term(Dimethyl:2H(6)13C(2)); M5(Oxidation); M12(Oxidation)	n0					2.16141e+06	2.4769	1.14273	1.05454	0.830117		23.62	0	2	763.355	1525.7	1.34856	40.2784	OR3_110412_CP_JP_Z3.raw
EEMEQTYVSK	Uncharacterized protein OS=Danio rerio GN=lmnb1 PE=2 SV=1 - [E9QCX6_DANRE]|Uncharacterized protein OS=Danio rerio GN=lmnb1 PE=2 SV=1 - [F1Q5F3_DANRE]|Uncharacterized protein OS=Danio rerio GN=lmnb1 PE=2 SV=1 - [F1QHC4_DANRE]	E9QCX6;F1Q5F3;F1QHC4	N-Term(Dimethyl:2H(4)); M3(Oxidation); K10(Dimethyl:2H(4))	n0					3.52666e+06	1.91124	0.647653	0.81371	0.470474		20.34	0	2	662.337	1323.67	6.17186	49.7902	OR3_110412_CP_JP_Zre3.raw
EEMEQTYVSK	Uncharacterized protein OS=Danio rerio GN=lmnb1 PE=2 SV=1 - [E9QCX6_DANRE]|Uncharacterized protein OS=Danio rerio GN=lmnb1 PE=2 SV=1 - [F1Q5F3_DANRE]|Uncharacterized protein OS=Danio rerio GN=lmnb1 PE=2 SV=1 - [F1QHC4_DANRE]	E9QCX6;F1Q5F3;F1QHC4	N-Term(Dimethyl:2H(6)13C(2)); M3(Oxidation); K10(Dimethyl:2H(6)13C(2))	n0					1.04073e+07	1.91124	0.647653	0.81371	0.470474		32.35	0	2	666.353	1331.7	0.487607	49.4271	OR3_110412_CP_JP_Zre3.raw
EIAEDLADK	Uncharacterized protein OS=Danio rerio GN=apoc1l PE=2 SV=1 - [E9QDI1_DANRE]|Uncharacterized protein OS=Danio rerio GN=apoc1l PE=2 SV=1 - [E9QFX0_DANRE]	E9QDI1;E9QFX0	N-Term(Dimethyl:2H(6)13C(2)); K9(Dimethyl:2H(6)13C(2))	n0					4.17884e+07	2.02116	0.913592	0.860505	0.663661		32.9	0	2	538.326	1075.65	-0.524495	75.3994	OR3_110412_CP_JP_Z3.raw
TAFQNIEQSELGTK	Uncharacterized protein OS=Danio rerio GN=apoc1l PE=2 SV=1 - [E9QDI1_DANRE]|Uncharacterized protein OS=Danio rerio GN=apoc1l PE=2 SV=1 - [E9QFX0_DANRE]	E9QDI1;E9QFX0	N-Term(Dimethyl); K14(Dimethyl)	n0					1.17604e+07	2.32614	1.22972	0.990353	0.893303		55.46	0	2	811.426	1621.84	0.493537	115.456	OR3_110412_CP_JP_Z3.raw
TAFQNIEQSELGTK	Uncharacterized protein OS=Danio rerio GN=apoc1l PE=2 SV=1 - [E9QDI1_DANRE]|Uncharacterized protein OS=Danio rerio GN=apoc1l PE=2 SV=1 - [E9QFX0_DANRE]	E9QDI1;E9QFX0	N-Term(Dimethyl:2H(4)); K14(Dimethyl:2H(4))	n0					1.4462e+07	2.32614	1.22972	0.990353	0.893303		71.25	0	2	815.451	1629.89	0.764233	115.382	OR3_110412_CP_JP_Z3.raw
TAFQNIEQSELGTK	Uncharacterized protein OS=Danio rerio GN=apoc1l PE=2 SV=1 - [E9QDI1_DANRE]|Uncharacterized protein OS=Danio rerio GN=apoc1l PE=2 SV=1 - [E9QFX0_DANRE]	E9QDI1;E9QFX0	N-Term(Dimethyl:2H(6)13C(2)); K14(Dimethyl:2H(6)13C(2))	n0					2.73564e+07	2.32614	1.22972	0.990353	0.893303		53.27	0	2	819.47	1637.93	0.864448	115.154	OR3_110412_CP_JP_Z3.raw
EIAEDLADK	Uncharacterized protein OS=Danio rerio GN=apoc1l PE=2 SV=1 - [E9QDI1_DANRE]|Uncharacterized protein OS=Danio rerio GN=apoc1l PE=2 SV=1 - [E9QFX0_DANRE]	E9QDI1;E9QFX0	N-Term(Dimethyl:2H(4)); K9(Dimethyl:2H(4))	n0					1.96675e+07	3.01368	1.75907	1.28307	1.27784		24.23	0	2	534.307	1067.61	-1.14531	75.2753	OR3_110412_CP_JP_Zre3.raw
EIAEDLADK	Uncharacterized protein OS=Danio rerio GN=apoc1l PE=2 SV=1 - [E9QDI1_DANRE]|Uncharacterized protein OS=Danio rerio GN=apoc1l PE=2 SV=1 - [E9QFX0_DANRE]	E9QDI1;E9QFX0	N-Term(Dimethyl:2H(6)13C(2)); K9(Dimethyl:2H(6)13C(2))	n0					37557522	3.01368	1.75907	1.28307	1.27784		31.62	0	2	538.326	1075.64	-0.751466	75.1396	OR3_110412_CP_JP_Zre3.raw
TAFQNIEQSELGTK	Uncharacterized protein OS=Danio rerio GN=apoc1l PE=2 SV=1 - [E9QDI1_DANRE]|Uncharacterized protein OS=Danio rerio GN=apoc1l PE=2 SV=1 - [E9QFX0_DANRE]	E9QDI1;E9QFX0	N-Term(Dimethyl); K14(Dimethyl)	n0					2.20307e+06						53.37	0	2	811.426	1621.84	0.869868	115.352	OR3_110412_CP_JP_Zre3.raw
TAFQNIEQSELGTK	Uncharacterized protein OS=Danio rerio GN=apoc1l PE=2 SV=1 - [E9QDI1_DANRE]|Uncharacterized protein OS=Danio rerio GN=apoc1l PE=2 SV=1 - [E9QFX0_DANRE]	E9QDI1;E9QFX0	N-Term(Dimethyl:2H(4)); K14(Dimethyl:2H(4))	n0					7.15508e+06	6.89453	2.15014	2.93534	1.56193		61.35	0	2	815.451	1629.89	0.614444	115.063	OR3_110412_CP_JP_Zre3.raw
TAFQNIEQSELGTK	Uncharacterized protein OS=Danio rerio GN=apoc1l PE=2 SV=1 - [E9QDI1_DANRE]|Uncharacterized protein OS=Danio rerio GN=apoc1l PE=2 SV=1 - [E9QFX0_DANRE]	E9QDI1;E9QFX0	N-Term(Dimethyl:2H(6)13C(2)); K14(Dimethyl:2H(6)13C(2))	n0					1.58101e+07	6.89453	2.15014	2.93534	1.56193		63.54	0	2	819.47	1637.93	0.491813	114.773	OR3_110412_CP_JP_Zre3.raw
SEITELK	Uncharacterized protein OS=Danio rerio GN=zgc:92533 PE=2 SV=1 - [E9QDY4_DANRE]|Uncharacterized protein OS=Danio rerio GN=zgc:92533 PE=2 SV=1 - [Q6DHB6_DANRE]|Uncharacterized protein (Fragment) OS=Danio rerio GN=zgc:92533 PE=2 SV=1 - [F1Q8P5_DANRE]	E9QDY4;Q6DHB6;F1Q8P5	N-Term(Dimethyl:2H(6)13C(2)); K7(Dimethyl:2H(6)13C(2))	n0					1.2444e+08	2.75897	1.10604	1.17463	0.803457		24.08	0	2	446.302	891.597	-0.600102	72.6197	OR3_110412_CP_JP_Zre3.raw
EVAMLGYGSLIAR	Uncharacterized protein OS=Danio rerio GN=vtg4 PE=2 SV=1 - [E9QFD8_DANRE]|Uncharacterized protein (Fragment) OS=Danio rerio GN=vtg4 PE=4 SV=1 - [F1Q7L0_DANRE]|Uncharacterized protein OS=Danio rerio GN=vtg4 PE=2 SV=1 - [F1R887_DANRE]|Uncharacterized protein OS=Danio rerio GN=vtg4 PE=2 SV=1 - [F1RBA0_DANRE]	E9QFD8;F1Q7L0;F1R887;F1RBA0	N-Term(Dimethyl:2H(4)); M4(Oxidation)	n0					6.81131e+06	7.64016	5.0527	3.25279	3.67044		65.59	0	2	714.397	1427.79	0.771792	138.148	OR3_110412_CP_JP_Z3.raw
[truncated: 2,937 more rows]

## Sheet: Aggregation
Protein Group Accessions	Sequence	Protein Descriptions	numberOFphospho	numberOFlocalized	peptideSite	Sum of Precursor Area	Average of normalized_Heavy/Light	Average of normalized_Medium/Light	Log2_Average of normalized_Heavy/Light	Log2_Average of normalized_Medium/Light	Max of IonScore
[truncated: 1,405 more rows]

[truncated: 5 more sheets: SITES, SITES with lacking protein, quanitified only pRS <75, all quant phosphopepts combined, Table 1]
